# Supplementary material for: Thermodynamic Origin of the Photostability of the Two-Dimensional Perovskite PEA2Pb(I1–xBrx)4
Source: ACS Energy Lett. 2023 Jan 13;8(2):943–9. doi: 10.1021/acsenergylett.2c02463 (PMC9926482; doi:10.1021/acsenergylett.2c02463)
Supplement: Supplementary file 2 — nz2c02463_si_002.zip [file nz2c02463_si_002.zip]

Archive with 165 entries (110 files):
- suppl/
- __MACOSX/._suppl
- suppl/8_Br/
- suppl/.DS_Store
- __MACOSX/suppl/._.DS_Store
- suppl/2_Br/
- suppl/6_Br/
- suppl/7_Br/
- suppl/3_Br/
- suppl/4_Br/
- suppl/0_Br/
- suppl/1_Br/
- suppl/5_Br/
- suppl/readme.txt
- __MACOSX/suppl/._readme.txt
- suppl/8_Br/.DS_Store
- __MACOSX/suppl/8_Br/._.DS_Store
- suppl/8_Br/1/
- suppl/2_Br/.DS_Store
- __MACOSX/suppl/2_Br/._.DS_Store
- suppl/2_Br/6/
- suppl/2_Br/1/
- suppl/2_Br/4/
- suppl/2_Br/3/
- suppl/2_Br/2/
- suppl/2_Br/5/
- suppl/6_Br/.DS_Store
- __MACOSX/suppl/6_Br/._.DS_Store
- suppl/6_Br/6/
- suppl/6_Br/1/
- suppl/6_Br/4/
- suppl/6_Br/3/
- suppl/6_Br/2/
- suppl/6_Br/5/
- suppl/7_Br/.DS_Store
- __MACOSX/suppl/7_Br/._.DS_Store
- suppl/7_Br/1/
- suppl/7_Br/2/
- suppl/3_Br/.DS_Store
- __MACOSX/suppl/3_Br/._.DS_Store
- suppl/3_Br/7/
- suppl/3_Br/6/
- suppl/3_Br/1/
- suppl/3_Br/8/
- suppl/3_Br/4/
- suppl/3_Br/3/
- suppl/3_Br/2/
- suppl/3_Br/5/
- suppl/4_Br/.DS_Store
- __MACOSX/suppl/4_Br/._.DS_Store
- suppl/4_Br/9/
- suppl/4_Br/11/
- suppl/4_Br/7/
- suppl/4_Br/6/
- suppl/4_Br/1/
- suppl/4_Br/10/
- suppl/4_Br/8/
- suppl/4_Br/4/
- suppl/4_Br/3/
- suppl/4_Br/2/
- suppl/4_Br/5/
- suppl/0_Br/1/
- suppl/1_Br/.DS_Store
- __MACOSX/suppl/1_Br/._.DS_Store
- suppl/1_Br/1/
- suppl/1_Br/2/
- suppl/5_Br/.DS_Store
- __MACOSX/suppl/5_Br/._.DS_Store
- suppl/5_Br/7/
- suppl/5_Br/6/
- suppl/5_Br/1/
- suppl/5_Br/8/
- suppl/5_Br/4/
- suppl/5_Br/3/
- suppl/5_Br/2/
- suppl/5_Br/5/
- suppl/8_Br/1/POSCAR
- __MACOSX/suppl/8_Br/1/._POSCAR
- suppl/2_Br/6/POSCAR
- __MACOSX/suppl/2_Br/6/._POSCAR
- suppl/2_Br/1/POSCAR
- __MACOSX/suppl/2_Br/1/._POSCAR
- suppl/2_Br/4/POSCAR
- __MACOSX/suppl/2_Br/4/._POSCAR
- suppl/2_Br/3/POSCAR
- __MACOSX/suppl/2_Br/3/._POSCAR
- suppl/2_Br/2/POSCAR
- __MACOSX/suppl/2_Br/2/._POSCAR
- suppl/2_Br/5/POSCAR
- __MACOSX/suppl/2_Br/5/._POSCAR
- suppl/6_Br/6/POSCAR
- __MACOSX/suppl/6_Br/6/._POSCAR
- suppl/6_Br/1/POSCAR
- __MACOSX/suppl/6_Br/1/._POSCAR
- suppl/6_Br/4/POSCAR
- __MACOSX/suppl/6_Br/4/._POSCAR
- suppl/6_Br/3/POSCAR
- __MACOSX/suppl/6_Br/3/._POSCAR
- suppl/6_Br/2/POSCAR
- __MACOSX/suppl/6_Br/2/._POSCAR
- suppl/6_Br/5/POSCAR
- __MACOSX/suppl/6_Br/5/._POSCAR
- suppl/7_Br/1/POSCAR
- __MACOSX/suppl/7_Br/1/._POSCAR
- suppl/7_Br/2/POSCAR
- __MACOSX/suppl/7_Br/2/._POSCAR
- suppl/3_Br/7/POSCAR
- __MACOSX/suppl/3_Br/7/._POSCAR
- suppl/3_Br/6/POSCAR
- __MACOSX/suppl/3_Br/6/._POSCAR
- suppl/3_Br/1/POSCAR
- __MACOSX/suppl/3_Br/1/._POSCAR
- suppl/3_Br/8/POSCAR
- __MACOSX/suppl/3_Br/8/._POSCAR
- suppl/3_Br/4/POSCAR
- __MACOSX/suppl/3_Br/4/._POSCAR
- suppl/3_Br/3/POSCAR
- __MACOSX/suppl/3_Br/3/._POSCAR
- suppl/3_Br/2/POSCAR
- __MACOSX/suppl/3_Br/2/._POSCAR
- suppl/3_Br/5/POSCAR
- __MACOSX/suppl/3_Br/5/._POSCAR
- suppl/4_Br/9/POSCAR
- __MACOSX/suppl/4_Br/9/._POSCAR
- suppl/4_Br/11/POSCAR
- __MACOSX/suppl/4_Br/11/._POSCAR
- suppl/4_Br/7/POSCAR
- __MACOSX/suppl/4_Br/7/._POSCAR
- suppl/4_Br/6/POSCAR
- __MACOSX/suppl/4_Br/6/._POSCAR
- suppl/4_Br/1/POSCAR
- __MACOSX/suppl/4_Br/1/._POSCAR
- suppl/4_Br/10/POSCAR
- __MACOSX/suppl/4_Br/10/._POSCAR
- suppl/4_Br/8/POSCAR
- __MACOSX/suppl/4_Br/8/._POSCAR
- suppl/4_Br/4/POSCAR
- __MACOSX/suppl/4_Br/4/._POSCAR
- suppl/4_Br/3/POSCAR
- __MACOSX/suppl/4_Br/3/._POSCAR
- suppl/4_Br/2/POSCAR
- __MACOSX/suppl/4_Br/2/._POSCAR
- suppl/4_Br/5/POSCAR
- __MACOSX/suppl/4_Br/5/._POSCAR
- suppl/0_Br/1/POSCAR
- suppl/1_Br/1/POSCAR
- __MACOSX/suppl/1_Br/1/._POSCAR
- suppl/1_Br/2/POSCAR
- __MACOSX/suppl/1_Br/2/._POSCAR
- suppl/5_Br/7/POSCAR
- __MACOSX/suppl/5_Br/7/._POSCAR
- suppl/5_Br/6/POSCAR
- __MACOSX/suppl/5_Br/6/._POSCAR
- suppl/5_Br/1/POSCAR
- __MACOSX/suppl/5_Br/1/._POSCAR
- suppl/5_Br/8/POSCAR
- __MACOSX/suppl/5_Br/8/._POSCAR
- suppl/5_Br/4/POSCAR
- __MACOSX/suppl/5_Br/4/._POSCAR
- suppl/5_Br/3/POSCAR
- __MACOSX/suppl/5_Br/3/._POSCAR
- suppl/5_Br/2/POSCAR
- __MACOSX/suppl/5_Br/2/._POSCAR
- suppl/5_Br/5/POSCAR
- __MACOSX/suppl/5_Br/5/._POSCAR
