# Supplementary material for: Thermodynamic Origin of the Photostability of the Two-Dimensional Perovskite PEA2Pb(I1–xBrx)4
Source: ACS Energy Lett. 2023 Jan 13;8(2):943–9. doi: 10.1021/acsenergylett.2c02463 (PMC9926482; doi:10.1021/acsenergylett.2c02463)
Supplement: Supplementary file 2 — nz2c02463_si_002.zip [file nz2c02463_si_002.zip › suppl/8_Br/1/POSCAR]

1                         
   1.00000000000000     
     8.1988657549798649    0.0345149176655258   -0.0788399124583694
     0.0856672882331818    8.1785907410439247   -0.0678762897635626
     2.5801176212611079    2.6114098070317207   32.5103137261824102
   Pb   Br   N    C    H 
     4    16     8    64    96
Direct
  0.0047414965136609 -0.0002841467197176 -0.0000227630645799
  0.5058198827223978  0.4992234622950771  0.0007318412542615
  0.5014484616121044 -0.0022998860184045  0.4999502947719979
  0.0006714413943432  0.4974533188688625  0.4997181518694513
  0.3192277245834090  0.1846110226425079 -0.0000805075132669
  0.4541530518024807  0.4849532282611460  0.0938058535997305
  0.5575208742144416  0.5160947959558804  0.9077012359562469
  0.0044149826555422  0.0136150375737683  0.9066190619553601
  0.0030004054162840  0.9872976797833317  0.0928732511340254
  0.9836989876534786  0.4423809787642878  0.5928452452308969
  0.0153413391629303  0.5535355880661773  0.4064855544293246
  0.5145300472544588  0.0028931330895751  0.4066282364787969
  0.4877900902193424  0.9958825185919338  0.5931487135923469
  0.8244130732397718  0.3174811246958554  0.0004129350150380
  0.3159659848847760  0.6825420962177365  0.5000827900552943
  0.6869542179059795  0.3129155931061628  0.4991593486392972
  0.8190953113097699  0.8163933975813443  0.4999025736926127
  0.1843819208574915  0.1805011189371122  0.4997959632860499
  0.1893956396380634  0.6825747976149371  0.9995466400473997
  0.6896343494393610  0.8136684174095258  0.0014062116476151
  0.9454640981045340  0.6093701439806721  0.9241091061904000
  0.0663431719406497  0.3923613584806053  0.0760740463402023
  0.6069164047917227  0.1090075732732657  0.9247966961024677
  0.4025052208976007  0.8910272355468538  0.0762700703387742
  0.8931491988821659  0.0528428558082779  0.5761010089098340
  0.1104260774817195  0.9416818734045678  0.4235426224722202
  0.3904715164538083  0.3966181146363151  0.5757638555718434
  0.6097937591451921  0.6010034151833183  0.4238435127391352
  0.0470136357445809  0.6164718978191530  0.8335207946715767
  0.9567213254079042  0.3868177922943802  0.1656454475443074
  0.5510533943993757  0.1165303001401285  0.8344487665783176
  0.4492990264694469  0.8860730479107743  0.1667174280044169
  0.5082674922702778  0.5043464348372666  0.5937738399542551
  0.4910161849685826  0.4947623488204820  0.4056768357374114
  0.0622735063197700  0.4880131467621805  0.9059268635894702
  0.9463542132315667  0.5136292763005996  0.0930508490657260
  0.3846808516233571  0.4459536460974918  0.6663877544369997
  0.6152406446903731  0.5543139539534884  0.3332483710830292
  0.8862013768023762  0.9445023861335079  0.6661760913950141
  0.1143744403155866  0.0544592780369662  0.3335424629046993
  0.3027987883538804  0.3001598872373522  0.6792964379662554
  0.6970787226211547  0.6999645058264468  0.3201508668711746
  0.5372118063804694  0.4438531779415536  0.6378620673774618
  0.4625592175579664  0.5569928817631159  0.3616952301065992
  0.0396429607900011  0.9668185194660225  0.6382185481426917
  0.9620956110359686  0.0306712469766124  0.3618385506211500
  0.1774243427335828  0.5965087683233963  0.7056104956807473
  0.8235536097056149  0.4027592765454390  0.2946533596834749
  0.6587162511029316  0.0581192918215019  0.7072657125243563
  0.3405532787305072  0.9423457841133417  0.2917130017971205
  0.5021603133952020  0.9880518393854657  0.9069825774174098
  0.5085051835500012  0.0105159739969400  0.0942150203168976
  0.0148033229519920  0.9346086960824126  0.5937891078953437
  0.9889020091453558  0.0610127529186439  0.4062664306942843
  0.2026178896485766  0.6843934017342092  0.8245325210916132
  0.8014951621386267  0.3191878947250216  0.1754583679015136
  0.8231630994700867  0.7869965924125718  0.6762424566528573
  0.1778599512427003  0.2120864374021291  0.3240364014238333
  0.3985727340104620  0.1805806292528775  0.8239071672189202
  0.5974309929769083  0.8182921640509900  0.1793902081882625
  0.0264133355988049  0.4630208490227427  0.8617539821184886
  0.9759496465228639  0.5407043178131696  0.1375135098346450
  0.9119449379623638  0.6958864359708551  0.8165837657714331
  0.0931762962941936  0.3067034954805463  0.1816596587962705
  0.5304390464495580  0.4049220071522899  0.7827351223382949
  0.4528906355174862  0.5952550728781076  0.2180540461676396
  0.0867324629258170  0.9069513675509723  0.7826383614925643
  0.9205735478050502  0.0962552993025510  0.2166064160819481
  0.5605713384367533  0.9628029827929652  0.8626250434836867
  0.4473932693769807  0.0393168686039214  0.1381950739144263
  0.6928882228125957  0.1995447029120669  0.8189450219145861
  0.3032596824162985  0.8060208365970897  0.1800980630716735
  0.3196144983603031  0.5944088216672104  0.6796224215252402
  0.6807419495025038  0.4054494406099809  0.3203940274621506
  0.6824126096295288  0.3432333706784979  0.7933743222018391
  0.3051415975859960  0.6613253916912437  0.2055207537347200
  0.3883008619010582  0.3225012234263572  0.7978813364881469
  0.5991348194656811  0.6748135056360623  0.2051503884721586
  0.0960265539110000  0.4504574039339583  0.7180176013537813
  0.9050716534432062  0.5485806533548658  0.2821076300001522
  0.8023645019898294  0.0793435504094537  0.6818916396814414
  0.1970891669437878  0.9204410604313534  0.3171118441379207
  0.1588034047776272  0.3025552058187119  0.7047194890170833
  0.8416026918016584  0.6970054119554738  0.2949255246876891
  0.5970581907246266  0.9010235800037563  0.7169735281930514
  0.4029012431721989  0.0995175592191391  0.2826521359810744
  0.6803579756991558  0.7657241797641788  0.7016265723571689
  0.3204784269076372  0.2340823105852797  0.2986477211016570
  0.2220144190118187  0.8282023419897229  0.7992359822195901
  0.7838320066005793  0.1751713948150856  0.2007670751604613
  0.9313944841477998  0.8400880133850132  0.7910947356095160
  0.0754998074099637  0.1626999602222675  0.2072300240825621
  0.9662336786635172  0.7292500501769288  0.9116476869396618
  0.0442695134186549  0.2726487099169158  0.0884602765137421
  0.9594504128209289  0.6107481807622183  0.9552253955005837
  0.0572139420228410  0.3902932265854784  0.0447822896952055
  0.8240412164538995  0.5795214274944626  0.9201550790153704
  0.1867228584296051  0.4225019370328351  0.0810619409314244
  0.5764674975419627  0.1108253605501342  0.9559437946678168
  0.4340520961243827  0.8882908199832917  0.0451872199604992
  0.5904356187562924  0.2289025505283508  0.9122841838902086
  0.4171241072027900  0.7711039134034995  0.0889588420549247
  0.7311726128009640  0.0783404199171305  0.9205442224573902
  0.2786051007263998  0.9234094152585927  0.0801375239919497
  0.8902284019659151  0.0400817774036074  0.5449573490384119
  0.1133591738904144  0.9527294499138959  0.4547487625693714
  0.9231533182868960  0.1743049152251117  0.5802290541837128
  0.0800477210602565  0.8206225143853825  0.4190687297548439
  0.7740305335528306  0.0317579777206762  0.5887357299230340
  0.2295884118503675  0.9632803425519472  0.4109781513682506
  0.2706232167370827  0.4097532666235567  0.5883297150682333
  0.7295896161651320  0.5870305831923729  0.4112926397207415
  0.4240639600919097  0.2727463806048668  0.5797263253294668
  0.5772964328240509  0.7251730966090866  0.4199610421583442
  0.3875408287735367  0.4283807307951049  0.5446588689271135
  0.6123442510129544  0.5688241831004639  0.4549301014798470
  0.4581326928682130  0.6296358749532136  0.5916978966727569
  0.5402839449289156  0.3691067089249761  0.4075342937107381
  0.6227161801881671  0.5017952159519783  0.5743349999160915
  0.3766971008003665  0.4976464870734242  0.4251512312262203
  0.0480503336929755  0.3728015519617550  0.9251161385223896
  0.9617287919492622  0.6282157242008019  0.0736647723459496
  0.1863569209642679  0.5335878755027906  0.9082193252612129
  0.8234373409861032  0.4666367685901993  0.0899556670726594
  0.3524220256678817  0.1840965658972683  0.6690962849690322
  0.6470534301543364  0.8162762667271816  0.3300758293352469
  0.5897465724636578  0.3192801392727594  0.6381500611518754
  0.4111892608152419  0.6820033025809695  0.3616026529866484
  0.6311607840387795  0.5235885885332966  0.6478902871626678
  0.3678611683709449  0.4786095761862746  0.3514909024464054
  0.0870384162603374  0.0914352417556404  0.6392363142717835
  0.9146408735326493  0.9062048757085382  0.3606002051005009
  0.1360872118178860  0.8814321042319923  0.6483318483608644
  0.8650097872861311  0.1163676677476464  0.3522632107503086
  0.1292038238778012  0.7117663987645567  0.7164062419037550
  0.8724040688526062  0.2871425466183655  0.2842290951660862
  0.5952971087774532  0.1640294910013798  0.7195066706475026
  0.4033615207399778  0.8370382379509239  0.2790041589734186
  0.3757107298467365  0.0341817958109663  0.9096565913815140
  0.6339584882915144  0.9614894185044003  0.0923304063713479
  0.5095379536232419  0.8728333583758633  0.9261543153099820
  0.5050385067843849  0.1250394290801123  0.0746455598820224
  0.9696703208086302  0.8105174088009257  0.5909481294936570
  0.0348543850680460  0.1846812147732016  0.4092475767989855
  0.1295558345192749  0.9507945077931206  0.5746843362725441
  0.8746407695766415  0.0450232268572594  0.4255813804097256
  0.3088765967477893  0.6239656280171949  0.8375617264495019
  0.6942079161358113  0.3801687232618837  0.1630886202702865
  0.8870950258850243  0.6808279259639840  0.6641460728938126
  0.1147457348148951  0.3176298339432688  0.3366916765042109
  0.2870735913585407  0.1177011788714272  0.8361363114601758
  0.7121944048985757  0.8787879586397614  0.1688291998421049
  0.1104344923486226  0.3658494262694406  0.8515105603672125
  0.8878668775835903  0.6354430538639362  0.1471898810410404
  0.9017795688273088  0.4155971807110113  0.8612696954896933
  0.0986994846315135  0.5916404594443969  0.1388235775899093
  0.7903304576306179  0.6442946392121968  0.8237461920494104
  0.2145075400054595  0.3582336532030531  0.1739257955040324
  0.5212597162454470  0.5169052622422081  0.7628223902850974
  0.4553742420888436  0.4817714493148274  0.2376089353408731
  0.1029335037994108  0.0205395683871618  0.7633141748487033
  0.9058735954045024  0.9829728079812462  0.2361289762085386
  0.6865371750968214  0.9144160599807338  0.8616269951193418
  0.3230627663873595  0.0916655826708424  0.1382970105596206
  0.4835705360553056  0.8662354582912172  0.8526753491861035
  0.5263405046018838  0.1337266007967936  0.1483642593832991
  0.8120019857159040  0.1507592903153682  0.8270676531269029
  0.1874618011240999  0.8577552794318724  0.1703506090514315
  0.3816912040887636  0.7089654455117808  0.6694669486986929
  0.6188181360245362  0.2909920037938154  0.3307264106534097
  0.7936952014904832  0.4073635982132399  0.7818454995853539
  0.1906583889687666  0.5995833429820691  0.2152824813663637
  0.2699128490444150  0.3698594336570721  0.7890868731308545
  0.7143250910595046  0.6239789934106154  0.2153063322247992
  0.9838787659870740  0.4531131865139975  0.7379035771720094
  0.0179921424797549  0.5453651728916813  0.2625332307155816
  0.8503406251452774  0.2023383265710545  0.6739948806577877
  0.1487723791831932  0.7973515120473044  0.3246133258133183
  0.0948880682170285  0.1884860270670337  0.7139051267591140
  0.9053842136976437  0.8109965384153995  0.2855530201364138
  0.4842841009313270  0.8835168939767063  0.7363914293392108
  0.5157924726487728  0.1176893652070139  0.2633068092141926
  0.6331942300113405  0.6427039522327954  0.7094238900329088
  0.3684649012278952  0.3570690738627142  0.2914329554529347
  0.3432344075935723  0.8806369507572112  0.7926792948389084
  0.6628005239447569  0.1232090483274102  0.2080942963143552
  0.8255753171369019  0.9000593278529999  0.7779072806396206
  0.1823237079382860  0.1026770822383038  0.2198856639358026
 
  0.00000000E+00  0.00000000E+00  0.00000000E+00
  0.00000000E+00  0.00000000E+00  0.00000000E+00
  0.00000000E+00  0.00000000E+00  0.00000000E+00
  0.00000000E+00  0.00000000E+00  0.00000000E+00
  0.00000000E+00  0.00000000E+00  0.00000000E+00
  0.00000000E+00  0.00000000E+00  0.00000000E+00
  0.00000000E+00  0.00000000E+00  0.00000000E+00
  0.00000000E+00  0.00000000E+00  0.00000000E+00
  0.00000000E+00  0.00000000E+00  0.00000000E+00
  0.00000000E+00  0.00000000E+00  0.00000000E+00
  0.00000000E+00  0.00000000E+00  0.00000000E+00
  0.00000000E+00  0.00000000E+00  0.00000000E+00
  0.00000000E+00  0.00000000E+00  0.00000000E+00
  0.00000000E+00  0.00000000E+00  0.00000000E+00
  0.00000000E+00  0.00000000E+00  0.00000000E+00
  0.00000000E+00  0.00000000E+00  0.00000000E+00
  0.00000000E+00  0.00000000E+00  0.00000000E+00
  0.00000000E+00  0.00000000E+00  0.00000000E+00
  0.00000000E+00  0.00000000E+00  0.00000000E+00
  0.00000000E+00  0.00000000E+00  0.00000000E+00
  0.00000000E+00  0.00000000E+00  0.00000000E+00
  0.00000000E+00  0.00000000E+00  0.00000000E+00
  0.00000000E+00  0.00000000E+00  0.00000000E+00
  0.00000000E+00  0.00000000E+00  0.00000000E+00
  0.00000000E+00  0.00000000E+00  0.00000000E+00
  0.00000000E+00  0.00000000E+00  0.00000000E+00
  0.00000000E+00  0.00000000E+00  0.00000000E+00
  0.00000000E+00  0.00000000E+00  0.00000000E+00
  0.00000000E+00  0.00000000E+00  0.00000000E+00
  0.00000000E+00  0.00000000E+00  0.00000000E+00
  0.00000000E+00  0.00000000E+00  0.00000000E+00
  0.00000000E+00  0.00000000E+00  0.00000000E+00
  0.00000000E+00  0.00000000E+00  0.00000000E+00
  0.00000000E+00  0.00000000E+00  0.00000000E+00
  0.00000000E+00  0.00000000E+00  0.00000000E+00
  0.00000000E+00  0.00000000E+00  0.00000000E+00
  0.00000000E+00  0.00000000E+00  0.00000000E+00
  0.00000000E+00  0.00000000E+00  0.00000000E+00
  0.00000000E+00  0.00000000E+00  0.00000000E+00
  0.00000000E+00  0.00000000E+00  0.00000000E+00
  0.00000000E+00  0.00000000E+00  0.00000000E+00
  0.00000000E+00  0.00000000E+00  0.00000000E+00
  0.00000000E+00  0.00000000E+00  0.00000000E+00
  0.00000000E+00  0.00000000E+00  0.00000000E+00
  0.00000000E+00  0.00000000E+00  0.00000000E+00
  0.00000000E+00  0.00000000E+00  0.00000000E+00
  0.00000000E+00  0.00000000E+00  0.00000000E+00
  0.00000000E+00  0.00000000E+00  0.00000000E+00
  0.00000000E+00  0.00000000E+00  0.00000000E+00
  0.00000000E+00  0.00000000E+00  0.00000000E+00
  0.00000000E+00  0.00000000E+00  0.00000000E+00
  0.00000000E+00  0.00000000E+00  0.00000000E+00
  0.00000000E+00  0.00000000E+00  0.00000000E+00
  0.00000000E+00  0.00000000E+00  0.00000000E+00
  0.00000000E+00  0.00000000E+00  0.00000000E+00
  0.00000000E+00  0.00000000E+00  0.00000000E+00
  0.00000000E+00  0.00000000E+00  0.00000000E+00
  0.00000000E+00  0.00000000E+00  0.00000000E+00
  0.00000000E+00  0.00000000E+00  0.00000000E+00
  0.00000000E+00  0.00000000E+00  0.00000000E+00
  0.00000000E+00  0.00000000E+00  0.00000000E+00
  0.00000000E+00  0.00000000E+00  0.00000000E+00
  0.00000000E+00  0.00000000E+00  0.00000000E+00
  0.00000000E+00  0.00000000E+00  0.00000000E+00
  0.00000000E+00  0.00000000E+00  0.00000000E+00
  0.00000000E+00  0.00000000E+00  0.00000000E+00
  0.00000000E+00  0.00000000E+00  0.00000000E+00
  0.00000000E+00  0.00000000E+00  0.00000000E+00
  0.00000000E+00  0.00000000E+00  0.00000000E+00
  0.00000000E+00  0.00000000E+00  0.00000000E+00
  0.00000000E+00  0.00000000E+00  0.00000000E+00
  0.00000000E+00  0.00000000E+00  0.00000000E+00
  0.00000000E+00  0.00000000E+00  0.00000000E+00
  0.00000000E+00  0.00000000E+00  0.00000000E+00
  0.00000000E+00  0.00000000E+00  0.00000000E+00
  0.00000000E+00  0.00000000E+00  0.00000000E+00
  0.00000000E+00  0.00000000E+00  0.00000000E+00
  0.00000000E+00  0.00000000E+00  0.00000000E+00
  0.00000000E+00  0.00000000E+00  0.00000000E+00
  0.00000000E+00  0.00000000E+00  0.00000000E+00
  0.00000000E+00  0.00000000E+00  0.00000000E+00
  0.00000000E+00  0.00000000E+00  0.00000000E+00
  0.00000000E+00  0.00000000E+00  0.00000000E+00
  0.00000000E+00  0.00000000E+00  0.00000000E+00
  0.00000000E+00  0.00000000E+00  0.00000000E+00
  0.00000000E+00  0.00000000E+00  0.00000000E+00
  0.00000000E+00  0.00000000E+00  0.00000000E+00
  0.00000000E+00  0.00000000E+00  0.00000000E+00
  0.00000000E+00  0.00000000E+00  0.00000000E+00
  0.00000000E+00  0.00000000E+00  0.00000000E+00
  0.00000000E+00  0.00000000E+00  0.00000000E+00
  0.00000000E+00  0.00000000E+00  0.00000000E+00
  0.00000000E+00  0.00000000E+00  0.00000000E+00
  0.00000000E+00  0.00000000E+00  0.00000000E+00
  0.00000000E+00  0.00000000E+00  0.00000000E+00
  0.00000000E+00  0.00000000E+00  0.00000000E+00
  0.00000000E+00  0.00000000E+00  0.00000000E+00
  0.00000000E+00  0.00000000E+00  0.00000000E+00
  0.00000000E+00  0.00000000E+00  0.00000000E+00
  0.00000000E+00  0.00000000E+00  0.00000000E+00
  0.00000000E+00  0.00000000E+00  0.00000000E+00
  0.00000000E+00  0.00000000E+00  0.00000000E+00
  0.00000000E+00  0.00000000E+00  0.00000000E+00
  0.00000000E+00  0.00000000E+00  0.00000000E+00
  0.00000000E+00  0.00000000E+00  0.00000000E+00
  0.00000000E+00  0.00000000E+00  0.00000000E+00
  0.00000000E+00  0.00000000E+00  0.00000000E+00
  0.00000000E+00  0.00000000E+00  0.00000000E+00
  0.00000000E+00  0.00000000E+00  0.00000000E+00
  0.00000000E+00  0.00000000E+00  0.00000000E+00
  0.00000000E+00  0.00000000E+00  0.00000000E+00
  0.00000000E+00  0.00000000E+00  0.00000000E+00
  0.00000000E+00  0.00000000E+00  0.00000000E+00
  0.00000000E+00  0.00000000E+00  0.00000000E+00
  0.00000000E+00  0.00000000E+00  0.00000000E+00
  0.00000000E+00  0.00000000E+00  0.00000000E+00
  0.00000000E+00  0.00000000E+00  0.00000000E+00
  0.00000000E+00  0.00000000E+00  0.00000000E+00
  0.00000000E+00  0.00000000E+00  0.00000000E+00
  0.00000000E+00  0.00000000E+00  0.00000000E+00
  0.00000000E+00  0.00000000E+00  0.00000000E+00
  0.00000000E+00  0.00000000E+00  0.00000000E+00
  0.00000000E+00  0.00000000E+00  0.00000000E+00
  0.00000000E+00  0.00000000E+00  0.00000000E+00
  0.00000000E+00  0.00000000E+00  0.00000000E+00
  0.00000000E+00  0.00000000E+00  0.00000000E+00
  0.00000000E+00  0.00000000E+00  0.00000000E+00
  0.00000000E+00  0.00000000E+00  0.00000000E+00
  0.00000000E+00  0.00000000E+00  0.00000000E+00
  0.00000000E+00  0.00000000E+00  0.00000000E+00
  0.00000000E+00  0.00000000E+00  0.00000000E+00
  0.00000000E+00  0.00000000E+00  0.00000000E+00
  0.00000000E+00  0.00000000E+00  0.00000000E+00
  0.00000000E+00  0.00000000E+00  0.00000000E+00
  0.00000000E+00  0.00000000E+00  0.00000000E+00
  0.00000000E+00  0.00000000E+00  0.00000000E+00
  0.00000000E+00  0.00000000E+00  0.00000000E+00
  0.00000000E+00  0.00000000E+00  0.00000000E+00
  0.00000000E+00  0.00000000E+00  0.00000000E+00
  0.00000000E+00  0.00000000E+00  0.00000000E+00
  0.00000000E+00  0.00000000E+00  0.00000000E+00
  0.00000000E+00  0.00000000E+00  0.00000000E+00
  0.00000000E+00  0.00000000E+00  0.00000000E+00
  0.00000000E+00  0.00000000E+00  0.00000000E+00
  0.00000000E+00  0.00000000E+00  0.00000000E+00
  0.00000000E+00  0.00000000E+00  0.00000000E+00
  0.00000000E+00  0.00000000E+00  0.00000000E+00
  0.00000000E+00  0.00000000E+00  0.00000000E+00
  0.00000000E+00  0.00000000E+00  0.00000000E+00
  0.00000000E+00  0.00000000E+00  0.00000000E+00
  0.00000000E+00  0.00000000E+00  0.00000000E+00
  0.00000000E+00  0.00000000E+00  0.00000000E+00
  0.00000000E+00  0.00000000E+00  0.00000000E+00
  0.00000000E+00  0.00000000E+00  0.00000000E+00
  0.00000000E+00  0.00000000E+00  0.00000000E+00
  0.00000000E+00  0.00000000E+00  0.00000000E+00
  0.00000000E+00  0.00000000E+00  0.00000000E+00
  0.00000000E+00  0.00000000E+00  0.00000000E+00
  0.00000000E+00  0.00000000E+00  0.00000000E+00
  0.00000000E+00  0.00000000E+00  0.00000000E+00
  0.00000000E+00  0.00000000E+00  0.00000000E+00
  0.00000000E+00  0.00000000E+00  0.00000000E+00
  0.00000000E+00  0.00000000E+00  0.00000000E+00
  0.00000000E+00  0.00000000E+00  0.00000000E+00
  0.00000000E+00  0.00000000E+00  0.00000000E+00
  0.00000000E+00  0.00000000E+00  0.00000000E+00
  0.00000000E+00  0.00000000E+00  0.00000000E+00
  0.00000000E+00  0.00000000E+00  0.00000000E+00
  0.00000000E+00  0.00000000E+00  0.00000000E+00
  0.00000000E+00  0.00000000E+00  0.00000000E+00
  0.00000000E+00  0.00000000E+00  0.00000000E+00
  0.00000000E+00  0.00000000E+00  0.00000000E+00
  0.00000000E+00  0.00000000E+00  0.00000000E+00
  0.00000000E+00  0.00000000E+00  0.00000000E+00
  0.00000000E+00  0.00000000E+00  0.00000000E+00
  0.00000000E+00  0.00000000E+00  0.00000000E+00
  0.00000000E+00  0.00000000E+00  0.00000000E+00
  0.00000000E+00  0.00000000E+00  0.00000000E+00
  0.00000000E+00  0.00000000E+00  0.00000000E+00
  0.00000000E+00  0.00000000E+00  0.00000000E+00
  0.00000000E+00  0.00000000E+00  0.00000000E+00
  0.00000000E+00  0.00000000E+00  0.00000000E+00
  0.00000000E+00  0.00000000E+00  0.00000000E+00
  0.00000000E+00  0.00000000E+00  0.00000000E+00
  0.00000000E+00  0.00000000E+00  0.00000000E+00
  0.00000000E+00  0.00000000E+00  0.00000000E+00
  0.00000000E+00  0.00000000E+00  0.00000000E+00
  0.00000000E+00  0.00000000E+00  0.00000000E+00
