# Supplementary material for: Thermodynamic Origin of the Photostability of the Two-Dimensional Perovskite PEA2Pb(I1–xBrx)4
Source: ACS Energy Lett. 2023 Jan 13;8(2):943–9. doi: 10.1021/acsenergylett.2c02463 (PMC9926482; doi:10.1021/acsenergylett.2c02463)
Supplement: Supplementary file 2 — nz2c02463_si_002.zip [file nz2c02463_si_002.zip › suppl/2_Br/6/POSCAR]

6                                       
   1.00000000000000     
     8.4728732951990491    0.0125851643363835    0.0087617924501284
     0.1184024129863994    8.4663537374328630    0.0076666590373799
     2.3164935667305104    2.3139012087262434   32.1837117038536249
   Pb   I    Br   N    C    H 
     4    12     4     8    64    96
Direct
  0.9880909548718365  0.9877704624326348  0.0012579634086999
  0.4887525079426971  0.5178469331997537  0.9988448961665772
  0.4952847973625339  0.0186285383274876  0.4993599757764566
  0.9962467549056011  0.4867477489766508  0.4989102114715938
  0.3036828193016110  0.1910811346380023  0.9974991592554932
  0.4564416530116371  0.4863380894728593  0.0994569107252257
  0.5523687086304007  0.5221058142025651  0.8992729527113333
  0.0164078961575652  0.0132932465496262  0.9007735836196586
  0.9870713863678519  0.9801304957156725  0.1007424379880110
  0.9840440509549884  0.4540820404225347  0.5994175689371209
  0.0197455646069583  0.5475237066532221  0.3991558175126410
  0.5163756229692761  0.0159962338794498  0.3994445838560308
  0.4861194012663681  0.9874630370076584  0.5997378408099775
  0.8050283782087589  0.3177161295801054  0.0023155866197933
  0.3084268966177574  0.6906500521350920  0.5013564121939211
  0.8104518541780608  0.8155780798235067  0.5002357617377894
  0.6792862299631642  0.3215795905375654  0.4999998835083235
  0.1746667894064194  0.1782717118619255  0.4999196454159540
  0.1692046690423107  0.6814264187961335  0.0019311289601067
  0.6739148984995825  0.8198843851060540  0.9995466043139352
  0.9554960605235093  0.6019464642069304  0.9212018494518981
  0.0608491858543328  0.3945343640956382  0.0808358713691092
  0.6064361078694864  0.1047692520234405  0.9200971085725993
  0.4029092359509443  0.8974811347694057  0.0783472848113357
  0.8989445921610115  0.0583043870894471  0.5797396648199589
  0.1044346220101831  0.9517724118926288  0.4200250922531206
  0.3987397008745569  0.3966480709262590  0.5800887028882036
  0.6051316784811217  0.5981717903620751  0.4205611240645284
  0.0516596894560806  0.6170697689972746  0.8295685120772049
  0.9524492524178956  0.3785713401576420  0.1716246408334532
  0.5620972274570274  0.1174066129481830  0.8286627343538147
  0.4394347902702588  0.8819595985671458  0.1705650636331343
  0.5140350786712599  0.4972657812300426  0.5987874034651366
  0.4886359081562680  0.5006863144234646  0.4012780048757546
  0.0647761090652746  0.4831729162767207  0.9019204266728352
  0.9491454472930585  0.5131254314329454  0.0991635719510631
  0.3838082593530729  0.4456904830324927  0.6715332377959538
  0.6174528533745409  0.5558474461919775  0.3286406100437012
  0.8852297930917640  0.9506146955585190  0.6706737895735647
  0.1177081419095564  0.0477786294566297  0.3284101055774714
  0.3009138261487126  0.3061435896747058  0.6839823535308093
  0.7009116109862532  0.6948434507838844  0.3160700915184164
  0.5350745068833960  0.4406310263837765  0.6439602860043208
  0.4669810999214549  0.5616290074645025  0.3564624608823951
  0.0361658299225433  0.9721291561975707  0.6431955144983945
  0.9668274196906703  0.0243745385470402  0.3558028624769913
  0.1781953455373770  0.5952594270769421  0.7083640171744678
  0.8215405280756627  0.4048842681008367  0.2916241802349473
  0.6608893989268295  0.0608481340757257  0.7108917117134130
  0.3437482908368986  0.9405606806406128  0.2883384078312685
  0.5084801715239802  0.9876216748335953  0.9011959130411783
  0.4967371111490710  0.0148792231546759  0.0983751148154395
  0.0163663674098253  0.9444493772658689  0.5978268950244953
  0.9849729198957311  0.0600486163192018  0.4007042751611347
  0.2026266348308932  0.6831713466006938  0.8215893171940301
  0.8008842420554090  0.3130377327371595  0.1783651862246146
  0.8216971587316262  0.7990565152567997  0.6799531378824392
  0.1792970820136949  0.2002160148596093  0.3193916781773080
  0.4161611632941124  0.1824416247987034  0.8177051564274423
  0.5856081539950396  0.8166026949633263  0.1813013695723549
  0.0296333746806006  0.4655976083089586  0.8569172932483927
  0.9775363323964698  0.5303781858942164  0.1446138007016262
  0.9225196480656770  0.6965619088266517  0.8125116213688005
  0.0797144661018882  0.2982728715088115  0.1894127814478266
  0.5489430661416093  0.4049351220717035  0.7797408138131963
  0.4529358030186219  0.5953364359696295  0.2199992775869533
  0.0934384743227559  0.9044514832120326  0.7808045547864254
  0.9055415277392946  0.0908184022674287  0.2195961524892974
  0.5688543379871936  0.9664827359369182  0.8563660790635349
  0.4320572112632794  0.0333313679081890  0.1430120513730952
  0.7010569118056136  0.1984474880817915  0.8147014503069241
  0.3005480155076169  0.8016267463231397  0.1850166992585843
  0.3206595058747688  0.5904663509543411  0.6840004924898505
  0.6794875943489262  0.4106689031254874  0.3161289613689595
  0.6944610883418191  0.3415548142703252  0.7905060995435035
  0.3073112285853543  0.6590472301640478  0.2094436498760917
  0.4095979831737768  0.3245271690761010  0.7931584101845678
  0.5921579677272666  0.6751517691981367  0.2061327947312863
  0.0957223514873612  0.4556789717687678  0.7201498047190856
  0.9048018368761722  0.5439079479768874  0.2797661304159995
  0.8032690896201607  0.0809354244495338  0.6864650615225865
  0.2012339728714941  0.9185484334807614  0.3125757148865134
  0.1573001452237072  0.3112600003934960  0.7079914598086714
  0.8442343599835946  0.6886514833817140  0.2919778756383327
  0.5987030694356288  0.9094758204554658  0.7197515721535930
  0.4043120077778571  0.0927352607981752  0.2798049689253292
  0.6800630333379294  0.7789566459559282  0.7043692900338202
  0.3211835572840135  0.2221920912568321  0.2952145259833251
  0.2227907246761947  0.8258350061996043  0.7976180704003990
  0.7780114202173951  0.1702296263934696  0.2020915557798889
  0.9430232860895731  0.8390034683545136  0.7880462855160393
  0.0565749524527496  0.1554791026763957  0.2135284822008196
  0.9746407170233889  0.7167585656331033  0.9076889472322824
  0.0378270383304526  0.2791272692140453  0.0932980306133041
  0.9749096800460046  0.6056840783176021  0.9523635631745009
  0.0498443955489122  0.3941748691974263  0.0492182478026224
  0.8370766735333418  0.5743017382094532  0.9186125742060105
  0.1785607165275487  0.4206261151399745  0.0853074588739823
  0.5747194766584917  0.1061338620074849  0.9515488204195355
  0.4423725053419220  0.8944385492439556  0.0473458236422524
  0.5906518128772366  0.2203814684746281  0.9073063940560523
  0.4160516189044474  0.7822335586440281  0.0918033706805341
  0.7271152611253753  0.0764843914442576  0.9163851142254039
  0.2823552116438618  0.9259642495650889  0.0804042361127331
  0.8979403589220394  0.0470258070314036  0.5481425837565703
  0.1077258030953531  0.9705111472856185  0.4512217938975095
  0.9264579735857955  0.1756515643615681  0.5842977217257579
  0.0777158553599254  0.8330307223770693  0.4174726548357479
  0.7835519888960358  0.0364938910512764  0.5923401620355156
  0.2191294456354185  0.9718210813328566  0.4066340920396600
  0.2827784063649853  0.4120170072248205  0.5926545424489774
  0.7202160241764872  0.5858037295671534  0.4070815855191993
  0.4280756303140804  0.2761661010894315  0.5841855425394120
  0.5749847221115441  0.7184148421018036  0.4181137705407555
  0.3979905507766080  0.4279623149406089  0.5485871524827752
  0.6092610928162918  0.5617309056555776  0.4517305334728806
  0.4697559909118951  0.6198762442213476  0.5957888648920605
  0.5322776965013282  0.3777585196865698  0.4033957417595476
  0.6266194302446056  0.4902231134031589  0.5799336644977726
  0.3764595470188384  0.5069297982925265  0.4203554116662050
  0.0480634666120242  0.3705119068541532  0.9206785331493994
  0.9689137154425600  0.6258646548246377  0.0806771898218081
  0.1860812220656110  0.5233229627437296  0.9044640633366277
  0.8286048863058098  0.4736266178285410  0.0952914526426334
  0.3493181558104984  0.1929868071297657  0.6744471956912926
  0.6534759526469288  0.8082865844782904  0.3256517178653704
  0.5848091986860773  0.3196946559395777  0.6451882638480574
  0.4194393352853250  0.6833465523072758  0.3559869271334457
  0.6251998303998029  0.5172581877885456  0.6545884724991963
  0.3750472799853837  0.4878039359775349  0.3455720252346926
  0.0830832223382880  0.0916405806288941  0.6450330380165182
  0.9243282391494417  0.9025600000228758  0.3551294976198183
  0.1278493158224117  0.8879095700216794  0.6535637308784635
  0.8725168946059674  0.1036631749354596  0.3445857956917082
  0.1306623582033031  0.7075982446050301  0.7184013567490297
  0.8681653297317180  0.2922230106665979  0.2815541437422485
  0.5988576121670495  0.1632001238253400  0.7230799687116686
  0.4073129054612898  0.8391368721571709  0.2761105411642965
  0.3853975469663744  0.0304903655214629  0.9035929870741607
  0.6202789486042773  0.9731015527669208  0.0967412171373808
  0.5161295772048515  0.8755386905260605  0.9202704824783885
  0.4904005055525583  0.1276710062757552  0.0795062733722703
  0.9745176287974638  0.8245473990725858  0.5941101263709904
  0.0243690184890651  0.1817954263747473  0.4031028756460356
  0.1287437034548159  0.9620775834050934  0.5790674045433701
  0.8727218586309148  0.0425770554769540  0.4195440093796292
  0.3047559643801989  0.6229632335286945  0.8346071449919593
  0.7005637630424075  0.3741243543711407  0.1646662875331790
  0.8838587276000246  0.6962848012823950  0.6678620277285640
  0.1157518893447019  0.3021229844733083  0.3315360391481171
  0.3067728694329197  0.1213459499849604  0.8287687134101824
  0.6951206061630384  0.8769066548319235  0.1699508428218068
  0.1098525180885733  0.3720909904901235  0.8456621968187328
  0.8955672522254231  0.6236375541969438  0.1551778411546297
  0.9084263425250113  0.4218233839399909  0.8560672691282806
  0.0980173659750135  0.5743308524636253  0.1466532924162117
  0.8042856627531745  0.6467296956906693  0.8187892507813429
  0.1982960968843276  0.3479854792237465  0.1840596563979220
  0.5425672185561115  0.5171805179315915  0.7611679291331808
  0.4595571711807235  0.4835476531002287  0.2387623799410052
  0.1103128615148127  0.0164903965632475  0.7622735080105472
  0.8865966522539114  0.9784093535358449  0.2378174633678738
  0.6906913518147652  0.9194567526645322  0.8557491427225842
  0.3094603696684370  0.0780352417058821  0.1431206708008582
  0.4955710536306637  0.8741872563650018  0.8454405025171652
  0.5023256380622699  0.1266427021147644  0.1545950827313805
  0.8150609015162789  0.1488496452820022  0.8231753754917778
  0.1864294308881846  0.8513641323312654  0.1767088716254692
  0.3834981637828692  0.7001348618079867  0.6741993516205169
  0.6162585248262771  0.3013241646149721  0.3260336102813257
  0.8033940375167895  0.4042532244530047  0.7803590343613174
  0.1983184539874902  0.5971081828047783  0.2199778717412392
  0.2962656655641177  0.3735602943751616  0.7842840132192747
  0.7056618114726261  0.6260247723992862  0.2148645552385492
  0.9834632147630126  0.4607674451767564  0.7386988989818016
  0.0168644307903775  0.5381544027386481  0.2611528574454221
  0.8512013276604381  0.1996313472936452  0.6791954992410586
  0.1545446322208846  0.7993038154654467  0.3197024629236880
  0.0925902794318268  0.2023193420898078  0.7169017402259028
  0.9097549685027422  0.7970873494477078  0.2830534585935049
  0.4869041008589959  0.8931017627668421  0.7383349514562612
  0.5164210973228569  0.1106266097396261  0.2614492433152706
  0.6324447969870125  0.6603942955987905  0.7113268818563698
  0.3677763779614281  0.3412950757069652  0.2885130192969583
  0.3403996990695928  0.8767769151113908  0.7920512317403315
  0.6601678345129600  0.1194229276286312  0.2068103474049630
  0.8415266436401724  0.8986725410447824  0.7747363202866370
  0.1563962721623222  0.0947872374634132  0.2273882200670593
 
  0.00000000E+00  0.00000000E+00  0.00000000E+00
  0.00000000E+00  0.00000000E+00  0.00000000E+00
  0.00000000E+00  0.00000000E+00  0.00000000E+00
  0.00000000E+00  0.00000000E+00  0.00000000E+00
  0.00000000E+00  0.00000000E+00  0.00000000E+00
  0.00000000E+00  0.00000000E+00  0.00000000E+00
  0.00000000E+00  0.00000000E+00  0.00000000E+00
  0.00000000E+00  0.00000000E+00  0.00000000E+00
  0.00000000E+00  0.00000000E+00  0.00000000E+00
  0.00000000E+00  0.00000000E+00  0.00000000E+00
  0.00000000E+00  0.00000000E+00  0.00000000E+00
  0.00000000E+00  0.00000000E+00  0.00000000E+00
  0.00000000E+00  0.00000000E+00  0.00000000E+00
  0.00000000E+00  0.00000000E+00  0.00000000E+00
  0.00000000E+00  0.00000000E+00  0.00000000E+00
  0.00000000E+00  0.00000000E+00  0.00000000E+00
  0.00000000E+00  0.00000000E+00  0.00000000E+00
  0.00000000E+00  0.00000000E+00  0.00000000E+00
  0.00000000E+00  0.00000000E+00  0.00000000E+00
  0.00000000E+00  0.00000000E+00  0.00000000E+00
  0.00000000E+00  0.00000000E+00  0.00000000E+00
  0.00000000E+00  0.00000000E+00  0.00000000E+00
  0.00000000E+00  0.00000000E+00  0.00000000E+00
  0.00000000E+00  0.00000000E+00  0.00000000E+00
  0.00000000E+00  0.00000000E+00  0.00000000E+00
  0.00000000E+00  0.00000000E+00  0.00000000E+00
  0.00000000E+00  0.00000000E+00  0.00000000E+00
  0.00000000E+00  0.00000000E+00  0.00000000E+00
  0.00000000E+00  0.00000000E+00  0.00000000E+00
  0.00000000E+00  0.00000000E+00  0.00000000E+00
  0.00000000E+00  0.00000000E+00  0.00000000E+00
  0.00000000E+00  0.00000000E+00  0.00000000E+00
  0.00000000E+00  0.00000000E+00  0.00000000E+00
  0.00000000E+00  0.00000000E+00  0.00000000E+00
  0.00000000E+00  0.00000000E+00  0.00000000E+00
  0.00000000E+00  0.00000000E+00  0.00000000E+00
  0.00000000E+00  0.00000000E+00  0.00000000E+00
  0.00000000E+00  0.00000000E+00  0.00000000E+00
  0.00000000E+00  0.00000000E+00  0.00000000E+00
  0.00000000E+00  0.00000000E+00  0.00000000E+00
  0.00000000E+00  0.00000000E+00  0.00000000E+00
  0.00000000E+00  0.00000000E+00  0.00000000E+00
  0.00000000E+00  0.00000000E+00  0.00000000E+00
  0.00000000E+00  0.00000000E+00  0.00000000E+00
  0.00000000E+00  0.00000000E+00  0.00000000E+00
  0.00000000E+00  0.00000000E+00  0.00000000E+00
  0.00000000E+00  0.00000000E+00  0.00000000E+00
  0.00000000E+00  0.00000000E+00  0.00000000E+00
  0.00000000E+00  0.00000000E+00  0.00000000E+00
  0.00000000E+00  0.00000000E+00  0.00000000E+00
  0.00000000E+00  0.00000000E+00  0.00000000E+00
  0.00000000E+00  0.00000000E+00  0.00000000E+00
  0.00000000E+00  0.00000000E+00  0.00000000E+00
  0.00000000E+00  0.00000000E+00  0.00000000E+00
  0.00000000E+00  0.00000000E+00  0.00000000E+00
  0.00000000E+00  0.00000000E+00  0.00000000E+00
  0.00000000E+00  0.00000000E+00  0.00000000E+00
  0.00000000E+00  0.00000000E+00  0.00000000E+00
  0.00000000E+00  0.00000000E+00  0.00000000E+00
  0.00000000E+00  0.00000000E+00  0.00000000E+00
  0.00000000E+00  0.00000000E+00  0.00000000E+00
  0.00000000E+00  0.00000000E+00  0.00000000E+00
  0.00000000E+00  0.00000000E+00  0.00000000E+00
  0.00000000E+00  0.00000000E+00  0.00000000E+00
  0.00000000E+00  0.00000000E+00  0.00000000E+00
  0.00000000E+00  0.00000000E+00  0.00000000E+00
  0.00000000E+00  0.00000000E+00  0.00000000E+00
  0.00000000E+00  0.00000000E+00  0.00000000E+00
  0.00000000E+00  0.00000000E+00  0.00000000E+00
  0.00000000E+00  0.00000000E+00  0.00000000E+00
  0.00000000E+00  0.00000000E+00  0.00000000E+00
  0.00000000E+00  0.00000000E+00  0.00000000E+00
  0.00000000E+00  0.00000000E+00  0.00000000E+00
  0.00000000E+00  0.00000000E+00  0.00000000E+00
  0.00000000E+00  0.00000000E+00  0.00000000E+00
  0.00000000E+00  0.00000000E+00  0.00000000E+00
  0.00000000E+00  0.00000000E+00  0.00000000E+00
  0.00000000E+00  0.00000000E+00  0.00000000E+00
  0.00000000E+00  0.00000000E+00  0.00000000E+00
  0.00000000E+00  0.00000000E+00  0.00000000E+00
  0.00000000E+00  0.00000000E+00  0.00000000E+00
  0.00000000E+00  0.00000000E+00  0.00000000E+00
  0.00000000E+00  0.00000000E+00  0.00000000E+00
  0.00000000E+00  0.00000000E+00  0.00000000E+00
  0.00000000E+00  0.00000000E+00  0.00000000E+00
  0.00000000E+00  0.00000000E+00  0.00000000E+00
  0.00000000E+00  0.00000000E+00  0.00000000E+00
  0.00000000E+00  0.00000000E+00  0.00000000E+00
  0.00000000E+00  0.00000000E+00  0.00000000E+00
  0.00000000E+00  0.00000000E+00  0.00000000E+00
  0.00000000E+00  0.00000000E+00  0.00000000E+00
  0.00000000E+00  0.00000000E+00  0.00000000E+00
  0.00000000E+00  0.00000000E+00  0.00000000E+00
  0.00000000E+00  0.00000000E+00  0.00000000E+00
  0.00000000E+00  0.00000000E+00  0.00000000E+00
  0.00000000E+00  0.00000000E+00  0.00000000E+00
  0.00000000E+00  0.00000000E+00  0.00000000E+00
  0.00000000E+00  0.00000000E+00  0.00000000E+00
  0.00000000E+00  0.00000000E+00  0.00000000E+00
  0.00000000E+00  0.00000000E+00  0.00000000E+00
  0.00000000E+00  0.00000000E+00  0.00000000E+00
  0.00000000E+00  0.00000000E+00  0.00000000E+00
  0.00000000E+00  0.00000000E+00  0.00000000E+00
  0.00000000E+00  0.00000000E+00  0.00000000E+00
  0.00000000E+00  0.00000000E+00  0.00000000E+00
  0.00000000E+00  0.00000000E+00  0.00000000E+00
  0.00000000E+00  0.00000000E+00  0.00000000E+00
  0.00000000E+00  0.00000000E+00  0.00000000E+00
  0.00000000E+00  0.00000000E+00  0.00000000E+00
  0.00000000E+00  0.00000000E+00  0.00000000E+00
  0.00000000E+00  0.00000000E+00  0.00000000E+00
  0.00000000E+00  0.00000000E+00  0.00000000E+00
  0.00000000E+00  0.00000000E+00  0.00000000E+00
  0.00000000E+00  0.00000000E+00  0.00000000E+00
  0.00000000E+00  0.00000000E+00  0.00000000E+00
  0.00000000E+00  0.00000000E+00  0.00000000E+00
  0.00000000E+00  0.00000000E+00  0.00000000E+00
  0.00000000E+00  0.00000000E+00  0.00000000E+00
  0.00000000E+00  0.00000000E+00  0.00000000E+00
  0.00000000E+00  0.00000000E+00  0.00000000E+00
  0.00000000E+00  0.00000000E+00  0.00000000E+00
  0.00000000E+00  0.00000000E+00  0.00000000E+00
  0.00000000E+00  0.00000000E+00  0.00000000E+00
  0.00000000E+00  0.00000000E+00  0.00000000E+00
  0.00000000E+00  0.00000000E+00  0.00000000E+00
  0.00000000E+00  0.00000000E+00  0.00000000E+00
  0.00000000E+00  0.00000000E+00  0.00000000E+00
  0.00000000E+00  0.00000000E+00  0.00000000E+00
  0.00000000E+00  0.00000000E+00  0.00000000E+00
  0.00000000E+00  0.00000000E+00  0.00000000E+00
  0.00000000E+00  0.00000000E+00  0.00000000E+00
  0.00000000E+00  0.00000000E+00  0.00000000E+00
  0.00000000E+00  0.00000000E+00  0.00000000E+00
  0.00000000E+00  0.00000000E+00  0.00000000E+00
  0.00000000E+00  0.00000000E+00  0.00000000E+00
  0.00000000E+00  0.00000000E+00  0.00000000E+00
  0.00000000E+00  0.00000000E+00  0.00000000E+00
  0.00000000E+00  0.00000000E+00  0.00000000E+00
  0.00000000E+00  0.00000000E+00  0.00000000E+00
  0.00000000E+00  0.00000000E+00  0.00000000E+00
  0.00000000E+00  0.00000000E+00  0.00000000E+00
  0.00000000E+00  0.00000000E+00  0.00000000E+00
  0.00000000E+00  0.00000000E+00  0.00000000E+00
  0.00000000E+00  0.00000000E+00  0.00000000E+00
  0.00000000E+00  0.00000000E+00  0.00000000E+00
  0.00000000E+00  0.00000000E+00  0.00000000E+00
  0.00000000E+00  0.00000000E+00  0.00000000E+00
  0.00000000E+00  0.00000000E+00  0.00000000E+00
  0.00000000E+00  0.00000000E+00  0.00000000E+00
  0.00000000E+00  0.00000000E+00  0.00000000E+00
  0.00000000E+00  0.00000000E+00  0.00000000E+00
  0.00000000E+00  0.00000000E+00  0.00000000E+00
  0.00000000E+00  0.00000000E+00  0.00000000E+00
  0.00000000E+00  0.00000000E+00  0.00000000E+00
  0.00000000E+00  0.00000000E+00  0.00000000E+00
  0.00000000E+00  0.00000000E+00  0.00000000E+00
  0.00000000E+00  0.00000000E+00  0.00000000E+00
  0.00000000E+00  0.00000000E+00  0.00000000E+00
  0.00000000E+00  0.00000000E+00  0.00000000E+00
  0.00000000E+00  0.00000000E+00  0.00000000E+00
  0.00000000E+00  0.00000000E+00  0.00000000E+00
  0.00000000E+00  0.00000000E+00  0.00000000E+00
  0.00000000E+00  0.00000000E+00  0.00000000E+00
  0.00000000E+00  0.00000000E+00  0.00000000E+00
  0.00000000E+00  0.00000000E+00  0.00000000E+00
  0.00000000E+00  0.00000000E+00  0.00000000E+00
  0.00000000E+00  0.00000000E+00  0.00000000E+00
  0.00000000E+00  0.00000000E+00  0.00000000E+00
  0.00000000E+00  0.00000000E+00  0.00000000E+00
  0.00000000E+00  0.00000000E+00  0.00000000E+00
  0.00000000E+00  0.00000000E+00  0.00000000E+00
  0.00000000E+00  0.00000000E+00  0.00000000E+00
  0.00000000E+00  0.00000000E+00  0.00000000E+00
  0.00000000E+00  0.00000000E+00  0.00000000E+00
  0.00000000E+00  0.00000000E+00  0.00000000E+00
  0.00000000E+00  0.00000000E+00  0.00000000E+00
  0.00000000E+00  0.00000000E+00  0.00000000E+00
  0.00000000E+00  0.00000000E+00  0.00000000E+00
  0.00000000E+00  0.00000000E+00  0.00000000E+00
  0.00000000E+00  0.00000000E+00  0.00000000E+00
  0.00000000E+00  0.00000000E+00  0.00000000E+00
  0.00000000E+00  0.00000000E+00  0.00000000E+00
  0.00000000E+00  0.00000000E+00  0.00000000E+00
  0.00000000E+00  0.00000000E+00  0.00000000E+00
  0.00000000E+00  0.00000000E+00  0.00000000E+00
  0.00000000E+00  0.00000000E+00  0.00000000E+00
  0.00000000E+00  0.00000000E+00  0.00000000E+00
  0.00000000E+00  0.00000000E+00  0.00000000E+00
