# Supplementary material for: Thermodynamic Origin of the Photostability of the Two-Dimensional Perovskite PEA2Pb(I1–xBrx)4
Source: ACS Energy Lett. 2023 Jan 13;8(2):943–9. doi: 10.1021/acsenergylett.2c02463 (PMC9926482; doi:10.1021/acsenergylett.2c02463)
Supplement: Supplementary file 2 — nz2c02463_si_002.zip [file nz2c02463_si_002.zip › suppl/2_Br/1/POSCAR]

out                                     
   1.00000000000000     
     8.5879579355515450    0.0000000000000000    0.0000000000000000
     0.1072581902735557    8.5861912586773190    0.0000000000000000
     2.3114939771031344    2.3146738115887038   32.1804450222652392
   Pb   I    Br   N    C    H 
     4    12     4     8    64    96
Direct
  0.0019995146664016  0.0016330899440788  0.0030018665965272
  0.5005111065224241  0.5012156636235474  0.0030153106293938
  0.5023755297470913  0.0012210325647146  0.5026491854726700
  0.0025057131468458  0.4990986157509667  0.5026730573197540
  0.3214246227995972  0.1830257237103368  0.9983722656211995
  0.5488548409466176  0.5184478891735367  0.9016116841012192
  0.0151127465442684  0.0160038748850937  0.9018084898185634
  0.0208023331925418  0.5472575752420141  0.4013582679179706
  0.5169056494058211  0.0140256871855513  0.4012485293031745
  0.8228342173095911  0.3225359852265726  0.0027573774327294
  0.3205738690897064  0.6817920915255726  0.5027784936092274
  0.6837695379002042  0.3207633917482156  0.4981615674127511
  0.8233675460693846  0.8216287312578103  0.5019594941783438
  0.1805668365826847  0.1791340235134697  0.4983375075669940
  0.1803688796976317  0.6796865667990915  0.9992211164490570
  0.6823867031818196  0.8199948501225762  0.0029508284942139
  0.4390112065023786  0.4920066350011467  0.0971506170000893
  0.0090468039751954  0.9946924287049654  0.0971838407713150
  0.9928179384912355  0.4354213771718349  0.5968520008810643
  0.4958615944341531  0.0092303493775603  0.5966480504592369
  0.9437956726651748  0.6052433991472341  0.9181613163095790
  0.0686097222257445  0.3913091182398389  0.0832538103792544
  0.6103474248422316  0.1071585287851136  0.9185462747878219
  0.3870520874517922  0.8893270648368485  0.0821578613231253
  0.8929236769042603  0.0663144042224175  0.5822866159546578
  0.1061339671554151  0.9437621983705000  0.4171048443499927
  0.3907594570564754  0.3870262071794741  0.5820370088316764
  0.6087430715556508  0.6090584143618898  0.4182176734938921
  0.0515617034350910  0.6198269548507653  0.8279891895955842
  0.9521415672823679  0.3784887711839460  0.1726260296110098
  0.5609586013655345  0.1181025932116455  0.8276657172495590
  0.4418809244308690  0.8800474585012026  0.1723407288405170
  0.5057433378221745  0.4888298742969610  0.5997307845434747
  0.4937602213424910  0.5086959308260859  0.4001368795494002
  0.0563137510348497  0.4890119345255926  0.9004869058322953
  0.9553683856671995  0.5087599765612936  0.1001840816930581
  0.3816605208656654  0.4403870325043542  0.6724371762727941
  0.6192784640306854  0.5585490441682026  0.3274704506319424
  0.8827534599887272  0.9518624946653347  0.6719811187606268
  0.1200278494267835  0.0505250231888610  0.3267572511247181
  0.2988332611810378  0.3032972830063798  0.6849293515134036
  0.7016805763370400  0.6958128333385574  0.3149468125658927
  0.5304331502020574  0.4348541817546874  0.6447891547010158
  0.4703895903361470  0.5637205806144294  0.3550740456999790
  0.0319126857368914  0.9762590710083217  0.6447800813711666
  0.9701537601918417  0.0274280275252181  0.3536832545311270
  0.1781043541462850  0.5902192283454895  0.7081757841405576
  0.8224903698401036  0.4092818767762765  0.2914862449497093
  0.6583855141366044  0.0566828847863761  0.7115980746023354
  0.3447552116791286  0.9439416337537594  0.2877860003251769
  0.5105176181850837  0.9921598264989626  0.9003209871198976
  0.4891305444222738  0.0045789311591733  0.0996484353981941
  0.0102630456636987  0.9530169469076881  0.5992466866326751
  0.9893035597049362  0.0550472926631613  0.3990932945390142
  0.1999843978123721  0.6868613815117399  0.8203423504962331
  0.8025120435303492  0.3135749926907891  0.1794850015404919
  0.8208792298698881  0.8014245912999414  0.6802262658424070
  0.1822487085761395  0.2006467413002682  0.3182322386828957
  0.4174332752986771  0.1830104897299520  0.8166596983072765
  0.5854159428767076  0.8145212595259892  0.1831217201374287
  0.0307563268357072  0.4695618480250658  0.8549656885264980
  0.9770393594753344  0.5286742911711002  0.1458756087476303
  0.9230879253887778  0.6977390576717326  0.8114243250901509
  0.0784676896559304  0.2982240647889114  0.1896174718681465
  0.5497054757759798  0.4041096014859420  0.7798408268036852
  0.4524462465996422  0.5940066389024068  0.2200350449693147
  0.0898985573522495  0.9054094689779362  0.7803797984022083
  0.9074305832936176  0.0923397357860409  0.2195149639032437
  0.5660493933552786  0.9691702804831621  0.8552951871988483
  0.4363183771519346  0.0290914391942962  0.1447576629331664
  0.6986085977755749  0.1981800149284325  0.8141996079187308
  0.3039488125652738  0.8005022164668816  0.1858351920933217
  0.3194550936002400  0.5839476893659494  0.6842372441718894
  0.6814043020663902  0.4151700795003990  0.3155286458765971
  0.6928278592677870  0.3406525475726880  0.7905889202829428
  0.3093941296191360  0.6579625071459532  0.2094258778084424
  0.4118158849158178  0.3243792880932048  0.7926690091786170
  0.5906274299527396  0.6730366889933634  0.2070880164419791
  0.0956740156789948  0.4530691184410216  0.7200307643073884
  0.9046307529393189  0.5466192842737954  0.2796298685939291
  0.8001613020323930  0.0788044821271470  0.6879182633357956
  0.2025441253900979  0.9227086352148675  0.3112638249728832
  0.1561692026885524  0.3099769190903601  0.7083812267315466
  0.8441163099384426  0.6895401069352900  0.2913880551840720
  0.5976677899091811  0.9066403242382393  0.7194154667720909
  0.4059625301301466  0.0937510840585034  0.2798011389531752
  0.6796485088997528  0.7794045588100715  0.7038294581650746
  0.3238941837514346  0.2218872121220627  0.2948322538380168
  0.2185738528313905  0.8287357732101839  0.7968175984621624
  0.7807807302755094  0.1714274549468087  0.2027188896869916
  0.9419175817396948  0.8393867543113203  0.7875041992837239
  0.0565587018620874  0.1562080909728252  0.2131949490130083
  0.9655959544356705  0.7189981076688738  0.9055228355649234
  0.0465212458806548  0.2777840366706528  0.0959335570977942
  0.9544353859061445  0.6072134475295101  0.9498010439127356
  0.0593317130099535  0.3886391744227069  0.0515805109042446
  0.8278982639401278  0.5778036912492794  0.9136844369653900
  0.1842913765313199  0.4199485218533638  0.0878970140275115
  0.5801909721545329  0.1093881285344338  0.9500639862203641
  0.4152189842833778  0.8867232071124107  0.0505627431136162
  0.5951641224861177  0.2211811338461089  0.9057653355825508
  0.4020665735151354  0.7753368442542694  0.0948848580304187
  0.7291479122040272  0.0781378716808803  0.9146730923706627
  0.2685426925403505  0.9201286330634062  0.0864367012548826
  0.8898574369517718  0.0567573104451640  0.5506353623695475
  0.1083323327018775  0.9558942195134676  0.4486786739652757
  0.9219371033240549  0.1819973727707449  0.5868517886965918
  0.0791192815599189  0.8274312122839547  0.4130252381827972
  0.7795258756074830  0.0446846423307719  0.5950570387303316
  0.2197644023953771  0.9654700143814310  0.4043963672785864
  0.2767878413282077  0.4012488128795866  0.5947955522847153
  0.7226524217776387  0.5939897180588858  0.4054073559877551
  0.4219661182288448  0.2685099322944922  0.5860955272338089
  0.5794969252086517  0.7278119644744550  0.4142557595510539
  0.3880060941839716  0.4162077637499522  0.5504802294552391
  0.6113891303427010  0.5791811419389603  0.4497493918038344
  0.4609276531822744  0.6090958083217117  0.5966702707988603
  0.5379117038446566  0.3880955366531040  0.4030671506802506
  0.6151422673713256  0.4820840185023485  0.5801741529865936
  0.3837562669109573  0.5153652611165356  0.4194469392090667
  0.0378553897200788  0.3781754386938800  0.9192464667290778
  0.9760426177170842  0.6188654253708137  0.0812683084065782
  0.1743921835458266  0.5302751381113069  0.9045797224850176
  0.8377062622483606  0.4680464805128537  0.0954212240096695
  0.3464560611206622  0.1911552617796417  0.6758554280245619
  0.6541441843247426  0.8078188005364453  0.3241528496822994
  0.5793638366451859  0.3157231155815836  0.6460800588000239
  0.4213636719795204  0.6828328166607562  0.3538744837957353
  0.6197294130933173  0.5114507040953313  0.6549614716502106
  0.3811321339638880  0.4875143478343276  0.3447220151427857
  0.0775806894047477  0.0940306544506129  0.6473097743887166
  0.9252743569941799  0.9089104777665113  0.3517640247201186
  0.1226551233360098  0.8926683613533370  0.6545588517179368
  0.8791956337518272  0.1093975549102311  0.3431876610473523
  0.1316453682986989  0.7016058265745073  0.7178515827026786
  0.8691637565920587  0.2980209170877401  0.2817709756341102
  0.5958642421847387  0.1563136296675935  0.7240206777705609
  0.4076139840152919  0.8437846402886748  0.2757667537718120
  0.3897978471478893  0.0359583487370472  0.9031739525829181
  0.6094167412302411  0.9599530879687990  0.0963946860134044
  0.5172498297297139  0.8819748176400637  0.9195986267103038
  0.4818069125131217  0.1139557094235428  0.0800756247450849
  0.9688422821177411  0.8352177798672074  0.5949162887095909
  0.0299036601280633  0.1736430618511378  0.4028473459438899
  0.1199710288133531  0.9726456384848063  0.5801092090718285
  0.8786116625015481  0.0364856065070995  0.4178835950133220
  0.3011011529945478  0.6277553010876957  0.8332066182128415
  0.7028699952827182  0.3746243435792707  0.1663930426778606
  0.8837647837248781  0.7013102017023343  0.6679868444017529
  0.1194060214068600  0.3011249921431371  0.3302664378888664
  0.3091268019430515  0.1226026312914641  0.8274029326012311
  0.6937959097120867  0.8748176009547279  0.1724250382635901
  0.1148885687392180  0.3802308326004962  0.8446628523382032
  0.8929370382999835  0.6189317408293462  0.1556320305670624
  0.9134609089709684  0.4222001872249237  0.8526886866779790
  0.0944603493795810  0.5743561712840375  0.1488818857691214
  0.8069486932911190  0.6469822444357831  0.8175898006418194
  0.1953935691936124  0.3476731085763589  0.1841381017075392
  0.5443708791967694  0.5157467961362698  0.7616855225358137
  0.4575960519205324  0.4824412869414445  0.2382218804703271
  0.1053659186294809  0.0167901913624462  0.7622223673542052
  0.8894064166231033  0.9808407052451358  0.2374680639691817
  0.6852247151768367  0.9203361730156985  0.8541762064662066
  0.3173478938294920  0.0783693424935805  0.1462723539291986
  0.4903353466058604  0.8796397079011555  0.8448703270799669
  0.5134523256096060  0.1181478525910933  0.1548056664739548
  0.8107594031786434  0.1487088529140550  0.8226958860211582
  0.1919258719974763  0.8506637576380882  0.1774757127374045
  0.3824884537876869  0.6916161500615630  0.6743889827499032
  0.6188960195702151  0.3073367257441220  0.3255275359650440
  0.8006697176826378  0.4026807513101147  0.7807811618787994
  0.2014553254680038  0.5964092410325250  0.2194290712225211
  0.3002774880947285  0.3732809052945143  0.7838130819871765
  0.7019774527016409  0.6236220189558495  0.2159218409517791
  0.9843714551681089  0.4587819132709114  0.7382836096772252
  0.0159432169872034  0.5410873028511602  0.2613736470367130
  0.8472284217813026  0.1963778787198649  0.6813989291216416
  0.1551902573822090  0.8053176099235557  0.3180232874043014
  0.0914290091928507  0.2030383553090118  0.7174364139867322
  0.9088053477492508  0.7965683514492312  0.2824079353603466
  0.4865091903473342  0.8884838938233628  0.7374838474030980
  0.5178951753194170  0.1108919780767224  0.2620585588231918
  0.6329078500812599  0.6619569765338440  0.7101322549090625
  0.3713182119283047  0.3390084145851802  0.2885246037189901
  0.3340591354725788  0.8805809469029668  0.7913395398656746
  0.6644655124290111  0.1212231175824527  0.2077506808691751
  0.8412189267565395  0.8980711465180136  0.7745022539663822
  0.1556699732718059  0.0958042410898798  0.2265476020054464
 
  0.00000000E+00  0.00000000E+00  0.00000000E+00
  0.00000000E+00  0.00000000E+00  0.00000000E+00
  0.00000000E+00  0.00000000E+00  0.00000000E+00
  0.00000000E+00  0.00000000E+00  0.00000000E+00
  0.00000000E+00  0.00000000E+00  0.00000000E+00
  0.00000000E+00  0.00000000E+00  0.00000000E+00
  0.00000000E+00  0.00000000E+00  0.00000000E+00
  0.00000000E+00  0.00000000E+00  0.00000000E+00
  0.00000000E+00  0.00000000E+00  0.00000000E+00
  0.00000000E+00  0.00000000E+00  0.00000000E+00
  0.00000000E+00  0.00000000E+00  0.00000000E+00
  0.00000000E+00  0.00000000E+00  0.00000000E+00
  0.00000000E+00  0.00000000E+00  0.00000000E+00
  0.00000000E+00  0.00000000E+00  0.00000000E+00
  0.00000000E+00  0.00000000E+00  0.00000000E+00
  0.00000000E+00  0.00000000E+00  0.00000000E+00
  0.00000000E+00  0.00000000E+00  0.00000000E+00
  0.00000000E+00  0.00000000E+00  0.00000000E+00
  0.00000000E+00  0.00000000E+00  0.00000000E+00
  0.00000000E+00  0.00000000E+00  0.00000000E+00
  0.00000000E+00  0.00000000E+00  0.00000000E+00
  0.00000000E+00  0.00000000E+00  0.00000000E+00
  0.00000000E+00  0.00000000E+00  0.00000000E+00
  0.00000000E+00  0.00000000E+00  0.00000000E+00
  0.00000000E+00  0.00000000E+00  0.00000000E+00
  0.00000000E+00  0.00000000E+00  0.00000000E+00
  0.00000000E+00  0.00000000E+00  0.00000000E+00
  0.00000000E+00  0.00000000E+00  0.00000000E+00
  0.00000000E+00  0.00000000E+00  0.00000000E+00
  0.00000000E+00  0.00000000E+00  0.00000000E+00
  0.00000000E+00  0.00000000E+00  0.00000000E+00
  0.00000000E+00  0.00000000E+00  0.00000000E+00
  0.00000000E+00  0.00000000E+00  0.00000000E+00
  0.00000000E+00  0.00000000E+00  0.00000000E+00
  0.00000000E+00  0.00000000E+00  0.00000000E+00
  0.00000000E+00  0.00000000E+00  0.00000000E+00
  0.00000000E+00  0.00000000E+00  0.00000000E+00
  0.00000000E+00  0.00000000E+00  0.00000000E+00
  0.00000000E+00  0.00000000E+00  0.00000000E+00
  0.00000000E+00  0.00000000E+00  0.00000000E+00
  0.00000000E+00  0.00000000E+00  0.00000000E+00
  0.00000000E+00  0.00000000E+00  0.00000000E+00
  0.00000000E+00  0.00000000E+00  0.00000000E+00
  0.00000000E+00  0.00000000E+00  0.00000000E+00
  0.00000000E+00  0.00000000E+00  0.00000000E+00
  0.00000000E+00  0.00000000E+00  0.00000000E+00
  0.00000000E+00  0.00000000E+00  0.00000000E+00
  0.00000000E+00  0.00000000E+00  0.00000000E+00
  0.00000000E+00  0.00000000E+00  0.00000000E+00
  0.00000000E+00  0.00000000E+00  0.00000000E+00
  0.00000000E+00  0.00000000E+00  0.00000000E+00
  0.00000000E+00  0.00000000E+00  0.00000000E+00
  0.00000000E+00  0.00000000E+00  0.00000000E+00
  0.00000000E+00  0.00000000E+00  0.00000000E+00
  0.00000000E+00  0.00000000E+00  0.00000000E+00
  0.00000000E+00  0.00000000E+00  0.00000000E+00
  0.00000000E+00  0.00000000E+00  0.00000000E+00
  0.00000000E+00  0.00000000E+00  0.00000000E+00
  0.00000000E+00  0.00000000E+00  0.00000000E+00
  0.00000000E+00  0.00000000E+00  0.00000000E+00
  0.00000000E+00  0.00000000E+00  0.00000000E+00
  0.00000000E+00  0.00000000E+00  0.00000000E+00
  0.00000000E+00  0.00000000E+00  0.00000000E+00
  0.00000000E+00  0.00000000E+00  0.00000000E+00
  0.00000000E+00  0.00000000E+00  0.00000000E+00
  0.00000000E+00  0.00000000E+00  0.00000000E+00
  0.00000000E+00  0.00000000E+00  0.00000000E+00
  0.00000000E+00  0.00000000E+00  0.00000000E+00
  0.00000000E+00  0.00000000E+00  0.00000000E+00
  0.00000000E+00  0.00000000E+00  0.00000000E+00
  0.00000000E+00  0.00000000E+00  0.00000000E+00
  0.00000000E+00  0.00000000E+00  0.00000000E+00
  0.00000000E+00  0.00000000E+00  0.00000000E+00
  0.00000000E+00  0.00000000E+00  0.00000000E+00
  0.00000000E+00  0.00000000E+00  0.00000000E+00
  0.00000000E+00  0.00000000E+00  0.00000000E+00
  0.00000000E+00  0.00000000E+00  0.00000000E+00
  0.00000000E+00  0.00000000E+00  0.00000000E+00
  0.00000000E+00  0.00000000E+00  0.00000000E+00
  0.00000000E+00  0.00000000E+00  0.00000000E+00
  0.00000000E+00  0.00000000E+00  0.00000000E+00
  0.00000000E+00  0.00000000E+00  0.00000000E+00
  0.00000000E+00  0.00000000E+00  0.00000000E+00
  0.00000000E+00  0.00000000E+00  0.00000000E+00
  0.00000000E+00  0.00000000E+00  0.00000000E+00
  0.00000000E+00  0.00000000E+00  0.00000000E+00
  0.00000000E+00  0.00000000E+00  0.00000000E+00
  0.00000000E+00  0.00000000E+00  0.00000000E+00
  0.00000000E+00  0.00000000E+00  0.00000000E+00
  0.00000000E+00  0.00000000E+00  0.00000000E+00
  0.00000000E+00  0.00000000E+00  0.00000000E+00
  0.00000000E+00  0.00000000E+00  0.00000000E+00
  0.00000000E+00  0.00000000E+00  0.00000000E+00
  0.00000000E+00  0.00000000E+00  0.00000000E+00
  0.00000000E+00  0.00000000E+00  0.00000000E+00
  0.00000000E+00  0.00000000E+00  0.00000000E+00
  0.00000000E+00  0.00000000E+00  0.00000000E+00
  0.00000000E+00  0.00000000E+00  0.00000000E+00
  0.00000000E+00  0.00000000E+00  0.00000000E+00
  0.00000000E+00  0.00000000E+00  0.00000000E+00
  0.00000000E+00  0.00000000E+00  0.00000000E+00
  0.00000000E+00  0.00000000E+00  0.00000000E+00
  0.00000000E+00  0.00000000E+00  0.00000000E+00
  0.00000000E+00  0.00000000E+00  0.00000000E+00
  0.00000000E+00  0.00000000E+00  0.00000000E+00
  0.00000000E+00  0.00000000E+00  0.00000000E+00
  0.00000000E+00  0.00000000E+00  0.00000000E+00
  0.00000000E+00  0.00000000E+00  0.00000000E+00
  0.00000000E+00  0.00000000E+00  0.00000000E+00
  0.00000000E+00  0.00000000E+00  0.00000000E+00
  0.00000000E+00  0.00000000E+00  0.00000000E+00
  0.00000000E+00  0.00000000E+00  0.00000000E+00
  0.00000000E+00  0.00000000E+00  0.00000000E+00
  0.00000000E+00  0.00000000E+00  0.00000000E+00
  0.00000000E+00  0.00000000E+00  0.00000000E+00
  0.00000000E+00  0.00000000E+00  0.00000000E+00
  0.00000000E+00  0.00000000E+00  0.00000000E+00
  0.00000000E+00  0.00000000E+00  0.00000000E+00
  0.00000000E+00  0.00000000E+00  0.00000000E+00
  0.00000000E+00  0.00000000E+00  0.00000000E+00
  0.00000000E+00  0.00000000E+00  0.00000000E+00
  0.00000000E+00  0.00000000E+00  0.00000000E+00
  0.00000000E+00  0.00000000E+00  0.00000000E+00
  0.00000000E+00  0.00000000E+00  0.00000000E+00
  0.00000000E+00  0.00000000E+00  0.00000000E+00
  0.00000000E+00  0.00000000E+00  0.00000000E+00
  0.00000000E+00  0.00000000E+00  0.00000000E+00
  0.00000000E+00  0.00000000E+00  0.00000000E+00
  0.00000000E+00  0.00000000E+00  0.00000000E+00
  0.00000000E+00  0.00000000E+00  0.00000000E+00
  0.00000000E+00  0.00000000E+00  0.00000000E+00
  0.00000000E+00  0.00000000E+00  0.00000000E+00
  0.00000000E+00  0.00000000E+00  0.00000000E+00
  0.00000000E+00  0.00000000E+00  0.00000000E+00
  0.00000000E+00  0.00000000E+00  0.00000000E+00
  0.00000000E+00  0.00000000E+00  0.00000000E+00
  0.00000000E+00  0.00000000E+00  0.00000000E+00
  0.00000000E+00  0.00000000E+00  0.00000000E+00
  0.00000000E+00  0.00000000E+00  0.00000000E+00
  0.00000000E+00  0.00000000E+00  0.00000000E+00
  0.00000000E+00  0.00000000E+00  0.00000000E+00
  0.00000000E+00  0.00000000E+00  0.00000000E+00
  0.00000000E+00  0.00000000E+00  0.00000000E+00
  0.00000000E+00  0.00000000E+00  0.00000000E+00
  0.00000000E+00  0.00000000E+00  0.00000000E+00
  0.00000000E+00  0.00000000E+00  0.00000000E+00
  0.00000000E+00  0.00000000E+00  0.00000000E+00
  0.00000000E+00  0.00000000E+00  0.00000000E+00
  0.00000000E+00  0.00000000E+00  0.00000000E+00
  0.00000000E+00  0.00000000E+00  0.00000000E+00
  0.00000000E+00  0.00000000E+00  0.00000000E+00
  0.00000000E+00  0.00000000E+00  0.00000000E+00
  0.00000000E+00  0.00000000E+00  0.00000000E+00
  0.00000000E+00  0.00000000E+00  0.00000000E+00
  0.00000000E+00  0.00000000E+00  0.00000000E+00
  0.00000000E+00  0.00000000E+00  0.00000000E+00
  0.00000000E+00  0.00000000E+00  0.00000000E+00
  0.00000000E+00  0.00000000E+00  0.00000000E+00
  0.00000000E+00  0.00000000E+00  0.00000000E+00
  0.00000000E+00  0.00000000E+00  0.00000000E+00
  0.00000000E+00  0.00000000E+00  0.00000000E+00
  0.00000000E+00  0.00000000E+00  0.00000000E+00
  0.00000000E+00  0.00000000E+00  0.00000000E+00
  0.00000000E+00  0.00000000E+00  0.00000000E+00
  0.00000000E+00  0.00000000E+00  0.00000000E+00
  0.00000000E+00  0.00000000E+00  0.00000000E+00
  0.00000000E+00  0.00000000E+00  0.00000000E+00
  0.00000000E+00  0.00000000E+00  0.00000000E+00
  0.00000000E+00  0.00000000E+00  0.00000000E+00
  0.00000000E+00  0.00000000E+00  0.00000000E+00
  0.00000000E+00  0.00000000E+00  0.00000000E+00
  0.00000000E+00  0.00000000E+00  0.00000000E+00
  0.00000000E+00  0.00000000E+00  0.00000000E+00
  0.00000000E+00  0.00000000E+00  0.00000000E+00
  0.00000000E+00  0.00000000E+00  0.00000000E+00
  0.00000000E+00  0.00000000E+00  0.00000000E+00
  0.00000000E+00  0.00000000E+00  0.00000000E+00
  0.00000000E+00  0.00000000E+00  0.00000000E+00
  0.00000000E+00  0.00000000E+00  0.00000000E+00
  0.00000000E+00  0.00000000E+00  0.00000000E+00
  0.00000000E+00  0.00000000E+00  0.00000000E+00
  0.00000000E+00  0.00000000E+00  0.00000000E+00
  0.00000000E+00  0.00000000E+00  0.00000000E+00
  0.00000000E+00  0.00000000E+00  0.00000000E+00
  0.00000000E+00  0.00000000E+00  0.00000000E+00
  0.00000000E+00  0.00000000E+00  0.00000000E+00
  0.00000000E+00  0.00000000E+00  0.00000000E+00
  0.00000000E+00  0.00000000E+00  0.00000000E+00
