# Supplementary material for: Thermodynamic Origin of the Photostability of the Two-Dimensional Perovskite PEA2Pb(I1–xBrx)4
Source: ACS Energy Lett. 2023 Jan 13;8(2):943–9. doi: 10.1021/acsenergylett.2c02463 (PMC9926482; doi:10.1021/acsenergylett.2c02463)
Supplement: Supplementary file 2 — nz2c02463_si_002.zip [file nz2c02463_si_002.zip › suppl/2_Br/4/POSCAR]

4                                       
   1.00000000000000     
     8.5096286565016186    0.0973558684369014   -0.0010430350021107
     0.2036866542032651    8.5040380775754745   -0.0086455396274580
     2.3128417133298722    2.2859745917162799   32.1551245237678387
   Pb   I    Br   N    C    H 
     4    12     4     8    64    96
Direct
  0.0037795054101861  0.9898062869772815  0.0007768110667576
  0.4885789047154047  0.5028912037883060  0.0012849288292740
  0.4910396846515840  0.0043937044742450  0.5023190124831460
  0.0082368695132128  0.4881332263581815  0.4990918707120920
  0.3176017707460494  0.1793445273338891  0.9979150042956159
  0.5518355560291337  0.5217657774955854  0.9009475325542499
  0.0225819059574505  0.0123423904491517  0.9000447486454660
  0.9855823298865392  0.9853057110191492  0.1010427968488662
  0.9838187849642310  0.4513309070645807  0.5997245831124306
  0.0246084676395284  0.5519921331635999  0.3990190935121822
  0.5114036412143034  0.0229462707152225  0.4013131895846141
  0.8174263562693346  0.3170125300631846  0.0017907885770565
  0.3174428822934662  0.6809178311479520  0.5025484677243033
  0.6851164535458792  0.3160257999830063  0.4967619811717506
  0.8163724742823142  0.8136189418060150  0.5006940681720825
  0.6823988850994163  0.8133467373035164  0.0019080135895116
  0.4380340705043245  0.4902876493228726  0.0960188938541306
  0.4956159955939510  0.0033258531181418  0.5966034579037087
  0.1735081651877593  0.1706905811971448  0.5017773304942642
  0.1738884786532585  0.6739408806868898  0.0009555365685570
  0.9546836779569149  0.6038018963372525  0.9208073255654875
  0.0678093550069266  0.3972644167368365  0.0809233725794123
  0.6124631779122072  0.1062901570861015  0.9177730152542863
  0.3931203181357266  0.8876851819862063  0.0822134221091171
  0.8916848754479484  0.0578137221280255  0.5808380568146905
  0.1034342432732824  0.9546941282667181  0.4205160042744062
  0.3987979479035272  0.3862861209408814  0.5816301486149661
  0.6076475377408174  0.6124327765154624  0.4175247165728649
  0.0512773843495092  0.6167789173823514  0.8289101806715555
  0.9512399772870265  0.3816373258951132  0.1715121525394415
  0.5634308338129337  0.1167412176570232  0.8270775228987597
  0.4408541616439575  0.8816826862674068  0.1726344329963276
  0.5119080347099644  0.4870094232894700  0.6001877323672544
  0.4918237182721142  0.5131557786203376  0.3995080844757646
  0.0648676616784948  0.4847240938568886  0.9014606049295544
  0.9506121136927062  0.5137205481775842  0.0987290332797238
  0.3835761275839358  0.4368096312486854  0.6724908062992482
  0.6168083035506912  0.5624339080937186  0.3270279582868605
  0.8831704122381412  0.9514477035597140  0.6713473654836667
  0.1165424120701336  0.0498895843361386  0.3286560206689834
  0.3003480456326529  0.2999780415973308  0.6846929385156723
  0.6999169374126517  0.6993890292976187  0.3149262425969421
  0.5346162524891367  0.4291409993521400  0.6451818286973033
  0.4666417705775080  0.5700510775003892  0.3546062296532179
  0.0332741576896526  0.9741779813978506  0.6440287298520835
  0.9663809053554580  0.0290851854495966  0.3561248083434200
  0.1769523656515629  0.5913385320499011  0.7082409500731839
  0.8232340829761432  0.4078178385580130  0.2913130186976088
  0.6574839402135934  0.0605951026508699  0.7117219702435326
  0.3414533052320886  0.9388945141679188  0.2882952665795821
  0.5135223280843260  0.9908116603683245  0.8995045933339155
  0.4906023119283295  0.0061282167566356  0.0998965873019667
  0.0141847504414644  0.9472756598871616  0.5985437458981816
  0.9839165490105675  0.0642787122761888  0.4011604064970751
  0.2008793407039727  0.6813191100526957  0.8210756262698085
  0.8009042310766924  0.3179212324738170  0.1783315768571000
  0.8214345601162473  0.8007067458985627  0.6795717816927724
  0.1785165355343821  0.2002359982345027  0.3198274434375193
  0.4176762582384903  0.1827567850476509  0.8158673193173797
  0.5859779305997871  0.8141371666187949  0.1838685402860122
  0.0300090535847805  0.4667791542390209  0.8564217727343525
  0.9747660941955514  0.5321542531328887  0.1444209722798415
  0.9220924722426035  0.6968091398577158  0.8116509446284692
  0.0789815069937021  0.3006052628828928  0.1892655034326943
  0.5479800634738312  0.4059221828525909  0.7795699705382225
  0.4531866608225067  0.5925590534894157  0.2201732347747786
  0.0901300835923323  0.9020120480830640  0.7800035944927751
  0.9080337135803255  0.0959994150766395  0.2196595246571297
  0.5710244332775818  0.9663597025636858  0.8545824426446114
  0.4344892335092909  0.0317109256397910  0.1448811553686930
  0.7010213816944887  0.1973544209927802  0.8140705534183179
  0.3022357209373835  0.8028444445408032  0.1857607956102006
  0.3199324279622939  0.5826668940953263  0.6844409257880046
  0.6802041703737729  0.4164928668409893  0.3150480327664553
  0.6933131297618312  0.3411865816815690  0.7905135760069277
  0.3084487894581859  0.6588673998836324  0.2092879061984431
  0.4100616536869984  0.3260033769190296  0.7921351758056164
  0.5919829528472612  0.6709953274001522  0.2076564412967209
  0.0944416030006057  0.4542985177851339  0.7199228666870680
  0.9058571203834526  0.5449504793983057  0.2797568600702530
  0.7996789528773278  0.0807215311577225  0.6877008040199548
  0.1995331921570786  0.9198438795471090  0.3125531314088575
  0.1563219521923591  0.3088871423101399  0.7081565876928808
  0.8441563700498064  0.6903929473622102  0.2915618954455461
  0.5971892941849004  0.9101114446604160  0.7196072312029905
  0.4021539438322478  0.0890605799956162  0.2799358226352277
  0.6798984419739209  0.7805760640883186  0.7035666945461050
  0.3197067407546642  0.2193024834287042  0.2956276344534395
  0.2195976674755866  0.8228480692365197  0.7970016460079923
  0.7800256187084977  0.1761766375722205  0.2021726283324685
  0.9410990197204718  0.8380299990766441  0.7871142091291627
  0.0577863168792072  0.1588522143160027  0.2134186445206614
  0.9728019760563207  0.7178764109759043  0.9074079431104400
  0.0478648025322241  0.2824162817858005  0.0933558695206074
  0.9739357661439579  0.6072538202577783  0.9520173165129252
  0.0583135534238765  0.3960977272623847  0.0492248464265545
  0.8370054268409483  0.5771637878200165  0.9182885044422101
  0.1838358243841945  0.4258880244358368  0.0857336658093811
  0.5824579028404606  0.1088454607960390  0.9493341670938924
  0.4226937344937785  0.8855081224467345  0.0506192579435105
  0.5955987188346118  0.2215457415091577  0.9050186501462221
  0.4117279451234635  0.7726228533371062  0.0949009209425700
  0.7327757356544118  0.0762563621888894  0.9137841315766720
  0.2724876988916448  0.9161682521882192  0.0864685593425072
  0.8907255207412137  0.0467241312217987  0.5491798399667754
  0.1061633981334832  0.9734103414570967  0.4517802754689570
  0.9151855322132327  0.1751597915550782  0.5853374946005877
  0.0778226363385971  0.8368742289669654  0.4177618279216652
  0.7776003909691344  0.0344046352060454  0.5933696810592943
  0.2176390759877377  0.9737271050133550  0.4072972401917918
  0.2833180457101475  0.4016156483117344  0.5943428585176574
  0.7223844418055982  0.5960564492201837  0.4044179773611735
  0.4311080097208426  0.2660541209605748  0.5855508398650277
  0.5770381639342429  0.7327350510688350  0.4137630520164635
  0.3967578791152729  0.4173423948748370  0.5501267577037546
  0.6114772967668819  0.5822314762326051  0.4490405050793672
  0.4649096662662678  0.6089179931646834  0.5975232391058181
  0.5373856002682932  0.3907065025925614  0.4021511564767063
  0.6236461178895014  0.4805719406042775  0.5810663399026458
  0.3812749363212312  0.5213270568845974  0.4190495601727441
  0.0496007119681690  0.3727922678751592  0.9201997270179206
  0.9671093958225634  0.6260063786051658  0.0802685664841107
  0.1852055917166078  0.5237467778228283  0.9040342979822231
  0.8328016696451893  0.4719379291671190  0.0942530598915823
  0.3488492627736491  0.1861025642172813  0.6754051319715532
  0.6513731674373461  0.8132387257751684  0.3242239882173649
  0.5839484082407794  0.3077738272081238  0.6460560535907732
  0.4164219240775906  0.6911026815447251  0.3536617186527878
  0.6244031511385071  0.5031803141359082  0.6560633543562513
  0.3768588059196870  0.4948965650055931  0.3441861840190494
  0.0763805085379875  0.0935430059730028  0.6461383154837169
  0.9246444503686008  0.9084777101183276  0.3553144577631243
  0.1268017500241412  0.8907740190407736  0.6542685424311036
  0.8720797393787406  0.1094471548121073  0.3448945376864267
  0.1290769354003805  0.7044782519309841  0.7179157929788155
  0.8711515036720365  0.2947666726559603  0.2815888616132236
  0.5942656959238740  0.1620474790577813  0.7244083955310338
  0.4042478507910569  0.8367171244232877  0.2758718750045312
  0.3911016481181442  0.0363427892263567  0.9021251529978649
  0.6137102522123408  0.9627278673991894  0.0970360116719600
  0.5214204344984023  0.8798775803524037  0.9188978905053781
  0.4802527730486517  0.1160270697399646  0.0801772776793400
  0.9780688155484295  0.8269373418644155  0.5945103967675986
  0.0224355891397641  0.1848906070739404  0.4036825897389105
  0.1246668617254558  0.9684476935802158  0.5796179849695327
  0.8720362065262779  0.0485760059563300  0.4198967547804932
  0.3031095363460098  0.6210456309958294  0.8343219786679476
  0.7001621860055687  0.3792725383121611  0.1646112687106276
  0.8846196688321338  0.6987650265011899  0.6669352613881048
  0.1159362387151701  0.3029777882519716  0.3321990513076450
  0.3093791901524145  0.1218335104290395  0.8262175649237731
  0.6949789716881222  0.8737665257771745  0.1734731181221220
  0.1103562444432701  0.3722210817213851  0.8452708970708928
  0.8904591029056684  0.6252162237305863  0.1545058114024484
  0.9094777842877483  0.4250387334022672  0.8555351995289174
  0.0934200554026073  0.5761449418853023  0.1470298562762409
  0.8048640460377177  0.6482447006416494  0.8178014416597681
  0.1965135807787534  0.3490040694810217  0.1838656744559333
  0.5407822508877197  0.5188015268909540  0.7615155753091054
  0.4593000294903849  0.4796249703765961  0.2382298653735761
  0.1056981490569714  0.0131023337926829  0.7614116932953678
  0.8906082242295141  0.9846020414650004  0.2379903552606236
  0.6922085593110017  0.9165739187620151  0.8536410701134377
  0.3136529521569008  0.0824109744854800  0.1459706758863711
  0.4965572485110747  0.8761915392711559  0.8440508586906585
  0.5102335227352773  0.1213470739888522  0.1551313645676870
  0.8148414621298692  0.1468625173626076  0.8227456268795820
  0.1889670951778355  0.8545967549713146  0.1770579560210195
  0.3830476259571401  0.6902908046896932  0.6747508411772966
  0.6169973637135361  0.3089675452806405  0.3247872762989827
  0.8012188190722689  0.4033249835403404  0.7809897752066041
  0.1998443430501530  0.5980883728734140  0.2189150488926156
  0.2969236812317755  0.3760983425306766  0.7831255655750972
  0.7045764276704912  0.6196575162574223  0.2167052782503890
  0.9817530582172935  0.4620962310397243  0.7380340154806820
  0.0187323409057749  0.5371175656371432  0.2617245965384222
  0.8462540950078611  0.1986754080052687  0.6811923397234729
  0.1529953030868147  0.8020639107251742  0.3195034105199433
  0.0913532400299884  0.2020778267371595  0.7169756127388982
  0.9094059407876314  0.7970988072759110  0.2828281133135708
  0.4856645427502259  0.8937142626677960  0.7379350461849060
  0.5135333002686601  0.1044875154954824  0.2614739097123008
  0.6336890039227784  0.6626918827633710  0.7097976141333453
  0.3660923502986271  0.3369835278646843  0.2890915743181857
  0.3362427077628546  0.8723969300186630  0.7915591107176945
  0.6630942990473865  0.1270283178252334  0.2070874306245731
  0.8394966946780370  0.8980491146703924  0.7736702644687197
  0.1580202186292647  0.0976763031115385  0.2272269460262756
 
  0.00000000E+00  0.00000000E+00  0.00000000E+00
  0.00000000E+00  0.00000000E+00  0.00000000E+00
  0.00000000E+00  0.00000000E+00  0.00000000E+00
  0.00000000E+00  0.00000000E+00  0.00000000E+00
  0.00000000E+00  0.00000000E+00  0.00000000E+00
  0.00000000E+00  0.00000000E+00  0.00000000E+00
  0.00000000E+00  0.00000000E+00  0.00000000E+00
  0.00000000E+00  0.00000000E+00  0.00000000E+00
  0.00000000E+00  0.00000000E+00  0.00000000E+00
  0.00000000E+00  0.00000000E+00  0.00000000E+00
  0.00000000E+00  0.00000000E+00  0.00000000E+00
  0.00000000E+00  0.00000000E+00  0.00000000E+00
  0.00000000E+00  0.00000000E+00  0.00000000E+00
  0.00000000E+00  0.00000000E+00  0.00000000E+00
  0.00000000E+00  0.00000000E+00  0.00000000E+00
  0.00000000E+00  0.00000000E+00  0.00000000E+00
  0.00000000E+00  0.00000000E+00  0.00000000E+00
  0.00000000E+00  0.00000000E+00  0.00000000E+00
  0.00000000E+00  0.00000000E+00  0.00000000E+00
  0.00000000E+00  0.00000000E+00  0.00000000E+00
  0.00000000E+00  0.00000000E+00  0.00000000E+00
  0.00000000E+00  0.00000000E+00  0.00000000E+00
  0.00000000E+00  0.00000000E+00  0.00000000E+00
  0.00000000E+00  0.00000000E+00  0.00000000E+00
  0.00000000E+00  0.00000000E+00  0.00000000E+00
  0.00000000E+00  0.00000000E+00  0.00000000E+00
  0.00000000E+00  0.00000000E+00  0.00000000E+00
  0.00000000E+00  0.00000000E+00  0.00000000E+00
  0.00000000E+00  0.00000000E+00  0.00000000E+00
  0.00000000E+00  0.00000000E+00  0.00000000E+00
  0.00000000E+00  0.00000000E+00  0.00000000E+00
  0.00000000E+00  0.00000000E+00  0.00000000E+00
  0.00000000E+00  0.00000000E+00  0.00000000E+00
  0.00000000E+00  0.00000000E+00  0.00000000E+00
  0.00000000E+00  0.00000000E+00  0.00000000E+00
  0.00000000E+00  0.00000000E+00  0.00000000E+00
  0.00000000E+00  0.00000000E+00  0.00000000E+00
  0.00000000E+00  0.00000000E+00  0.00000000E+00
  0.00000000E+00  0.00000000E+00  0.00000000E+00
  0.00000000E+00  0.00000000E+00  0.00000000E+00
  0.00000000E+00  0.00000000E+00  0.00000000E+00
  0.00000000E+00  0.00000000E+00  0.00000000E+00
  0.00000000E+00  0.00000000E+00  0.00000000E+00
  0.00000000E+00  0.00000000E+00  0.00000000E+00
  0.00000000E+00  0.00000000E+00  0.00000000E+00
  0.00000000E+00  0.00000000E+00  0.00000000E+00
  0.00000000E+00  0.00000000E+00  0.00000000E+00
  0.00000000E+00  0.00000000E+00  0.00000000E+00
  0.00000000E+00  0.00000000E+00  0.00000000E+00
  0.00000000E+00  0.00000000E+00  0.00000000E+00
  0.00000000E+00  0.00000000E+00  0.00000000E+00
  0.00000000E+00  0.00000000E+00  0.00000000E+00
  0.00000000E+00  0.00000000E+00  0.00000000E+00
  0.00000000E+00  0.00000000E+00  0.00000000E+00
  0.00000000E+00  0.00000000E+00  0.00000000E+00
  0.00000000E+00  0.00000000E+00  0.00000000E+00
  0.00000000E+00  0.00000000E+00  0.00000000E+00
  0.00000000E+00  0.00000000E+00  0.00000000E+00
  0.00000000E+00  0.00000000E+00  0.00000000E+00
  0.00000000E+00  0.00000000E+00  0.00000000E+00
  0.00000000E+00  0.00000000E+00  0.00000000E+00
  0.00000000E+00  0.00000000E+00  0.00000000E+00
  0.00000000E+00  0.00000000E+00  0.00000000E+00
  0.00000000E+00  0.00000000E+00  0.00000000E+00
  0.00000000E+00  0.00000000E+00  0.00000000E+00
  0.00000000E+00  0.00000000E+00  0.00000000E+00
  0.00000000E+00  0.00000000E+00  0.00000000E+00
  0.00000000E+00  0.00000000E+00  0.00000000E+00
  0.00000000E+00  0.00000000E+00  0.00000000E+00
  0.00000000E+00  0.00000000E+00  0.00000000E+00
  0.00000000E+00  0.00000000E+00  0.00000000E+00
  0.00000000E+00  0.00000000E+00  0.00000000E+00
  0.00000000E+00  0.00000000E+00  0.00000000E+00
  0.00000000E+00  0.00000000E+00  0.00000000E+00
  0.00000000E+00  0.00000000E+00  0.00000000E+00
  0.00000000E+00  0.00000000E+00  0.00000000E+00
  0.00000000E+00  0.00000000E+00  0.00000000E+00
  0.00000000E+00  0.00000000E+00  0.00000000E+00
  0.00000000E+00  0.00000000E+00  0.00000000E+00
  0.00000000E+00  0.00000000E+00  0.00000000E+00
  0.00000000E+00  0.00000000E+00  0.00000000E+00
  0.00000000E+00  0.00000000E+00  0.00000000E+00
  0.00000000E+00  0.00000000E+00  0.00000000E+00
  0.00000000E+00  0.00000000E+00  0.00000000E+00
  0.00000000E+00  0.00000000E+00  0.00000000E+00
  0.00000000E+00  0.00000000E+00  0.00000000E+00
  0.00000000E+00  0.00000000E+00  0.00000000E+00
  0.00000000E+00  0.00000000E+00  0.00000000E+00
  0.00000000E+00  0.00000000E+00  0.00000000E+00
  0.00000000E+00  0.00000000E+00  0.00000000E+00
  0.00000000E+00  0.00000000E+00  0.00000000E+00
  0.00000000E+00  0.00000000E+00  0.00000000E+00
  0.00000000E+00  0.00000000E+00  0.00000000E+00
  0.00000000E+00  0.00000000E+00  0.00000000E+00
  0.00000000E+00  0.00000000E+00  0.00000000E+00
  0.00000000E+00  0.00000000E+00  0.00000000E+00
  0.00000000E+00  0.00000000E+00  0.00000000E+00
  0.00000000E+00  0.00000000E+00  0.00000000E+00
  0.00000000E+00  0.00000000E+00  0.00000000E+00
  0.00000000E+00  0.00000000E+00  0.00000000E+00
  0.00000000E+00  0.00000000E+00  0.00000000E+00
  0.00000000E+00  0.00000000E+00  0.00000000E+00
  0.00000000E+00  0.00000000E+00  0.00000000E+00
  0.00000000E+00  0.00000000E+00  0.00000000E+00
  0.00000000E+00  0.00000000E+00  0.00000000E+00
  0.00000000E+00  0.00000000E+00  0.00000000E+00
  0.00000000E+00  0.00000000E+00  0.00000000E+00
  0.00000000E+00  0.00000000E+00  0.00000000E+00
  0.00000000E+00  0.00000000E+00  0.00000000E+00
  0.00000000E+00  0.00000000E+00  0.00000000E+00
  0.00000000E+00  0.00000000E+00  0.00000000E+00
  0.00000000E+00  0.00000000E+00  0.00000000E+00
  0.00000000E+00  0.00000000E+00  0.00000000E+00
  0.00000000E+00  0.00000000E+00  0.00000000E+00
  0.00000000E+00  0.00000000E+00  0.00000000E+00
  0.00000000E+00  0.00000000E+00  0.00000000E+00
  0.00000000E+00  0.00000000E+00  0.00000000E+00
  0.00000000E+00  0.00000000E+00  0.00000000E+00
  0.00000000E+00  0.00000000E+00  0.00000000E+00
  0.00000000E+00  0.00000000E+00  0.00000000E+00
  0.00000000E+00  0.00000000E+00  0.00000000E+00
  0.00000000E+00  0.00000000E+00  0.00000000E+00
  0.00000000E+00  0.00000000E+00  0.00000000E+00
  0.00000000E+00  0.00000000E+00  0.00000000E+00
  0.00000000E+00  0.00000000E+00  0.00000000E+00
  0.00000000E+00  0.00000000E+00  0.00000000E+00
  0.00000000E+00  0.00000000E+00  0.00000000E+00
  0.00000000E+00  0.00000000E+00  0.00000000E+00
  0.00000000E+00  0.00000000E+00  0.00000000E+00
  0.00000000E+00  0.00000000E+00  0.00000000E+00
  0.00000000E+00  0.00000000E+00  0.00000000E+00
  0.00000000E+00  0.00000000E+00  0.00000000E+00
  0.00000000E+00  0.00000000E+00  0.00000000E+00
  0.00000000E+00  0.00000000E+00  0.00000000E+00
  0.00000000E+00  0.00000000E+00  0.00000000E+00
  0.00000000E+00  0.00000000E+00  0.00000000E+00
  0.00000000E+00  0.00000000E+00  0.00000000E+00
  0.00000000E+00  0.00000000E+00  0.00000000E+00
  0.00000000E+00  0.00000000E+00  0.00000000E+00
  0.00000000E+00  0.00000000E+00  0.00000000E+00
  0.00000000E+00  0.00000000E+00  0.00000000E+00
  0.00000000E+00  0.00000000E+00  0.00000000E+00
  0.00000000E+00  0.00000000E+00  0.00000000E+00
  0.00000000E+00  0.00000000E+00  0.00000000E+00
  0.00000000E+00  0.00000000E+00  0.00000000E+00
  0.00000000E+00  0.00000000E+00  0.00000000E+00
  0.00000000E+00  0.00000000E+00  0.00000000E+00
  0.00000000E+00  0.00000000E+00  0.00000000E+00
  0.00000000E+00  0.00000000E+00  0.00000000E+00
  0.00000000E+00  0.00000000E+00  0.00000000E+00
  0.00000000E+00  0.00000000E+00  0.00000000E+00
  0.00000000E+00  0.00000000E+00  0.00000000E+00
  0.00000000E+00  0.00000000E+00  0.00000000E+00
  0.00000000E+00  0.00000000E+00  0.00000000E+00
  0.00000000E+00  0.00000000E+00  0.00000000E+00
  0.00000000E+00  0.00000000E+00  0.00000000E+00
  0.00000000E+00  0.00000000E+00  0.00000000E+00
  0.00000000E+00  0.00000000E+00  0.00000000E+00
  0.00000000E+00  0.00000000E+00  0.00000000E+00
  0.00000000E+00  0.00000000E+00  0.00000000E+00
  0.00000000E+00  0.00000000E+00  0.00000000E+00
  0.00000000E+00  0.00000000E+00  0.00000000E+00
  0.00000000E+00  0.00000000E+00  0.00000000E+00
  0.00000000E+00  0.00000000E+00  0.00000000E+00
  0.00000000E+00  0.00000000E+00  0.00000000E+00
  0.00000000E+00  0.00000000E+00  0.00000000E+00
  0.00000000E+00  0.00000000E+00  0.00000000E+00
  0.00000000E+00  0.00000000E+00  0.00000000E+00
  0.00000000E+00  0.00000000E+00  0.00000000E+00
  0.00000000E+00  0.00000000E+00  0.00000000E+00
  0.00000000E+00  0.00000000E+00  0.00000000E+00
  0.00000000E+00  0.00000000E+00  0.00000000E+00
  0.00000000E+00  0.00000000E+00  0.00000000E+00
  0.00000000E+00  0.00000000E+00  0.00000000E+00
  0.00000000E+00  0.00000000E+00  0.00000000E+00
  0.00000000E+00  0.00000000E+00  0.00000000E+00
  0.00000000E+00  0.00000000E+00  0.00000000E+00
  0.00000000E+00  0.00000000E+00  0.00000000E+00
  0.00000000E+00  0.00000000E+00  0.00000000E+00
  0.00000000E+00  0.00000000E+00  0.00000000E+00
  0.00000000E+00  0.00000000E+00  0.00000000E+00
  0.00000000E+00  0.00000000E+00  0.00000000E+00
  0.00000000E+00  0.00000000E+00  0.00000000E+00
  0.00000000E+00  0.00000000E+00  0.00000000E+00
  0.00000000E+00  0.00000000E+00  0.00000000E+00
  0.00000000E+00  0.00000000E+00  0.00000000E+00
  0.00000000E+00  0.00000000E+00  0.00000000E+00
  0.00000000E+00  0.00000000E+00  0.00000000E+00
