# Supplementary material for: Thermodynamic Origin of the Photostability of the Two-Dimensional Perovskite PEA2Pb(I1–xBrx)4
Source: ACS Energy Lett. 2023 Jan 13;8(2):943–9. doi: 10.1021/acsenergylett.2c02463 (PMC9926482; doi:10.1021/acsenergylett.2c02463)
Supplement: Supplementary file 2 — nz2c02463_si_002.zip [file nz2c02463_si_002.zip › suppl/2_Br/3/POSCAR]

3                                       
   1.00000000000000     
     8.5825768278587145    0.0000000000000000    0.0000000000000000
     0.1071909836247656    8.5808112579622602    0.0000000000000000
     2.3100456237092932    2.3132234657501001   32.1602811554219628
   Pb   I    Br   N    C    H 
     4    12     4     8    64    96
Direct
  0.0000901053489031  0.0012696346715799  0.9977088930409295
  0.4996918513454673  0.4979665549196355  0.0023496435427717
  0.5003077963047886  0.0014290917517314  0.5022034350656170
  0.0034205723312155  0.5024463934593086  0.4976059866655262
  0.3209192182640379  0.1796026698431703  0.9978492546166891
  0.5473937973291498  0.5167112126442461  0.9011435992327463
  0.9883087456768607  0.9844927205465765  0.0988238158542032
  0.9850413196552950  0.4553159763156174  0.5986880936023269
  0.5157982556035563  0.0129208942943038  0.4010597016384239
  0.8239004044132159  0.3235194160635118  0.0020075396908439
  0.3218769668282064  0.6806654320954522  0.5020493811896500
  0.6848417459364526  0.3198375264048892  0.4974706453561879
  0.8208116762981206  0.8203329544643339  0.5019890703647718
  0.1783628549341927  0.1784360404544216  0.4979014632478282
  0.1811331587603817  0.6801993564584379  0.9980221732918011
  0.6817588402280705  0.8167371073003338  0.0024745112150839
  0.4398856884008353  0.4908966753676651  0.0968875672659024
  0.9936287578825329  0.0070469251048166  0.9033127460194521
  0.0097806034628007  0.5630478255948432  0.4032116331388806
  0.4941196375264667  0.0073763721357949  0.5964867290634075
  0.9408989762498337  0.6121497087580039  0.9174853951143902
  0.0707091769603707  0.3951383076610497  0.0827042011411692
  0.6151154452247667  0.1049966570364091  0.9184169285435715
  0.3923155894039638  0.8868214816318840  0.0820749520917659
  0.8898658468996743  0.0614751456241294  0.5821118199479827
  0.1047950118743657  0.9328669685197681  0.4175161787753439
  0.3972034908301794  0.3866676534109601  0.5816377230008172
  0.6141821575708235  0.6086275812703050  0.4176274073021062
  0.0501045175901424  0.6213878558583801  0.8275907444486634
  0.9523686764177128  0.3783885352192371  0.1726006074197528
  0.5606585794481944  0.1178171510374710  0.8276897872069853
  0.4418153646570104  0.8800175198353060  0.1724120776410771
  0.5097797638466446  0.4894551045234934  0.5998976294724159
  0.4963717273242167  0.5094345765707118  0.4001163078814827
  0.0520200145658336  0.4932579545414413  0.9003286404712938
  0.9557590995072687  0.5100774349469077  0.1000544305569093
  0.3820256236512591  0.4407823498364394  0.6724491771721830
  0.6191766664906808  0.5586382627912485  0.3272817101046499
  0.8829461437962962  0.9538440750247190  0.6721770297240113
  0.1192271008855599  0.0491123023709505  0.3276565818082133
  0.2992078482652474  0.3035359508870243  0.6848900002979974
  0.7017323279175258  0.6959974788676320  0.3148304486270135
  0.5317713470106611  0.4355255230293409  0.6451320737610615
  0.4707455647911800  0.5639950348464566  0.3551104378213736
  0.0316573066132477  0.9786004525223433  0.6447648495013141
  0.9693531500780637  0.0248259463573461  0.3545905277813048
  0.1780263424188533  0.5903856191392194  0.7081980891574489
  0.8233037554725371  0.4091073771358040  0.2916463048666387
  0.6580198796501406  0.0578017678026015  0.7118379485364628
  0.3439075322365355  0.9445749056804473  0.2880184808816750
  0.5113803654324371  0.9926178102847700  0.9004182456620740
  0.4906876675161627  0.0049951767157097  0.0997218156147426
  0.0101120461108550  0.9520805150036082  0.5993717837807253
  0.9894436222984027  0.0476800494899621  0.4002478355043095
  0.1992432576401413  0.6871646151316213  0.8202234229152268
  0.8024931434981539  0.3136787721329242  0.1794628567994607
  0.8219300097370237  0.8030090951740121  0.6806049674203791
  0.1812244261619327  0.1996621877722760  0.3195523073705999
  0.4171493168878868  0.1830416504215151  0.8166887875070117
  0.5854934937514926  0.8144188858098929  0.1831325372922379
  0.0272036391775003  0.4718567729445695  0.8548288839572393
  0.9774732583664942  0.5286880490209498  0.1458488946394780
  0.9225701574164518  0.7005600096924240  0.8108050998013709
  0.0785436111272091  0.2981221610925147  0.1897627210109079
  0.5498527479584041  0.4039316856836948  0.7798191463388022
  0.4525869785618823  0.5935964856150733  0.2200751404332451
  0.0915334958761207  0.9077082787074673  0.7804118423561874
  0.9069931565865801  0.0924801385345120  0.2197032691730740
  0.5654446479231581  0.9687922942839435  0.8553356570587027
  0.4361373945184397  0.0290831777086211  0.1447839964846125
  0.6985756489844306  0.1976962319511486  0.8142275610204663
  0.3038463169135710  0.8004739333030741  0.1859764188662894
  0.3195043803770687  0.5843228492976849  0.6842732371068578
  0.6815796384054664  0.4150761880205778  0.3154765209802122
  0.6929994469010410  0.3402237741950671  0.7905785716483322
  0.3094195732605485  0.6577487500117840  0.2095289844047059
  0.4117048134821033  0.3244577832615221  0.7926645777451000
  0.5907916130394426  0.6727897711983672  0.2070761863046684
  0.0956419178576482  0.4530339308006788  0.7200115596440781
  0.9056362719719999  0.5465257236068695  0.2798692380703756
  0.7996527479743634  0.0805832759537353  0.6880587994369947
  0.2020160232309820  0.9222166128653626  0.3116622146683881
  0.1563158573347110  0.3099889162118998  0.7082934294024170
  0.8446342901244535  0.6896321005135633  0.2914483779382877
  0.5981020533011119  0.9073648426030942  0.7197839734183660
  0.4045640056190507  0.0948181650638631  0.2802697079296195
  0.6808623005832288  0.7803589328650844  0.7042655398775253
  0.3224022889584575  0.2220449619867253  0.2959015135960428
  0.2192920839202870  0.8294466777135767  0.7969103630378527
  0.7804835460442021  0.1716576821869182  0.2027910365025605
  0.9428795700630133  0.8426948244728649  0.7871379031930772
  0.0563111669689746  0.1562187976128868  0.2134349329712535
  0.9637710520799203  0.7256869526318539  0.9048079114165546
  0.0491574672787536  0.2811442077910726  0.0952082468780659
  0.9509653078871949  0.6143292291813154  0.9491667710789216
  0.0616749628306934  0.3933631810769640  0.0509909034584481
  0.8247689838621639  0.5854988362567610  0.9129541341808434
  0.1861851129226011  0.4245116738182091  0.0875321350404690
  0.5866091505124302  0.1071303785122311  0.9500197216194337
  0.4218219145554798  0.8842694261364770  0.0505070831107162
  0.6013133348010768  0.2194513934735411  0.9057713468851532
  0.4091003915675344  0.7731834861554745  0.0949417616463180
  0.7334315752252465  0.0730748278025430  0.9141122196000850
  0.2731268978684085  0.9144564027408890  0.0860526750696948
  0.8872767512365201  0.0504595989915657  0.5504794198566856
  0.1075076105389456  0.9422938646067749  0.4491909172462272
  0.9156046077698221  0.1780347400941622  0.5864001469621698
  0.0752367033476133  0.8173232428064807  0.4128371845252374
  0.7767741276416444  0.0378618969119344  0.5949503119938271
  0.2184961478973619  0.9542119050920022  0.4048048983452901
  0.2827409737617756  0.4006686856957486  0.5942003924057957
  0.7277533936858092  0.5926087630383918  0.4046710014683583
  0.4286200602574226  0.2681500767085154  0.5857976880102242
  0.5857617769471091  0.7276793737663212  0.4136872871137740
  0.3953966642187225  0.4160162641096150  0.5500524359443091
  0.6174473581686755  0.5790273489118860  0.4491845418173739
  0.4637966909017237  0.6093897112564264  0.5966785800741974
  0.5389424217068495  0.3881864397504842  0.4030333660339238
  0.6207052084560303  0.4839771934887551  0.5808950875345360
  0.3876934761530109  0.5179142846938447  0.4199262228992140
  0.0312912155535301  0.3836533915041116  0.9195194890717602
  0.9744324500686119  0.6214493823730152  0.0815244785208407
  0.1706938435049352  0.5328934887078560  0.9044938602669106
  0.8386058248084893  0.4677601640002607  0.0952754099560664
  0.3469422515505229  0.1914067110414379  0.6757844583390735
  0.6538754380855778  0.8080803529049945  0.3239500882013999
  0.5809627236452357  0.3163918430215489  0.6465815624814581
  0.4218006387374444  0.6832244568126811  0.3539244575490983
  0.6204656827536894  0.5121372969031555  0.6556264997425245
  0.3811526174008293  0.4873283502553392  0.3450652191707135
  0.0759736003599301  0.0973166774065604  0.6467978990590524
  0.9233555091639616  0.9071868829426961  0.3518939480960199
  0.1235358578767176  0.8966339390095186  0.6547797707899576
  0.8789858280362495  0.1086706896645211  0.3446675320327870
  0.1313024834346521  0.7017790928578762  0.7178519842202533
  0.8702188102371196  0.2977372632722961  0.2820113180537192
  0.5948277421533774  0.1573030043871881  0.7241681957871791
  0.4067350106553604  0.8449778930627190  0.2756135235581141
  0.3918388856048693  0.0395985229324793  0.9034346828817235
  0.6122335695869765  0.9634007794025692  0.0966883245803203
  0.5159339102768925  0.8821919591266507  0.9197112474589133
  0.4812482757101293  0.1140461510844588  0.0800719678665800
  0.9716625867114033  0.8327235033117759  0.5955091299738839
  0.0321282539283487  0.1649796405101327  0.4047034475203546
  0.1192868976728079  0.9735321160775285  0.5800835063514285
  0.8786012312187523  0.0294180241832294  0.4190176772161607
  0.2997599294414215  0.6269495672767889  0.8331576825704232
  0.7030172503347103  0.3747177618900750  0.1662325822315864
  0.8851672232172731  0.7030999167371377  0.6683166265933380
  0.1182619715683657  0.2996174353078231  0.3319007955872948
  0.3087193766510694  0.1225735776366790  0.8273664195176167
  0.6939695724128896  0.8745461687317402  0.1723026370162728
  0.1110458787338118  0.3814728398604430  0.8449201003476716
  0.8935494385785461  0.6190720049101017  0.1556921494480648
  0.9094866518824887  0.4255222340727443  0.8524588622548990
  0.0949475498270118  0.5743899626267819  0.1489181955547920
  0.8059202254294604  0.6505563674648229  0.8167274776879481
  0.1956344437558926  0.3474373141005387  0.1843127841351730
  0.5447296009366980  0.5155279713595178  0.7615917927794129
  0.4577999696951878  0.4817924541825604  0.2381953711832736
  0.1082128304074317  0.0194778605514969  0.7624623750873596
  0.8887030395255735  0.9808756044494942  0.2376337742008019
  0.6843769938328421  0.9191165570825603  0.8540412946728537
  0.3167702855431926  0.0776277631390485  0.1460886841917670
  0.4886987178567139  0.8797423390690184  0.8450612637165804
  0.5123740651325761  0.1187280717124608  0.1549881738274053
  0.8107118432790941  0.1479355702381540  0.8227150953621845
  0.1917024793944364  0.8505456273630330  0.1776085214473397
  0.3824525639838043  0.6921555939902930  0.6744287244365594
  0.6189575440840969  0.3071872178540644  0.3254449496071672
  0.8009806402720230  0.4021026356901274  0.7807268740810400
  0.2014089436644397  0.5961041655650234  0.2194996283019748
  0.3001886021438480  0.3735161300337495  0.7837613091511457
  0.7023240470264014  0.6232605211437274  0.2158098973929796
  0.9841052357128888  0.4586127624008256  0.7381974494820938
  0.0172731644524404  0.5409895374790281  0.2617249031668365
  0.8458845585844728  0.1985180239050308  0.6813690661713352
  0.1549330287619384  0.8044992636105590  0.3180821343006883
  0.0914857732726730  0.2029315960353557  0.7172363646409181
  0.9093217588570184  0.7967347254640913  0.2824496315582721
  0.4868384805004453  0.8887722145648667  0.7378166635705483
  0.5159736115710984  0.1130989662558193  0.2622915840753706
  0.6346929769549163  0.6626101585215949  0.7105714609312486
  0.3692446021082176  0.3395530064825181  0.2897396989131806
  0.3353369810289379  0.8803184546402960  0.7915814749729506
  0.6640736407610888  0.1214366479836144  0.2077438079943690
  0.8428173796917164  0.9024766561788056  0.7740624650431727
  0.1553179982717694  0.0956916906366274  0.2268511307879848
 
  0.00000000E+00  0.00000000E+00  0.00000000E+00
  0.00000000E+00  0.00000000E+00  0.00000000E+00
  0.00000000E+00  0.00000000E+00  0.00000000E+00
  0.00000000E+00  0.00000000E+00  0.00000000E+00
  0.00000000E+00  0.00000000E+00  0.00000000E+00
  0.00000000E+00  0.00000000E+00  0.00000000E+00
  0.00000000E+00  0.00000000E+00  0.00000000E+00
  0.00000000E+00  0.00000000E+00  0.00000000E+00
  0.00000000E+00  0.00000000E+00  0.00000000E+00
  0.00000000E+00  0.00000000E+00  0.00000000E+00
  0.00000000E+00  0.00000000E+00  0.00000000E+00
  0.00000000E+00  0.00000000E+00  0.00000000E+00
  0.00000000E+00  0.00000000E+00  0.00000000E+00
  0.00000000E+00  0.00000000E+00  0.00000000E+00
  0.00000000E+00  0.00000000E+00  0.00000000E+00
  0.00000000E+00  0.00000000E+00  0.00000000E+00
  0.00000000E+00  0.00000000E+00  0.00000000E+00
  0.00000000E+00  0.00000000E+00  0.00000000E+00
  0.00000000E+00  0.00000000E+00  0.00000000E+00
  0.00000000E+00  0.00000000E+00  0.00000000E+00
  0.00000000E+00  0.00000000E+00  0.00000000E+00
  0.00000000E+00  0.00000000E+00  0.00000000E+00
  0.00000000E+00  0.00000000E+00  0.00000000E+00
  0.00000000E+00  0.00000000E+00  0.00000000E+00
  0.00000000E+00  0.00000000E+00  0.00000000E+00
  0.00000000E+00  0.00000000E+00  0.00000000E+00
  0.00000000E+00  0.00000000E+00  0.00000000E+00
  0.00000000E+00  0.00000000E+00  0.00000000E+00
  0.00000000E+00  0.00000000E+00  0.00000000E+00
  0.00000000E+00  0.00000000E+00  0.00000000E+00
  0.00000000E+00  0.00000000E+00  0.00000000E+00
  0.00000000E+00  0.00000000E+00  0.00000000E+00
  0.00000000E+00  0.00000000E+00  0.00000000E+00
  0.00000000E+00  0.00000000E+00  0.00000000E+00
  0.00000000E+00  0.00000000E+00  0.00000000E+00
  0.00000000E+00  0.00000000E+00  0.00000000E+00
  0.00000000E+00  0.00000000E+00  0.00000000E+00
  0.00000000E+00  0.00000000E+00  0.00000000E+00
  0.00000000E+00  0.00000000E+00  0.00000000E+00
  0.00000000E+00  0.00000000E+00  0.00000000E+00
  0.00000000E+00  0.00000000E+00  0.00000000E+00
  0.00000000E+00  0.00000000E+00  0.00000000E+00
  0.00000000E+00  0.00000000E+00  0.00000000E+00
  0.00000000E+00  0.00000000E+00  0.00000000E+00
  0.00000000E+00  0.00000000E+00  0.00000000E+00
  0.00000000E+00  0.00000000E+00  0.00000000E+00
  0.00000000E+00  0.00000000E+00  0.00000000E+00
  0.00000000E+00  0.00000000E+00  0.00000000E+00
  0.00000000E+00  0.00000000E+00  0.00000000E+00
  0.00000000E+00  0.00000000E+00  0.00000000E+00
  0.00000000E+00  0.00000000E+00  0.00000000E+00
  0.00000000E+00  0.00000000E+00  0.00000000E+00
  0.00000000E+00  0.00000000E+00  0.00000000E+00
  0.00000000E+00  0.00000000E+00  0.00000000E+00
  0.00000000E+00  0.00000000E+00  0.00000000E+00
  0.00000000E+00  0.00000000E+00  0.00000000E+00
  0.00000000E+00  0.00000000E+00  0.00000000E+00
  0.00000000E+00  0.00000000E+00  0.00000000E+00
  0.00000000E+00  0.00000000E+00  0.00000000E+00
  0.00000000E+00  0.00000000E+00  0.00000000E+00
  0.00000000E+00  0.00000000E+00  0.00000000E+00
  0.00000000E+00  0.00000000E+00  0.00000000E+00
  0.00000000E+00  0.00000000E+00  0.00000000E+00
  0.00000000E+00  0.00000000E+00  0.00000000E+00
  0.00000000E+00  0.00000000E+00  0.00000000E+00
  0.00000000E+00  0.00000000E+00  0.00000000E+00
  0.00000000E+00  0.00000000E+00  0.00000000E+00
  0.00000000E+00  0.00000000E+00  0.00000000E+00
  0.00000000E+00  0.00000000E+00  0.00000000E+00
  0.00000000E+00  0.00000000E+00  0.00000000E+00
  0.00000000E+00  0.00000000E+00  0.00000000E+00
  0.00000000E+00  0.00000000E+00  0.00000000E+00
  0.00000000E+00  0.00000000E+00  0.00000000E+00
  0.00000000E+00  0.00000000E+00  0.00000000E+00
  0.00000000E+00  0.00000000E+00  0.00000000E+00
  0.00000000E+00  0.00000000E+00  0.00000000E+00
  0.00000000E+00  0.00000000E+00  0.00000000E+00
  0.00000000E+00  0.00000000E+00  0.00000000E+00
  0.00000000E+00  0.00000000E+00  0.00000000E+00
  0.00000000E+00  0.00000000E+00  0.00000000E+00
  0.00000000E+00  0.00000000E+00  0.00000000E+00
  0.00000000E+00  0.00000000E+00  0.00000000E+00
  0.00000000E+00  0.00000000E+00  0.00000000E+00
  0.00000000E+00  0.00000000E+00  0.00000000E+00
  0.00000000E+00  0.00000000E+00  0.00000000E+00
  0.00000000E+00  0.00000000E+00  0.00000000E+00
  0.00000000E+00  0.00000000E+00  0.00000000E+00
  0.00000000E+00  0.00000000E+00  0.00000000E+00
  0.00000000E+00  0.00000000E+00  0.00000000E+00
  0.00000000E+00  0.00000000E+00  0.00000000E+00
  0.00000000E+00  0.00000000E+00  0.00000000E+00
  0.00000000E+00  0.00000000E+00  0.00000000E+00
  0.00000000E+00  0.00000000E+00  0.00000000E+00
  0.00000000E+00  0.00000000E+00  0.00000000E+00
  0.00000000E+00  0.00000000E+00  0.00000000E+00
  0.00000000E+00  0.00000000E+00  0.00000000E+00
  0.00000000E+00  0.00000000E+00  0.00000000E+00
  0.00000000E+00  0.00000000E+00  0.00000000E+00
  0.00000000E+00  0.00000000E+00  0.00000000E+00
  0.00000000E+00  0.00000000E+00  0.00000000E+00
  0.00000000E+00  0.00000000E+00  0.00000000E+00
  0.00000000E+00  0.00000000E+00  0.00000000E+00
  0.00000000E+00  0.00000000E+00  0.00000000E+00
  0.00000000E+00  0.00000000E+00  0.00000000E+00
  0.00000000E+00  0.00000000E+00  0.00000000E+00
  0.00000000E+00  0.00000000E+00  0.00000000E+00
  0.00000000E+00  0.00000000E+00  0.00000000E+00
  0.00000000E+00  0.00000000E+00  0.00000000E+00
  0.00000000E+00  0.00000000E+00  0.00000000E+00
  0.00000000E+00  0.00000000E+00  0.00000000E+00
  0.00000000E+00  0.00000000E+00  0.00000000E+00
  0.00000000E+00  0.00000000E+00  0.00000000E+00
  0.00000000E+00  0.00000000E+00  0.00000000E+00
  0.00000000E+00  0.00000000E+00  0.00000000E+00
  0.00000000E+00  0.00000000E+00  0.00000000E+00
  0.00000000E+00  0.00000000E+00  0.00000000E+00
  0.00000000E+00  0.00000000E+00  0.00000000E+00
  0.00000000E+00  0.00000000E+00  0.00000000E+00
  0.00000000E+00  0.00000000E+00  0.00000000E+00
  0.00000000E+00  0.00000000E+00  0.00000000E+00
  0.00000000E+00  0.00000000E+00  0.00000000E+00
  0.00000000E+00  0.00000000E+00  0.00000000E+00
  0.00000000E+00  0.00000000E+00  0.00000000E+00
  0.00000000E+00  0.00000000E+00  0.00000000E+00
  0.00000000E+00  0.00000000E+00  0.00000000E+00
  0.00000000E+00  0.00000000E+00  0.00000000E+00
  0.00000000E+00  0.00000000E+00  0.00000000E+00
  0.00000000E+00  0.00000000E+00  0.00000000E+00
  0.00000000E+00  0.00000000E+00  0.00000000E+00
  0.00000000E+00  0.00000000E+00  0.00000000E+00
  0.00000000E+00  0.00000000E+00  0.00000000E+00
  0.00000000E+00  0.00000000E+00  0.00000000E+00
  0.00000000E+00  0.00000000E+00  0.00000000E+00
  0.00000000E+00  0.00000000E+00  0.00000000E+00
  0.00000000E+00  0.00000000E+00  0.00000000E+00
  0.00000000E+00  0.00000000E+00  0.00000000E+00
  0.00000000E+00  0.00000000E+00  0.00000000E+00
  0.00000000E+00  0.00000000E+00  0.00000000E+00
  0.00000000E+00  0.00000000E+00  0.00000000E+00
  0.00000000E+00  0.00000000E+00  0.00000000E+00
  0.00000000E+00  0.00000000E+00  0.00000000E+00
  0.00000000E+00  0.00000000E+00  0.00000000E+00
  0.00000000E+00  0.00000000E+00  0.00000000E+00
  0.00000000E+00  0.00000000E+00  0.00000000E+00
  0.00000000E+00  0.00000000E+00  0.00000000E+00
  0.00000000E+00  0.00000000E+00  0.00000000E+00
  0.00000000E+00  0.00000000E+00  0.00000000E+00
  0.00000000E+00  0.00000000E+00  0.00000000E+00
  0.00000000E+00  0.00000000E+00  0.00000000E+00
  0.00000000E+00  0.00000000E+00  0.00000000E+00
  0.00000000E+00  0.00000000E+00  0.00000000E+00
  0.00000000E+00  0.00000000E+00  0.00000000E+00
  0.00000000E+00  0.00000000E+00  0.00000000E+00
  0.00000000E+00  0.00000000E+00  0.00000000E+00
  0.00000000E+00  0.00000000E+00  0.00000000E+00
  0.00000000E+00  0.00000000E+00  0.00000000E+00
  0.00000000E+00  0.00000000E+00  0.00000000E+00
  0.00000000E+00  0.00000000E+00  0.00000000E+00
  0.00000000E+00  0.00000000E+00  0.00000000E+00
  0.00000000E+00  0.00000000E+00  0.00000000E+00
  0.00000000E+00  0.00000000E+00  0.00000000E+00
  0.00000000E+00  0.00000000E+00  0.00000000E+00
  0.00000000E+00  0.00000000E+00  0.00000000E+00
  0.00000000E+00  0.00000000E+00  0.00000000E+00
  0.00000000E+00  0.00000000E+00  0.00000000E+00
  0.00000000E+00  0.00000000E+00  0.00000000E+00
  0.00000000E+00  0.00000000E+00  0.00000000E+00
  0.00000000E+00  0.00000000E+00  0.00000000E+00
  0.00000000E+00  0.00000000E+00  0.00000000E+00
  0.00000000E+00  0.00000000E+00  0.00000000E+00
  0.00000000E+00  0.00000000E+00  0.00000000E+00
  0.00000000E+00  0.00000000E+00  0.00000000E+00
  0.00000000E+00  0.00000000E+00  0.00000000E+00
  0.00000000E+00  0.00000000E+00  0.00000000E+00
  0.00000000E+00  0.00000000E+00  0.00000000E+00
  0.00000000E+00  0.00000000E+00  0.00000000E+00
  0.00000000E+00  0.00000000E+00  0.00000000E+00
  0.00000000E+00  0.00000000E+00  0.00000000E+00
  0.00000000E+00  0.00000000E+00  0.00000000E+00
  0.00000000E+00  0.00000000E+00  0.00000000E+00
  0.00000000E+00  0.00000000E+00  0.00000000E+00
  0.00000000E+00  0.00000000E+00  0.00000000E+00
  0.00000000E+00  0.00000000E+00  0.00000000E+00
  0.00000000E+00  0.00000000E+00  0.00000000E+00
  0.00000000E+00  0.00000000E+00  0.00000000E+00
  0.00000000E+00  0.00000000E+00  0.00000000E+00
  0.00000000E+00  0.00000000E+00  0.00000000E+00
  0.00000000E+00  0.00000000E+00  0.00000000E+00
