# Supplementary material for: Thermodynamic Origin of the Photostability of the Two-Dimensional Perovskite PEA2Pb(I1–xBrx)4
Source: ACS Energy Lett. 2023 Jan 13;8(2):943–9. doi: 10.1021/acsenergylett.2c02463 (PMC9926482; doi:10.1021/acsenergylett.2c02463)
Supplement: Supplementary file 2 — nz2c02463_si_002.zip [file nz2c02463_si_002.zip › suppl/2_Br/2/POSCAR]

2                                       
   1.00000000000000     
     8.5905624231002555    0.0000000000000000    0.0000000000000000
     0.1072907186840535    8.5887952104423260    0.0000000000000000
     2.3121949886040603    2.3153757874445304   32.1902044515732797
   Pb   I    Br   N    C    H 
     4    12     4     8    64    96
Direct
  0.0009674427754831  0.9994381766775646  0.0001748333552101
  0.5022477674254446  0.4993352950584864  0.0001587272267329
  0.5017577472063053  0.0023286463337229  0.4993418337880300
  0.0023782162191637  0.5016424340199421  0.4997234855048163
  0.3202041580176740  0.1813473377184778  0.9987536566403890
  0.0125645232419060  0.0156854591162627  0.8996992143547189
  0.9894276055816746  0.9840137853188224  0.1008847251542733
  0.9828013747433673  0.4503821103591008  0.6003141239647505
  0.0207944111799847  0.5500728836060347  0.3990935275293310
  0.8230105077271190  0.3207167323253159  0.0031001851046497
  0.3203825363121879  0.6818747258688376  0.5030642931503735
  0.6841924713665932  0.3213805005952821  0.4968265512605541
  0.8231864384070064  0.8226361536751057  0.4993961391445936
  0.1793660961990611  0.1792978246936485  0.4990067745691960
  0.1811381294879908  0.6787606811076117  0.9976443541423805
  0.6820957865286275  0.8186839455072317  0.0015981756055083
  0.4420209906522814  0.4914097886618123  0.0950057906261748
  0.5673018972178738  0.5065506542449043  0.9053233775527687
  0.5051439215563533  0.9945017768543352  0.4045163533164313
  0.4961719211119302  0.0071873544156986  0.5940150691324959
  0.9365255371832575  0.6025335196855934  0.9180567444192249
  0.0691726992903341  0.3960995730250332  0.0828931402932795
  0.6087847840877600  0.1121394601065546  0.9182677558402972
  0.3935307548363269  0.8868201201165178  0.0820333956684891
  0.8910003030500064  0.0561725161672655  0.5819394283061854
  0.1116885813337234  0.9451139436466320  0.4168075172211729
  0.3967119504574583  0.3862325750563329  0.5816041522157107
  0.6062141935358127  0.6153827202339741  0.4180144405693156
  0.0516343636563121  0.6195329504652491  0.8281847244711287
  0.9515034313211288  0.3801734573176958  0.1726206480530053
  0.5597384073882594  0.1185978090606170  0.8277825218535924
  0.4420132952949984  0.8799441079512604  0.1723643949946521
  0.5087512030835839  0.4892691840343488  0.5998664787427472
  0.4936749734073018  0.5113767188029001  0.4002550452517255
  0.0523924047577111  0.4887017773906948  0.9006966803139775
  0.9537854207271508  0.5108003402470942  0.1000798272675212
  0.3817406415300866  0.4406205275487380  0.6723957704859487
  0.6187841365073723  0.5589813298389146  0.3275566935857839
  0.8824638953843902  0.9513760515820948  0.6720746641463791
  0.1199696196559898  0.0502796935202952  0.3268736610879444
  0.2992665106236245  0.3034667334911205  0.6849756098661928
  0.7012261162665041  0.6961963014419226  0.3150303714500566
  0.5310541234190183  0.4350796500162843  0.6450158860209854
  0.4698205859816298  0.5641151211955560  0.3550863577260444
  0.0315589027152470  0.9748570398929104  0.6448679533887400
  0.9706842979420074  0.0269929391156012  0.3540079729995327
  0.1781701034724179  0.5901624588415615  0.7081927349053387
  0.8222631180613504  0.4096883441335137  0.2916868074756849
  0.6587102293039209  0.0568550878388834  0.7116897982012915
  0.3448220448229691  0.9436879533178626  0.2879979938606567
  0.5100501085808631  0.9947144052519334  0.9005061979746358
  0.4915086348121704  0.0050061498707308  0.0997634062040405
  0.0108040857597445  0.9472189585294828  0.5995450940286702
  0.9920412979907169  0.0545439725142600  0.3993028688902811
  0.2002243392600818  0.6861038209122867  0.8206505916941964
  0.8023591157474357  0.3143597099602502  0.1796359671526631
  0.8204794447769146  0.8011264847790542  0.6804531960794833
  0.1827074401194722  0.2001952431057532  0.3186027745555720
  0.4162963730027016  0.1834944634088060  0.8168076592847768
  0.5854982413235348  0.8144643897789621  0.1831292525268182
  0.0299614145700033  0.4691507029077542  0.8550401168714217
  0.9753341785524299  0.5302480404756409  0.1457910093091712
  0.9235320319549629  0.6977268823863625  0.8115422865487503
  0.0783475549506960  0.3011563976242329  0.1896846255141611
  0.5485222913527110  0.4047011242879108  0.7800170110982663
  0.4525711722635180  0.5939642916185477  0.2200480925258717
  0.0910690297014014  0.9046092348373236  0.7804595759921114
  0.9087708671932688  0.0945757253849990  0.2198942144273630
  0.5650573649494817  0.9699861045087488  0.8555382199887092
  0.4365662144962457  0.0289116735415575  0.1447672356423269
  0.6973722585401418  0.1986299979517767  0.8142902343171698
  0.3041056261065975  0.8005915184840262  0.1859310794165978
  0.3193377226804159  0.5840614859949937  0.6841940409120895
  0.6811160502814388  0.4156405650957566  0.3156765290843779
  0.6916462723852632  0.3411035213955316  0.7907080454321260
  0.3095169517607417  0.6580607279981692  0.2095051046559604
  0.4107153456219379  0.3249411124179318  0.7928543187692085
  0.5906854311875378  0.6729932584231975  0.2070773353211308
  0.0961412149007614  0.4528795188385857  0.7201440542009578
  0.9043379865407459  0.5469726599078015  0.2798238829120692
  0.8002962302668735  0.0786290208860549  0.6879133735685627
  0.2022915806445837  0.9225952220062297  0.3112998074701849
  0.1568348050694652  0.3098852717947693  0.7085085372055389
  0.8436866571021042  0.6898685692745801  0.2915004840799043
  0.5978502264806949  0.9069521109556007  0.7196391560024509
  0.4066832408165979  0.0932864050298363  0.2802574655478622
  0.6794622757804589  0.7794512092430068  0.7040880689490976
  0.3247938995906594  0.2212638705290857  0.2954087119128701
  0.2193026105569231  0.8277119775781401  0.7970410191681339
  0.7815916697070833  0.1725356800327589  0.2030444406211203
  0.9428376497436020  0.8391946185889907  0.7875868757578672
  0.0573979943264646  0.1593826050925955  0.2134145050140290
  0.9556694815960540  0.7160018797630343  0.9050212898169647
  0.0492269075423906  0.2828257436336230  0.0960048281622434
  0.9475109173102396  0.6063864769820597  0.9496170224837144
  0.0583092914981620  0.3918669310303642  0.0513354019537644
  0.8211168465134477  0.5710925646548901  0.9138750624542809
  0.1846855629193414  0.4269124452404682  0.0870615043618415
  0.5799170344409816  0.1136108690213931  0.9498565980538984
  0.4223743353423686  0.8853126308121233  0.0504455854365702
  0.5921719682178903  0.2262739344922480  0.9057559578135965
  0.4111246081878264  0.7729578138696880  0.0945908995865210
  0.7277265950107079  0.0844953867986717  0.9140389675480236
  0.2744426944352227  0.9137503069654613  0.0862973249229242
  0.8894847496902329  0.0448867637375443  0.5503188195366064
  0.1135090437261965  0.9562058752767513  0.4484293262891086
  0.9162473320186351  0.1725948565252580  0.5862868223003446
  0.0861724379381386  0.8287465932584794  0.4124588292748328
  0.7775286092503819  0.0327300601498521  0.5944619992403091
  0.2251884311632750  0.9683698875791151  0.4042428754332477
  0.2828416887143419  0.3982498732390312  0.5946305771381049
  0.7198304478443021  0.6029401986343217  0.4048667543305342
  0.4296844171351708  0.2680330654241772  0.5851353269686967
  0.5731524313499037  0.7334593849450997  0.4141948583862174
  0.3930801906020065  0.4173263708584827  0.5501746851385008
  0.6105542838157376  0.5856502191276149  0.4494918968584258
  0.4623088372625261  0.6089282940164082  0.5967520591733901
  0.5403933100429512  0.3918663362166086  0.4035377125176751
  0.6195233975825545  0.4843929222753118  0.5808413950318680
  0.3834376828912696  0.5166639657864494  0.4195005862373762
  0.0353135737092884  0.3775227848351079  0.9193461338239572
  0.9721067760634270  0.6218448254025191  0.0814391735510469
  0.1690646721378926  0.5324910920191570  0.9052481460390283
  0.8369238314011653  0.4679812134528873  0.0953239517810758
  0.3470858126050302  0.1913871597280803  0.6759398240786041
  0.6535107437010055  0.8082101690089019  0.3241451061498850
  0.5800226823874866  0.3159751112999345  0.6464152104213738
  0.4199545848555957  0.6828270394923663  0.3535608566732620
  0.6199723311317413  0.5113364091677255  0.6554769829835934
  0.3812676708925551  0.4867270593995272  0.3449412386297368
  0.0763306100472718  0.0933586133953952  0.6467584007716809
  0.9259320483361790  0.9084361820653299  0.3521714828859785
  0.1226745602881536  0.8926846916914570  0.6551605961479083
  0.8794891981834070  0.1091333378487533  0.3437834087948985
  0.1315193077598451  0.7014526417760081  0.7178471506306323
  0.8689544378907144  0.2984562015205512  0.2819995790706997
  0.5964438229225024  0.1566519491550977  0.7240724516121304
  0.4072781675361483  0.8435027909438162  0.2758944038081239
  0.3888762137839521  0.0371153493593539  0.9033546763299043
  0.6129538469054623  0.9634512311347976  0.0968333098450884
  0.5184855264910055  0.8857377808841633  0.9201771167314732
  0.4822071740246798  0.1139882645484533  0.0801461980411489
  0.9723202444291985  0.8278250479961429  0.5958884419921517
  0.0309695927171134  0.1737564708789492  0.4029613609933094
  0.1201967775282995  0.9680034590466917  0.5803578631271051
  0.8828195294103125  0.0339656425429880  0.4185793687340791
  0.3010909923086018  0.6266597045175999  0.8335295923140649
  0.7024368322560832  0.3743769575759401  0.1664170442767627
  0.8830188364824281  0.7008651902628529  0.6682171158720607
  0.1199965770626292  0.3007092554312223  0.3306433927953947
  0.3079848434305816  0.1230770935994556  0.8275162664067892
  0.6938960959284444  0.8745588984470700  0.1723274011169664
  0.1151464300140148  0.3803270399844010  0.8450527865034871
  0.8909847064656518  0.6201358332701403  0.1555815899334831
  0.9132786082893460  0.4213404167285688  0.8522418988357501
  0.0924140692187905  0.5767806659356012  0.1487778825654900
  0.8072890166694648  0.6472055641706405  0.8176315523189288
  0.1949627285262139  0.3511663775834890  0.1840930505604845
  0.5432088660550534  0.5162573265460964  0.7618465847041094
  0.4577182810804103  0.4823039111872660  0.2381721884422703
  0.1070984868748468  0.0156649366691539  0.7621994631660840
  0.8916023795482886  0.9831708275972204  0.2379205538662461
  0.6842285192514055  0.9212935062776282  0.8543850731683023
  0.3173253473188709  0.0774136991496093  0.1460177489873402
  0.4888240704622646  0.8804876827055779  0.8453478612676193
  0.5126918843305006  0.1183048709210439  0.1550645900476155
  0.8095058834538307  0.1490906889060213  0.8227489258924194
  0.1921072053469359  0.8507322816085718  0.1775748218921152
  0.3821098102343328  0.6917803491593659  0.6742958850035450
  0.6184876615027193  0.3078558125431954  0.3256000314207341
  0.7994997782552176  0.4029553143870785  0.7808367457611354
  0.2015678824091154  0.5966328363799747  0.2195187314363309
  0.2992107478938379  0.3737702629140145  0.7839774789591942
  0.7020587325947787  0.6235119641336269  0.2158412967329966
  0.9849697762749443  0.4583879164864797  0.7384452844091385
  0.0156239762249513  0.5414311720472327  0.2615803389422808
  0.8474628693638024  0.1960781316898377  0.6812304944043603
  0.1545522789649425  0.8053644961624542  0.3179313791121317
  0.0923843957984332  0.2028487916246391  0.7176047899732225
  0.9082656668262743  0.7968697213367122  0.2824697453131364
  0.4867754167119855  0.8891516907889212  0.7377470583711840
  0.5187437129590720  0.1103703782534282  0.2625890359531624
  0.6325258825146776  0.6621561312008595  0.7104645008487509
  0.3723519160679132  0.3383406299792924  0.2892017059260539
  0.3349261279694460  0.8791438963196114  0.7915533220841553
  0.6656692040612953  0.1215298466238650  0.2080864756528555
  0.8424493335751535  0.8980851406906183  0.7745055791484887
  0.1569415727356400  0.0997935448497245  0.2267386890812730
 
  0.00000000E+00  0.00000000E+00  0.00000000E+00
  0.00000000E+00  0.00000000E+00  0.00000000E+00
  0.00000000E+00  0.00000000E+00  0.00000000E+00
  0.00000000E+00  0.00000000E+00  0.00000000E+00
  0.00000000E+00  0.00000000E+00  0.00000000E+00
  0.00000000E+00  0.00000000E+00  0.00000000E+00
  0.00000000E+00  0.00000000E+00  0.00000000E+00
  0.00000000E+00  0.00000000E+00  0.00000000E+00
  0.00000000E+00  0.00000000E+00  0.00000000E+00
  0.00000000E+00  0.00000000E+00  0.00000000E+00
  0.00000000E+00  0.00000000E+00  0.00000000E+00
  0.00000000E+00  0.00000000E+00  0.00000000E+00
  0.00000000E+00  0.00000000E+00  0.00000000E+00
  0.00000000E+00  0.00000000E+00  0.00000000E+00
  0.00000000E+00  0.00000000E+00  0.00000000E+00
  0.00000000E+00  0.00000000E+00  0.00000000E+00
  0.00000000E+00  0.00000000E+00  0.00000000E+00
  0.00000000E+00  0.00000000E+00  0.00000000E+00
  0.00000000E+00  0.00000000E+00  0.00000000E+00
  0.00000000E+00  0.00000000E+00  0.00000000E+00
  0.00000000E+00  0.00000000E+00  0.00000000E+00
  0.00000000E+00  0.00000000E+00  0.00000000E+00
  0.00000000E+00  0.00000000E+00  0.00000000E+00
  0.00000000E+00  0.00000000E+00  0.00000000E+00
  0.00000000E+00  0.00000000E+00  0.00000000E+00
  0.00000000E+00  0.00000000E+00  0.00000000E+00
  0.00000000E+00  0.00000000E+00  0.00000000E+00
  0.00000000E+00  0.00000000E+00  0.00000000E+00
  0.00000000E+00  0.00000000E+00  0.00000000E+00
  0.00000000E+00  0.00000000E+00  0.00000000E+00
  0.00000000E+00  0.00000000E+00  0.00000000E+00
  0.00000000E+00  0.00000000E+00  0.00000000E+00
  0.00000000E+00  0.00000000E+00  0.00000000E+00
  0.00000000E+00  0.00000000E+00  0.00000000E+00
  0.00000000E+00  0.00000000E+00  0.00000000E+00
  0.00000000E+00  0.00000000E+00  0.00000000E+00
  0.00000000E+00  0.00000000E+00  0.00000000E+00
  0.00000000E+00  0.00000000E+00  0.00000000E+00
  0.00000000E+00  0.00000000E+00  0.00000000E+00
  0.00000000E+00  0.00000000E+00  0.00000000E+00
  0.00000000E+00  0.00000000E+00  0.00000000E+00
  0.00000000E+00  0.00000000E+00  0.00000000E+00
  0.00000000E+00  0.00000000E+00  0.00000000E+00
  0.00000000E+00  0.00000000E+00  0.00000000E+00
  0.00000000E+00  0.00000000E+00  0.00000000E+00
  0.00000000E+00  0.00000000E+00  0.00000000E+00
  0.00000000E+00  0.00000000E+00  0.00000000E+00
  0.00000000E+00  0.00000000E+00  0.00000000E+00
  0.00000000E+00  0.00000000E+00  0.00000000E+00
  0.00000000E+00  0.00000000E+00  0.00000000E+00
  0.00000000E+00  0.00000000E+00  0.00000000E+00
  0.00000000E+00  0.00000000E+00  0.00000000E+00
  0.00000000E+00  0.00000000E+00  0.00000000E+00
  0.00000000E+00  0.00000000E+00  0.00000000E+00
  0.00000000E+00  0.00000000E+00  0.00000000E+00
  0.00000000E+00  0.00000000E+00  0.00000000E+00
  0.00000000E+00  0.00000000E+00  0.00000000E+00
  0.00000000E+00  0.00000000E+00  0.00000000E+00
  0.00000000E+00  0.00000000E+00  0.00000000E+00
  0.00000000E+00  0.00000000E+00  0.00000000E+00
  0.00000000E+00  0.00000000E+00  0.00000000E+00
  0.00000000E+00  0.00000000E+00  0.00000000E+00
  0.00000000E+00  0.00000000E+00  0.00000000E+00
  0.00000000E+00  0.00000000E+00  0.00000000E+00
  0.00000000E+00  0.00000000E+00  0.00000000E+00
  0.00000000E+00  0.00000000E+00  0.00000000E+00
  0.00000000E+00  0.00000000E+00  0.00000000E+00
  0.00000000E+00  0.00000000E+00  0.00000000E+00
  0.00000000E+00  0.00000000E+00  0.00000000E+00
  0.00000000E+00  0.00000000E+00  0.00000000E+00
  0.00000000E+00  0.00000000E+00  0.00000000E+00
  0.00000000E+00  0.00000000E+00  0.00000000E+00
  0.00000000E+00  0.00000000E+00  0.00000000E+00
  0.00000000E+00  0.00000000E+00  0.00000000E+00
  0.00000000E+00  0.00000000E+00  0.00000000E+00
  0.00000000E+00  0.00000000E+00  0.00000000E+00
  0.00000000E+00  0.00000000E+00  0.00000000E+00
  0.00000000E+00  0.00000000E+00  0.00000000E+00
  0.00000000E+00  0.00000000E+00  0.00000000E+00
  0.00000000E+00  0.00000000E+00  0.00000000E+00
  0.00000000E+00  0.00000000E+00  0.00000000E+00
  0.00000000E+00  0.00000000E+00  0.00000000E+00
  0.00000000E+00  0.00000000E+00  0.00000000E+00
  0.00000000E+00  0.00000000E+00  0.00000000E+00
  0.00000000E+00  0.00000000E+00  0.00000000E+00
  0.00000000E+00  0.00000000E+00  0.00000000E+00
  0.00000000E+00  0.00000000E+00  0.00000000E+00
  0.00000000E+00  0.00000000E+00  0.00000000E+00
  0.00000000E+00  0.00000000E+00  0.00000000E+00
  0.00000000E+00  0.00000000E+00  0.00000000E+00
  0.00000000E+00  0.00000000E+00  0.00000000E+00
  0.00000000E+00  0.00000000E+00  0.00000000E+00
  0.00000000E+00  0.00000000E+00  0.00000000E+00
  0.00000000E+00  0.00000000E+00  0.00000000E+00
  0.00000000E+00  0.00000000E+00  0.00000000E+00
  0.00000000E+00  0.00000000E+00  0.00000000E+00
  0.00000000E+00  0.00000000E+00  0.00000000E+00
  0.00000000E+00  0.00000000E+00  0.00000000E+00
  0.00000000E+00  0.00000000E+00  0.00000000E+00
  0.00000000E+00  0.00000000E+00  0.00000000E+00
  0.00000000E+00  0.00000000E+00  0.00000000E+00
  0.00000000E+00  0.00000000E+00  0.00000000E+00
  0.00000000E+00  0.00000000E+00  0.00000000E+00
  0.00000000E+00  0.00000000E+00  0.00000000E+00
  0.00000000E+00  0.00000000E+00  0.00000000E+00
  0.00000000E+00  0.00000000E+00  0.00000000E+00
  0.00000000E+00  0.00000000E+00  0.00000000E+00
  0.00000000E+00  0.00000000E+00  0.00000000E+00
  0.00000000E+00  0.00000000E+00  0.00000000E+00
  0.00000000E+00  0.00000000E+00  0.00000000E+00
  0.00000000E+00  0.00000000E+00  0.00000000E+00
  0.00000000E+00  0.00000000E+00  0.00000000E+00
  0.00000000E+00  0.00000000E+00  0.00000000E+00
  0.00000000E+00  0.00000000E+00  0.00000000E+00
  0.00000000E+00  0.00000000E+00  0.00000000E+00
  0.00000000E+00  0.00000000E+00  0.00000000E+00
  0.00000000E+00  0.00000000E+00  0.00000000E+00
  0.00000000E+00  0.00000000E+00  0.00000000E+00
  0.00000000E+00  0.00000000E+00  0.00000000E+00
  0.00000000E+00  0.00000000E+00  0.00000000E+00
  0.00000000E+00  0.00000000E+00  0.00000000E+00
  0.00000000E+00  0.00000000E+00  0.00000000E+00
  0.00000000E+00  0.00000000E+00  0.00000000E+00
  0.00000000E+00  0.00000000E+00  0.00000000E+00
  0.00000000E+00  0.00000000E+00  0.00000000E+00
  0.00000000E+00  0.00000000E+00  0.00000000E+00
  0.00000000E+00  0.00000000E+00  0.00000000E+00
  0.00000000E+00  0.00000000E+00  0.00000000E+00
  0.00000000E+00  0.00000000E+00  0.00000000E+00
  0.00000000E+00  0.00000000E+00  0.00000000E+00
  0.00000000E+00  0.00000000E+00  0.00000000E+00
  0.00000000E+00  0.00000000E+00  0.00000000E+00
  0.00000000E+00  0.00000000E+00  0.00000000E+00
  0.00000000E+00  0.00000000E+00  0.00000000E+00
  0.00000000E+00  0.00000000E+00  0.00000000E+00
  0.00000000E+00  0.00000000E+00  0.00000000E+00
  0.00000000E+00  0.00000000E+00  0.00000000E+00
  0.00000000E+00  0.00000000E+00  0.00000000E+00
  0.00000000E+00  0.00000000E+00  0.00000000E+00
  0.00000000E+00  0.00000000E+00  0.00000000E+00
  0.00000000E+00  0.00000000E+00  0.00000000E+00
  0.00000000E+00  0.00000000E+00  0.00000000E+00
  0.00000000E+00  0.00000000E+00  0.00000000E+00
  0.00000000E+00  0.00000000E+00  0.00000000E+00
  0.00000000E+00  0.00000000E+00  0.00000000E+00
  0.00000000E+00  0.00000000E+00  0.00000000E+00
  0.00000000E+00  0.00000000E+00  0.00000000E+00
  0.00000000E+00  0.00000000E+00  0.00000000E+00
  0.00000000E+00  0.00000000E+00  0.00000000E+00
  0.00000000E+00  0.00000000E+00  0.00000000E+00
  0.00000000E+00  0.00000000E+00  0.00000000E+00
  0.00000000E+00  0.00000000E+00  0.00000000E+00
  0.00000000E+00  0.00000000E+00  0.00000000E+00
  0.00000000E+00  0.00000000E+00  0.00000000E+00
  0.00000000E+00  0.00000000E+00  0.00000000E+00
  0.00000000E+00  0.00000000E+00  0.00000000E+00
  0.00000000E+00  0.00000000E+00  0.00000000E+00
  0.00000000E+00  0.00000000E+00  0.00000000E+00
  0.00000000E+00  0.00000000E+00  0.00000000E+00
  0.00000000E+00  0.00000000E+00  0.00000000E+00
  0.00000000E+00  0.00000000E+00  0.00000000E+00
  0.00000000E+00  0.00000000E+00  0.00000000E+00
  0.00000000E+00  0.00000000E+00  0.00000000E+00
  0.00000000E+00  0.00000000E+00  0.00000000E+00
  0.00000000E+00  0.00000000E+00  0.00000000E+00
  0.00000000E+00  0.00000000E+00  0.00000000E+00
  0.00000000E+00  0.00000000E+00  0.00000000E+00
  0.00000000E+00  0.00000000E+00  0.00000000E+00
  0.00000000E+00  0.00000000E+00  0.00000000E+00
  0.00000000E+00  0.00000000E+00  0.00000000E+00
  0.00000000E+00  0.00000000E+00  0.00000000E+00
  0.00000000E+00  0.00000000E+00  0.00000000E+00
  0.00000000E+00  0.00000000E+00  0.00000000E+00
  0.00000000E+00  0.00000000E+00  0.00000000E+00
  0.00000000E+00  0.00000000E+00  0.00000000E+00
  0.00000000E+00  0.00000000E+00  0.00000000E+00
  0.00000000E+00  0.00000000E+00  0.00000000E+00
  0.00000000E+00  0.00000000E+00  0.00000000E+00
  0.00000000E+00  0.00000000E+00  0.00000000E+00
  0.00000000E+00  0.00000000E+00  0.00000000E+00
  0.00000000E+00  0.00000000E+00  0.00000000E+00
  0.00000000E+00  0.00000000E+00  0.00000000E+00
  0.00000000E+00  0.00000000E+00  0.00000000E+00
  0.00000000E+00  0.00000000E+00  0.00000000E+00
  0.00000000E+00  0.00000000E+00  0.00000000E+00
  0.00000000E+00  0.00000000E+00  0.00000000E+00
  0.00000000E+00  0.00000000E+00  0.00000000E+00
  0.00000000E+00  0.00000000E+00  0.00000000E+00
