# Supplementary material for: Thermodynamic Origin of the Photostability of the Two-Dimensional Perovskite PEA2Pb(I1–xBrx)4
Source: ACS Energy Lett. 2023 Jan 13;8(2):943–9. doi: 10.1021/acsenergylett.2c02463 (PMC9926482; doi:10.1021/acsenergylett.2c02463)
Supplement: Supplementary file 2 — nz2c02463_si_002.zip [file nz2c02463_si_002.zip › suppl/2_Br/5/POSCAR]

5                                       
   1.00000000000000     
     8.4800950275109113    0.1660354435012165    0.0042166516492273
     0.2719119532858729    8.4611188710075478    0.0065175138168623
     2.3428222805238752    2.3491961286945058   32.1701650418294633
   Pb   I    Br   N    C    H 
     4    12     4     8    64    96
Direct
  0.0017711201831193  0.0011616609326018  0.0000196299130008
  0.5015115775670953  0.5010941275830625  0.9999969613213455
  0.5011983447514613  0.0007577406288163  0.4998404691044183
  0.0015690086370501  0.5008993721387575  0.4999087768948420
  0.3159366423576153  0.1877420337748582  0.9975515498010586
  0.4446193233291276  0.4769352250022088  0.0999620479178829
  0.5582824194889360  0.5237706485344139  0.9001088968528577
  0.0251004016017611  0.0112365334027023  0.8997853648919608
  0.9789741906536965  0.9892341455911845  0.1002867621901296
  0.9778213868463418  0.4444269993476037  0.5997362785536202
  0.0257852787368375  0.5558703259118118  0.3999283427422949
  0.5115309177288424  0.0248660925005793  0.3995353032928023
  0.4911712826467068  0.9756543756425679  0.6000188855238651
  0.3150422807238945  0.6863695339991255  0.5023306185124383
  0.6890102710546242  0.3146346845795912  0.4975430603720049
  0.6886570284930442  0.8133145758099325  0.0029643385221217
  0.8189883251924127  0.3170235446499720  0.9979957377889004
  0.8184134706956759  0.8184374554719189  0.4975700483021535
  0.1851851072840136  0.1826176958925056  0.5016881298556007
  0.1847429278379808  0.6846751528722694  0.0016588174239235
  0.9610169018869347  0.6010088448573203  0.9227231823258337
  0.0423498850135826  0.4000632684537632  0.0774885795978411
  0.6137579013832541  0.1062105693444054  0.9184269555792233
  0.3900011914988482  0.8944830182605417  0.0821484089803115
  0.9009946271413919  0.0404189204544374  0.5772488779787067
  0.1020491641473011  0.9598898916156827  0.4221217236207570
  0.3950810223887420  0.3881759757531610  0.5817999842898314
  0.6079698960659183  0.6123444365979215  0.4179363292027083
  0.0522372014713470  0.6167568081074143  0.8300507453800465
  0.9488112818783622  0.3835964134840056  0.1700555886366906
  0.5634432101698122  0.1171041033105423  0.8276769370206890
  0.4396507830444734  0.8823167317434935  0.1729001784977371
  0.5095441606876668  0.4869469396272267  0.6000742853036964
  0.4934670880666696  0.5123362259341104  0.4000693464142511
  0.0702791405790794  0.4809051685122757  0.9024293586910047
  0.9327948415458729  0.5201781962140346  0.0976994040961277
  0.3835615477728334  0.4366574286093368  0.6725728250600789
  0.6184540741115376  0.5618544310550202  0.3274007082009113
  0.8852329517687639  0.9486363324372679  0.6700321044058838
  0.1170498418433888  0.0508929637835030  0.3294833871799231
  0.3003322093444865  0.2999318223060935  0.6845298394946460
  0.7001585906212341  0.6996667691080962  0.3155265619189583
  0.5344346078112766  0.4282261038623735  0.6449591219335226
  0.4676784012181113  0.5691395842583619  0.3550947210214607
  0.0356415584601808  0.9699997658970929  0.6425592420388261
  0.9665302858119874  0.0304254541501668  0.3569679905748361
  0.1765181091553443  0.5932239339382298  0.7088404232370760
  0.8266858384827568  0.4079766497445294  0.2907856553465252
  0.6604290178287801  0.0595437251775110  0.7114779424013942
  0.3414209294565776  0.9384229913896422  0.2881625258887472
  0.5140074037112006  0.9917456871970306  0.9004660834141868
  0.4890862903633615  0.0089842722445369  0.1003015605680751
  0.0211765496050503  0.9314938904436888  0.5977055191726264
  0.9815708042878559  0.0688253482606585  0.4018012501194881
  0.2018036669531735  0.6807838238739223  0.8222934001742488
  0.7990752330821403  0.3199999926797338  0.1779187391926203
  0.8246392170958593  0.7976522294372800  0.6786811669304272
  0.1790386303060518  0.2013231595310472  0.3209214067631292
  0.4168844844007293  0.1840084192006158  0.8160566432736002
  0.5857753936014470  0.8146037880071179  0.1846056252195547
  0.0319212004211064  0.4659922808299437  0.8575957211882214
  0.9696200572795997  0.5347000534756828  0.1426731212160914
  0.9224711088004798  0.6972566796315893  0.8122500953922679
  0.0787525362764758  0.3022718023339086  0.1875820180296541
  0.5464308738401412  0.4067982081709330  0.7793992143811282
  0.4547351465907763  0.5914182581543842  0.2205971935169886
  0.0900008930044715  0.9018709173670830  0.7802709881147337
  0.9108763098998375  0.0980163154028998  0.2195819460604972
  0.5713190628299850  0.9662705829864734  0.8555417526917622
  0.4319927498844319  0.0336630793848165  0.1452675146188027
  0.7010359674291001  0.1970868862814314  0.8146151987701671
  0.3015051720718183  0.8027243887363631  0.1855846427824031
  0.3199341639200214  0.5835637048328616  0.6849654577621676
  0.6834806822846562  0.4157207334398998  0.3148311800620701
  0.6926162779539223  0.3412605525830226  0.7906924480034181
  0.3090256799038403  0.6578849970115606  0.2092003658254354
  0.4085382457950402  0.3274592911320436  0.7919518717985916
  0.5930638171982778  0.6705612557788696  0.2084824609439073
  0.0935734368241297  0.4563424431874905  0.7201439274936715
  0.9079385912349957  0.5458705388851665  0.2795192014145653
  0.8017164832115431  0.0789158363649549  0.6868121694094350
  0.1997661060658429  0.9201057983247389  0.3127148575605740
  0.1556993626328571  0.3098772367016891  0.7080592384054669
  0.8445264818645345  0.6915354641260256  0.2918869892554186
  0.6009476634448524  0.9088206745605666  0.7195948647847148
  0.4023678073469863  0.0885611997912547  0.2801499973021745
  0.6841523920490076  0.7781170886098974  0.7033081834648516
  0.3201150549116000  0.2196818721469040  0.2964552388785749
  0.2201045340934604  0.8221040317917551  0.7977320431802488
  0.7806646714104168  0.1784193984029346  0.2023560402443192
  0.9409043148352146  0.8385221995343458  0.7873545835303012
  0.0602204012410555  0.1607524357112902  0.2123526546983047
  0.9772073846354766  0.7157951060700882  0.9092321836804481
  0.0259250173811526  0.2852188965625808  0.0909105071501621
  0.9834359863519713  0.6039686575065292  0.9536890944549967
  0.0205002639045507  0.3973552144235044  0.0464780223765091
  0.8428410313012700  0.5752786335489908  0.9209307383066428
  0.1605370397348169  0.4256227922782640  0.0794191315548320
  0.5841569049473641  0.1092114760847891  0.9499772092981115
  0.4202018688936535  0.8919021892551541  0.0506150134374582
  0.5968013001206105  0.2223059526905589  0.9055211903455833
  0.4069832989464106  0.7782808008593890  0.0949839498334520
  0.7345556249829888  0.0742686139173122  0.9142333250396130
  0.2690915229600948  0.9261908739963632  0.0862134964463526
  0.8982682895885091  0.0176914687160971  0.5462946643748731
  0.1050152754963674  0.9824003374276306  0.4530787003671011
  0.9262293023718605  0.1589899042470316  0.5789407578344645
  0.0769340343195842  0.8412927701215205  0.4203869961717497
  0.7864539425679535  0.0239599544523654  0.5906776684230681
  0.2164828577451036  0.9765820945675517  0.4086374377470298
  0.2792674992422859  0.4048847872950204  0.5947099812384674
  0.7236521293986100  0.5954951923473546  0.4049543877776949
  0.4268773236443072  0.2670263851512893  0.5857130490654582
  0.5759238958118220  0.7333778209545989  0.4138034600844188
  0.3920926284337032  0.4192976902855798  0.5502981269732036
  0.6115115567141288  0.5823491998137393  0.4494761710291807
  0.4623623515014682  0.6102715404947563  0.5975389540364792
  0.5411846331109817  0.3892180628675252  0.4028620904893423
  0.6210551016473995  0.4789879606174636  0.5806662487701207
  0.3822275506767944  0.5205250768271794  0.4195817275106036
  0.0562235400510372  0.3676813342411407  0.9209053321758397
  0.9475369848414865  0.6335004826132209  0.0793146351891498
  0.1914392385193852  0.5180470095062181  0.9044996068476822
  0.8116820648855390  0.4833295710821956  0.0953517157464460
  0.3491322680419205  0.1852476180708663  0.6749835374520985
  0.6502828909172166  0.8137296925818086  0.3252460593443983
  0.5855498358250899  0.3060353881762747  0.6457787248780803
  0.4149610064177381  0.6907089418331168  0.3540053178284748
  0.6240571180458151  0.5023663040463597  0.6555064669423457
  0.3790886277065978  0.4931473801270896  0.3448143392777503
  0.0741283307658838  0.0919929014875536  0.6428761619831542
  0.9273924298441888  0.9086529776880216  0.3566771579508793
  0.1321579117461798  0.8909741949691002  0.6542368660685339
  0.8703634967078646  0.1099229228354218  0.3452925579309846
  0.1282178121890180  0.7070234340181666  0.7188028574698093
  0.8759824743858809  0.2948302823453825  0.2806226148628025
  0.5970229104384013  0.1619698697169800  0.7243754630858249
  0.4041230930901767  0.8355424170597846  0.2753052914655246
  0.3911275702013259  0.0394880585116653  0.9031693401256652
  0.6121765421948278  0.9618029657462791  0.0975200123496729
  0.5220983547055358  0.8800969789181232  0.9199481606056533
  0.4805943376594303  0.1209285589522477  0.0809460791988667
  0.9846597029058267  0.8098857098529416  0.5956610070297450
  0.0182000696339180  0.1904256241814417  0.4038047394569997
  0.1341723840110829  0.9461281440535999  0.5792959450895516
  0.8687845574059122  0.0542343548835155  0.4203047543871614
  0.3046469614151641  0.6200608170080265  0.8358520126541820
  0.6962360620100146  0.3812508684608791  0.1644967789544219
  0.8878320150672179  0.6946020817599177  0.6658684039011061
  0.1166334439558452  0.3047999118360609  0.3337264786388302
  0.3086134670056356  0.1234739771710357  0.8263691760875487
  0.6944156059313863  0.8749880061490766  0.1745867468250224
  0.1113292990024951  0.3697162515952881  0.8459577253407797
  0.8896968841368087  0.6307647466286711  0.1542081072691050
  0.9104827606081752  0.4265420115011633  0.8572368770826944
  0.0908873165704697  0.5742456423329919  0.1433299589720142
  0.8052445601652974  0.6490776796912261  0.8182782156552889
  0.1961061725662144  0.3500683483139982  0.1814517534843343
  0.5383515507035166  0.5200025814901374  0.7610881942804860
  0.4620291313537690  0.4776793172107637  0.2386788934809013
  0.1050312473518098  0.0128783294326459  0.7613413217610845
  0.8958347838472983  0.9868294270210359  0.2384301882525376
  0.6929760178464927  0.9142169162317664  0.8545785376314009
  0.3104772230719050  0.0860067789657031  0.1463384238986438
  0.4964830925336998  0.8767190218337784  0.8452255611776127
  0.5072176014728341  0.1227612875012642  0.1556416488713407
  0.8154749609117201  0.1458463548448181  0.8235869352479017
  0.1874807732292806  0.8546738094622900  0.1765021758719288
  0.3832897981725381  0.6910161279237392  0.6754672760515431
  0.6214262957364366  0.3074314938336868  0.3242786738492834
  0.8005413942385035  0.4029015952515891  0.7812115476317774
  0.2008481852388623  0.5962648463073942  0.2183665756243051
  0.2948474974633103  0.3784058633653379  0.7826482345254929
  0.7063192028813851  0.6188921320790112  0.2178829986875721
  0.9803328612897155  0.4652687075188022  0.7382545519843692
  0.0209912206099555  0.5384358224682910  0.2612764265411043
  0.8473327658738949  0.1971607328315508  0.6800519667403421
  0.1532636189978954  0.8022074131983770  0.3194065036906324
  0.0905598215281981  0.2031912623845880  0.7165894705669141
  0.9085565078246211  0.7989804124077597  0.2834487366252277
  0.4900072083767830  0.8932049055486037  0.7383847933920578
  0.5137913257734654  0.1031940428132435  0.2615217011336364
  0.6389747586252561  0.6598538114957060  0.7097146065460597
  0.3665000374987240  0.3374738915489475  0.2901950419542373
  0.3368828976442331  0.8709220862297089  0.7923015715770075
  0.6637724144105466  0.1299656693785184  0.2078886544685178
  0.8388502469094684  0.8989978201545106  0.7735423273227801
  0.1623275021565239  0.0996823171368859  0.2259978494830818
 
  0.00000000E+00  0.00000000E+00  0.00000000E+00
  0.00000000E+00  0.00000000E+00  0.00000000E+00
  0.00000000E+00  0.00000000E+00  0.00000000E+00
  0.00000000E+00  0.00000000E+00  0.00000000E+00
  0.00000000E+00  0.00000000E+00  0.00000000E+00
  0.00000000E+00  0.00000000E+00  0.00000000E+00
  0.00000000E+00  0.00000000E+00  0.00000000E+00
  0.00000000E+00  0.00000000E+00  0.00000000E+00
  0.00000000E+00  0.00000000E+00  0.00000000E+00
  0.00000000E+00  0.00000000E+00  0.00000000E+00
  0.00000000E+00  0.00000000E+00  0.00000000E+00
  0.00000000E+00  0.00000000E+00  0.00000000E+00
  0.00000000E+00  0.00000000E+00  0.00000000E+00
  0.00000000E+00  0.00000000E+00  0.00000000E+00
  0.00000000E+00  0.00000000E+00  0.00000000E+00
  0.00000000E+00  0.00000000E+00  0.00000000E+00
  0.00000000E+00  0.00000000E+00  0.00000000E+00
  0.00000000E+00  0.00000000E+00  0.00000000E+00
  0.00000000E+00  0.00000000E+00  0.00000000E+00
  0.00000000E+00  0.00000000E+00  0.00000000E+00
  0.00000000E+00  0.00000000E+00  0.00000000E+00
  0.00000000E+00  0.00000000E+00  0.00000000E+00
  0.00000000E+00  0.00000000E+00  0.00000000E+00
  0.00000000E+00  0.00000000E+00  0.00000000E+00
  0.00000000E+00  0.00000000E+00  0.00000000E+00
  0.00000000E+00  0.00000000E+00  0.00000000E+00
  0.00000000E+00  0.00000000E+00  0.00000000E+00
  0.00000000E+00  0.00000000E+00  0.00000000E+00
  0.00000000E+00  0.00000000E+00  0.00000000E+00
  0.00000000E+00  0.00000000E+00  0.00000000E+00
  0.00000000E+00  0.00000000E+00  0.00000000E+00
  0.00000000E+00  0.00000000E+00  0.00000000E+00
  0.00000000E+00  0.00000000E+00  0.00000000E+00
  0.00000000E+00  0.00000000E+00  0.00000000E+00
  0.00000000E+00  0.00000000E+00  0.00000000E+00
  0.00000000E+00  0.00000000E+00  0.00000000E+00
  0.00000000E+00  0.00000000E+00  0.00000000E+00
  0.00000000E+00  0.00000000E+00  0.00000000E+00
  0.00000000E+00  0.00000000E+00  0.00000000E+00
  0.00000000E+00  0.00000000E+00  0.00000000E+00
  0.00000000E+00  0.00000000E+00  0.00000000E+00
  0.00000000E+00  0.00000000E+00  0.00000000E+00
  0.00000000E+00  0.00000000E+00  0.00000000E+00
  0.00000000E+00  0.00000000E+00  0.00000000E+00
  0.00000000E+00  0.00000000E+00  0.00000000E+00
  0.00000000E+00  0.00000000E+00  0.00000000E+00
  0.00000000E+00  0.00000000E+00  0.00000000E+00
  0.00000000E+00  0.00000000E+00  0.00000000E+00
  0.00000000E+00  0.00000000E+00  0.00000000E+00
  0.00000000E+00  0.00000000E+00  0.00000000E+00
  0.00000000E+00  0.00000000E+00  0.00000000E+00
  0.00000000E+00  0.00000000E+00  0.00000000E+00
  0.00000000E+00  0.00000000E+00  0.00000000E+00
  0.00000000E+00  0.00000000E+00  0.00000000E+00
  0.00000000E+00  0.00000000E+00  0.00000000E+00
  0.00000000E+00  0.00000000E+00  0.00000000E+00
  0.00000000E+00  0.00000000E+00  0.00000000E+00
  0.00000000E+00  0.00000000E+00  0.00000000E+00
  0.00000000E+00  0.00000000E+00  0.00000000E+00
  0.00000000E+00  0.00000000E+00  0.00000000E+00
  0.00000000E+00  0.00000000E+00  0.00000000E+00
  0.00000000E+00  0.00000000E+00  0.00000000E+00
  0.00000000E+00  0.00000000E+00  0.00000000E+00
  0.00000000E+00  0.00000000E+00  0.00000000E+00
  0.00000000E+00  0.00000000E+00  0.00000000E+00
  0.00000000E+00  0.00000000E+00  0.00000000E+00
  0.00000000E+00  0.00000000E+00  0.00000000E+00
  0.00000000E+00  0.00000000E+00  0.00000000E+00
  0.00000000E+00  0.00000000E+00  0.00000000E+00
  0.00000000E+00  0.00000000E+00  0.00000000E+00
  0.00000000E+00  0.00000000E+00  0.00000000E+00
  0.00000000E+00  0.00000000E+00  0.00000000E+00
  0.00000000E+00  0.00000000E+00  0.00000000E+00
  0.00000000E+00  0.00000000E+00  0.00000000E+00
  0.00000000E+00  0.00000000E+00  0.00000000E+00
  0.00000000E+00  0.00000000E+00  0.00000000E+00
  0.00000000E+00  0.00000000E+00  0.00000000E+00
  0.00000000E+00  0.00000000E+00  0.00000000E+00
  0.00000000E+00  0.00000000E+00  0.00000000E+00
  0.00000000E+00  0.00000000E+00  0.00000000E+00
  0.00000000E+00  0.00000000E+00  0.00000000E+00
  0.00000000E+00  0.00000000E+00  0.00000000E+00
  0.00000000E+00  0.00000000E+00  0.00000000E+00
  0.00000000E+00  0.00000000E+00  0.00000000E+00
  0.00000000E+00  0.00000000E+00  0.00000000E+00
  0.00000000E+00  0.00000000E+00  0.00000000E+00
  0.00000000E+00  0.00000000E+00  0.00000000E+00
  0.00000000E+00  0.00000000E+00  0.00000000E+00
  0.00000000E+00  0.00000000E+00  0.00000000E+00
  0.00000000E+00  0.00000000E+00  0.00000000E+00
  0.00000000E+00  0.00000000E+00  0.00000000E+00
  0.00000000E+00  0.00000000E+00  0.00000000E+00
  0.00000000E+00  0.00000000E+00  0.00000000E+00
  0.00000000E+00  0.00000000E+00  0.00000000E+00
  0.00000000E+00  0.00000000E+00  0.00000000E+00
  0.00000000E+00  0.00000000E+00  0.00000000E+00
  0.00000000E+00  0.00000000E+00  0.00000000E+00
  0.00000000E+00  0.00000000E+00  0.00000000E+00
  0.00000000E+00  0.00000000E+00  0.00000000E+00
  0.00000000E+00  0.00000000E+00  0.00000000E+00
  0.00000000E+00  0.00000000E+00  0.00000000E+00
  0.00000000E+00  0.00000000E+00  0.00000000E+00
  0.00000000E+00  0.00000000E+00  0.00000000E+00
  0.00000000E+00  0.00000000E+00  0.00000000E+00
  0.00000000E+00  0.00000000E+00  0.00000000E+00
  0.00000000E+00  0.00000000E+00  0.00000000E+00
  0.00000000E+00  0.00000000E+00  0.00000000E+00
  0.00000000E+00  0.00000000E+00  0.00000000E+00
  0.00000000E+00  0.00000000E+00  0.00000000E+00
  0.00000000E+00  0.00000000E+00  0.00000000E+00
  0.00000000E+00  0.00000000E+00  0.00000000E+00
  0.00000000E+00  0.00000000E+00  0.00000000E+00
  0.00000000E+00  0.00000000E+00  0.00000000E+00
  0.00000000E+00  0.00000000E+00  0.00000000E+00
  0.00000000E+00  0.00000000E+00  0.00000000E+00
  0.00000000E+00  0.00000000E+00  0.00000000E+00
  0.00000000E+00  0.00000000E+00  0.00000000E+00
  0.00000000E+00  0.00000000E+00  0.00000000E+00
  0.00000000E+00  0.00000000E+00  0.00000000E+00
  0.00000000E+00  0.00000000E+00  0.00000000E+00
  0.00000000E+00  0.00000000E+00  0.00000000E+00
  0.00000000E+00  0.00000000E+00  0.00000000E+00
  0.00000000E+00  0.00000000E+00  0.00000000E+00
  0.00000000E+00  0.00000000E+00  0.00000000E+00
  0.00000000E+00  0.00000000E+00  0.00000000E+00
  0.00000000E+00  0.00000000E+00  0.00000000E+00
  0.00000000E+00  0.00000000E+00  0.00000000E+00
  0.00000000E+00  0.00000000E+00  0.00000000E+00
  0.00000000E+00  0.00000000E+00  0.00000000E+00
  0.00000000E+00  0.00000000E+00  0.00000000E+00
  0.00000000E+00  0.00000000E+00  0.00000000E+00
  0.00000000E+00  0.00000000E+00  0.00000000E+00
  0.00000000E+00  0.00000000E+00  0.00000000E+00
  0.00000000E+00  0.00000000E+00  0.00000000E+00
  0.00000000E+00  0.00000000E+00  0.00000000E+00
  0.00000000E+00  0.00000000E+00  0.00000000E+00
  0.00000000E+00  0.00000000E+00  0.00000000E+00
  0.00000000E+00  0.00000000E+00  0.00000000E+00
  0.00000000E+00  0.00000000E+00  0.00000000E+00
  0.00000000E+00  0.00000000E+00  0.00000000E+00
  0.00000000E+00  0.00000000E+00  0.00000000E+00
  0.00000000E+00  0.00000000E+00  0.00000000E+00
  0.00000000E+00  0.00000000E+00  0.00000000E+00
  0.00000000E+00  0.00000000E+00  0.00000000E+00
  0.00000000E+00  0.00000000E+00  0.00000000E+00
  0.00000000E+00  0.00000000E+00  0.00000000E+00
  0.00000000E+00  0.00000000E+00  0.00000000E+00
  0.00000000E+00  0.00000000E+00  0.00000000E+00
  0.00000000E+00  0.00000000E+00  0.00000000E+00
  0.00000000E+00  0.00000000E+00  0.00000000E+00
  0.00000000E+00  0.00000000E+00  0.00000000E+00
  0.00000000E+00  0.00000000E+00  0.00000000E+00
  0.00000000E+00  0.00000000E+00  0.00000000E+00
  0.00000000E+00  0.00000000E+00  0.00000000E+00
  0.00000000E+00  0.00000000E+00  0.00000000E+00
  0.00000000E+00  0.00000000E+00  0.00000000E+00
  0.00000000E+00  0.00000000E+00  0.00000000E+00
  0.00000000E+00  0.00000000E+00  0.00000000E+00
  0.00000000E+00  0.00000000E+00  0.00000000E+00
  0.00000000E+00  0.00000000E+00  0.00000000E+00
  0.00000000E+00  0.00000000E+00  0.00000000E+00
  0.00000000E+00  0.00000000E+00  0.00000000E+00
  0.00000000E+00  0.00000000E+00  0.00000000E+00
  0.00000000E+00  0.00000000E+00  0.00000000E+00
  0.00000000E+00  0.00000000E+00  0.00000000E+00
  0.00000000E+00  0.00000000E+00  0.00000000E+00
  0.00000000E+00  0.00000000E+00  0.00000000E+00
  0.00000000E+00  0.00000000E+00  0.00000000E+00
  0.00000000E+00  0.00000000E+00  0.00000000E+00
  0.00000000E+00  0.00000000E+00  0.00000000E+00
  0.00000000E+00  0.00000000E+00  0.00000000E+00
  0.00000000E+00  0.00000000E+00  0.00000000E+00
  0.00000000E+00  0.00000000E+00  0.00000000E+00
  0.00000000E+00  0.00000000E+00  0.00000000E+00
  0.00000000E+00  0.00000000E+00  0.00000000E+00
  0.00000000E+00  0.00000000E+00  0.00000000E+00
  0.00000000E+00  0.00000000E+00  0.00000000E+00
  0.00000000E+00  0.00000000E+00  0.00000000E+00
  0.00000000E+00  0.00000000E+00  0.00000000E+00
  0.00000000E+00  0.00000000E+00  0.00000000E+00
  0.00000000E+00  0.00000000E+00  0.00000000E+00
  0.00000000E+00  0.00000000E+00  0.00000000E+00
  0.00000000E+00  0.00000000E+00  0.00000000E+00
  0.00000000E+00  0.00000000E+00  0.00000000E+00
  0.00000000E+00  0.00000000E+00  0.00000000E+00
  0.00000000E+00  0.00000000E+00  0.00000000E+00
  0.00000000E+00  0.00000000E+00  0.00000000E+00
  0.00000000E+00  0.00000000E+00  0.00000000E+00
