# Supplementary material for: Thermodynamic Origin of the Photostability of the Two-Dimensional Perovskite PEA2Pb(I1–xBrx)4
Source: ACS Energy Lett. 2023 Jan 13;8(2):943–9. doi: 10.1021/acsenergylett.2c02463 (PMC9926482; doi:10.1021/acsenergylett.2c02463)
Supplement: Supplementary file 2 — nz2c02463_si_002.zip [file nz2c02463_si_002.zip › suppl/6_Br/6/POSCAR]

6                                       
   1.00000000000000     
     8.3828896071870478    0.0099603569010863   -0.0024581029448930
     0.1146756092540083    8.3708324740898625   -0.0052620528210942
     2.2497494670422133    2.2396266732836234   31.9576834960746652
   Pb   Br   I    N    C    H 
     4    12     4     8    64    96
Direct
  0.0135116489217052  0.0138419134046697  0.9989371115327745
  0.5131854781265638  0.4832592155115609  0.0016942746485037
  0.5068287641775356  0.9828921285605233  0.5009081845090413
  0.0053174842632633  0.5151708822480281  0.5008764934480593
  0.3287079744647903  0.1812835874449672  0.9987418295587237
  0.4446832768702154  0.4850722433378928  0.0961600717180502
  0.5585092649190153  0.5069814802745876  0.9059100559583517
  0.0016360860039766  0.0108698505098734  0.9043492426991482
  0.0006451324872850  0.9939713555049665  0.0947183662295145
  0.9909660945967379  0.4458368932591707  0.5954618839679435
  0.0112047035268178  0.5589924368089947  0.4052152221408195
  0.5108861446162247  0.9979103854342235  0.4054604628673027
  0.4945838312883412 -0.0007961936217486  0.5954537761472322
  0.8350964975423485  0.3219445712788888  0.0002432185469770
  0.3227136798549726  0.6789493733437300  0.5019584878094584
  0.8288971563198554  0.8251944604305421  0.5009112441140835
  0.6931441003225802  0.3118474804627527  0.4967908462490788
  0.1912644864400131  0.1864884012421023  0.4972501877289690
  0.1973391779345593  0.6831185598316102  0.9963255450578873
  0.6976134180347213  0.8106240130394875  0.0045713213416652
  0.9349584410934916  0.6070245271199297  0.9194290030247404
  0.0645192487448983  0.3921207091916348  0.0793237786411730
  0.6127412538926871  0.1090100289221493  0.9222521078512098
  0.3867929632914301  0.8905395868673951  0.0795581639605793
  0.8943050666559154  0.0614792279546031  0.5794273529875844
  0.1085920625188742  0.9338752489400149  0.4195223596233685
  0.3927022132131511  0.3919312008621700  0.5788439489294328
  0.6087740834070844  0.6132367933679239  0.4206590980862504
  0.0520696727331212  0.6148831473969382  0.8293332661954016
  0.9521980686403259  0.3845687401617501  0.1700499618527603
  0.5611506735943882  0.1172084543442703  0.8305047411717797
  0.4388903083940778  0.8839217303754224  0.1704051609283648
  0.5118889151142161  0.4914088450281314  0.5976907540674110
  0.4889129111734306  0.5119141977566957  0.4026834006389708
  0.0509093245600790  0.4859920696255860  0.9026352921684443
  0.9495194443748542  0.5129448691505959  0.0967255410631274
  0.3835576539210503  0.4379265153346342  0.6706200256979954
  0.6164366931376228  0.5617518165574176  0.3295503575752866
  0.8854875722662928  0.9500622591635965  0.6702944961198588
  0.1158568847044365  0.0504540895699787  0.3292060567477251
  0.2998467842517570  0.2980216145142178  0.6841049170879473
  0.6998787116468539  0.7017103077263175  0.3159072451720445
  0.5353385327302895  0.4301832229279182  0.6426885920020861
  0.4646261174901332  0.5695285406829881  0.3574563888700243
  0.0372256985804945  0.9736887183415421  0.6425889243573701
  0.9642407558061656  0.0259662690107708  0.3569395442710872
  0.1769064354600872  0.5933491012539673  0.7067928590560859
  0.8233421513770097  0.4063647629120280  0.2934534195896547
  0.6569332688871445  0.0589441807724396  0.7103795149319592
  0.3446280840251104  0.9424732113710201  0.2889189970033481
  0.5117226503140668  0.9900683516794782  0.9038233356082424
  0.4885002239688587  0.0107314985397084  0.0973004289010020
  0.0139197041293339  0.9457552026205439  0.5970393477090866
  0.9880025014628605  0.0503630356900881  0.4026737128472534
  0.2052389998658430  0.6808404832620276  0.8221042149151906
  0.7990147863104565  0.3189815891562509  0.1774863782710547
  0.8215886741715982  0.7963277137224982  0.6787627339379275
  0.1795295172188469  0.2043669005277354  0.3209548167098604
  0.4127319251447547  0.1822020770203458  0.8199538209816211
  0.5869201799234813  0.8179864646508865  0.1809443471396205
  0.0270731876703290  0.4627246146183006  0.8568710849841473
  0.9767914004932581  0.5363589685537670  0.1423065511992435
  0.9226225496653468  0.6968755976185228  0.8120952285845121
  0.0817633249514552  0.3028678945417743  0.1873643785931562
  0.5448126135873622  0.4051033448431605  0.7803673840913387
  0.4538338466663578  0.5938014899826254  0.2196622493707778
  0.0972443864955356  0.9070044928689993  0.7815254340851335
  0.9066380501289901  0.0941310880302995  0.2185849598552160
  0.5702847777958406  0.9659270521568839  0.8586518987084821
  0.4311924671761818  0.0358437343582792  0.1424741996074869
  0.7007986110192622  0.1985696476662990  0.8156762815705493
  0.2988411510485206  0.8022913194814812  0.1847983261590952
  0.3199911379763737  0.5859424329408862  0.6820567740366309
  0.6804427538010559  0.4137184791212555  0.3182577115859355
  0.6926407040234335  0.3419768045516432  0.7909052644519047
  0.3063146857710430  0.6578943870893560  0.2091739819923044
  0.4049047833036352  0.3241246696362640  0.7947115233826721
  0.5941636970416647  0.6748780568968153  0.2057367769532682
  0.0936171226645812  0.4531975536993437  0.7196555978094791
  0.9062961782519001  0.5465279462917517  0.2804081450015011
  0.8017450110655026  0.0807501571303583  0.6864236758226723
  0.1998457875031914  0.9202005271224419  0.3128769112243784
  0.1550884157881026  0.3057088352087871  0.7082346552189362
  0.8445856297143273  0.6940163069374138  0.2917448727166319
  0.5938721693594847  0.9056680846924636  0.7182600725636908
  0.4074774787561190  0.0958928880477884  0.2813134609354895
  0.6773676081553847  0.7745900150802535  0.7026257391558304
  0.3238666486455128  0.2265484374040998  0.2971661609382070
  0.2270787593209498  0.8256803338774895  0.7984185278586868
  0.7768982148537139  0.1749806488638979  0.2015487658224915
  0.9447304164261070  0.8418176251032765  0.7881097983331657
  0.0594291328970279  0.1587549793636951  0.2117208725914504
  0.9588693192851830  0.7233324148039589  0.9069157125060719
  0.0418612907012675  0.2756723178637955  0.0921039391241646
  0.9420245050884222  0.6093276421019446  0.9513941351090386
  0.0533512827696956  0.3896374644489838  0.0475037175798437
  0.8166645537526472  0.5786874798534810  0.9142100105962466
  0.1831605962187182  0.4204806926103495  0.0839373258623475
  0.5814733759058586  0.1104362937860253  0.9539403785210753
  0.4147260859420228  0.8880544625767751  0.0477421141436987
  0.5962125063077287  0.2261422083169614  0.9095589259063603
  0.4047893688615763  0.7740224037306075  0.0922920568529597
  0.7345954347562501  0.0793554551142765  0.9182061850040191
  0.2648357996725478  0.9197810947560185  0.0840694142934231
  0.8914137735331128  0.0502434638700572  0.5476109447908503
  0.1105089291228719  0.9419074088212577  0.4514604065905823
  0.9235088854569532  0.1801381437357100  0.5837788567174567
  0.0800286523056171  0.8154373623087279  0.4142681525996814
  0.7778610239786646  0.0399805397475795  0.5922107485039511
  0.2248976460701203  0.9574874725911879  0.4070612017018460
  0.2760536864338027  0.4075370633588555  0.5917542773869184
  0.7254015542305497  0.5953074473264760  0.4080544221127843
  0.4224203871125231  0.2698964518282690  0.5822232388992531
  0.5798255020118060  0.7355602454967622  0.4162099130511964
  0.3902406171527925  0.4248282047103407  0.5472361259498514
  0.6103388330236704  0.5837002199117424  0.4524274172478450
  0.4682933831711519  0.6158447230260874  0.5955204076782937
  0.5322712805521521  0.3874736147532170  0.4055114466978373
  0.6242818368836960  0.4840646277744090  0.5781994795654612
  0.3770017116889361  0.5206607746168549  0.4222914906443335
  0.0303083663142060  0.3738707683473353  0.9219271743679027
  0.9680716232665505  0.6251760674324561  0.0772982075812372
  0.1716306706844807  0.5278691312211338  0.9070964339224371
  0.8284285201230350  0.4705266615596848  0.0929453706764989
  0.3483582632738595  0.1825300964070102  0.6751442608926004
  0.6512223263261275  0.8172573063026684  0.3247748065923605
  0.5816425389858926  0.3065111053206634  0.6430758614129769
  0.4169471351900466  0.6927231835007673  0.3564706646952940
  0.6294513261265366  0.5038252041418522  0.6536079970017956
  0.3714484493086371  0.4936810784344038  0.3469558724344952
  0.0833300461330521  0.0951119796769369  0.6444389918251661
  0.9175218923106995  0.9051442213376150  0.3545411652246628
  0.1312373364322058  0.8893753707530790  0.6526229096226673
  0.8705617346704668  0.1114507751760188  0.3473539742762554
  0.1294121838749445  0.7081278131486579  0.7162682730418942
  0.8710635820048979  0.2915222883805664  0.2840756845656088
  0.5934662147578087  0.1615943497682544  0.7229106263537639
  0.4082237684196787  0.8401065555211937  0.2762721414663869
  0.3877065051708384  0.0343030806601713  0.9063901024290635
  0.6126136879104069  0.9669035921629553  0.0944863390432299
  0.5190253115842729  0.8775713279135414  0.9233571284428684
  0.4796102614647115  0.1224117274819415  0.0775638804316986
  0.9707738951440207  0.8246735816534835  0.5933946648007106
  0.0304358404821646  0.1711596602107850  0.4069799920658876
  0.1262821808440797  0.9635535845463354  0.5776956295049805
  0.8760619910789561  0.0306318475073690  0.4220497615542751
  0.3074064553477128  0.6188315788462865  0.8354683741122720
  0.6968240878370252  0.3806506658169730  0.1640390299522640
  0.8851519151939756  0.6932783762392303  0.6662681572403589
  0.1158856720050667  0.3070585960363819  0.3336080194577475
  0.3027412496006155  0.1209144149979198  0.8317050008223111
  0.6971943181860949  0.8793679242979572  0.1694961317056344
  0.1124699349726858  0.3689166795776370  0.8473221483411360
  0.8929489818813311  0.6309810324605605  0.1522048588871911
  0.9064994339605751  0.4160760148972235  0.8542604130097663
  0.0982121064145458  0.5819055746511879  0.1443311211723044
  0.8028057791486242  0.6469055996032113  0.8178436640282162
  0.2016960688442260  0.3523847953657483  0.1813979488904527
  0.5371141737873731  0.5172975612358175  0.7612420140570545
  0.4609549666520817  0.4806046213543999  0.2383779201751366
  0.1157251390420353  0.0210126860578658  0.7634234590605431
  0.8881043177189440  0.9808887859079333  0.2370417870376410
  0.6938116536869084  0.9194462873790319  0.8577722187687878
  0.3082348630729440  0.0838151570595741  0.1434540888771308
  0.4958430673828672  0.8714088518285319  0.8482102962449221
  0.5070072540033836  0.1292469276624045  0.1528819902719683
  0.8165939766812771  0.1489361907876408  0.8239296465374754
  0.1833089392648568  0.8525662579814671  0.1765468276317375
  0.3831617376968261  0.6960671479281781  0.6713273454363695
  0.6176590125026814  0.3035036782237443  0.3291200569264955
  0.8022260548970704  0.4048108782486368  0.7800354090378525
  0.1965123095586973  0.5948093097321523  0.2196818081783476
  0.2897704149704810  0.3728658664869465  0.7859687545113578
  0.7090732477471137  0.6252480559762834  0.2143880839369108
  0.9807252920764689  0.4603588847634466  0.7384046356091447
  0.0191527235454260  0.5393159466183822  0.2616417989858096
  0.8499987472240503  0.2010567665516258  0.6797644853583734
  0.1517245789472587  0.7997573937617232  0.3193779666339560
  0.0893865981307699  0.1964288331994170  0.7178300182874261
  0.9100893048521719  0.8033339159913241  0.2820512303515252
  0.4798891357178146  0.8880646166768378  0.7363564949007502
  0.5215242492006330  0.1140199873593780  0.2632744245532456
  0.6292405459864665  0.6544683444179820  0.7089277669085982
  0.3720714401870489  0.3467117065047929  0.2910881981313547
  0.3462471760173110  0.8766739102479116  0.7933043003892021
  0.6576213596297289  0.1244049255229616  0.2068726130245556
  0.8429027307251358  0.9034588249090130  0.7746513750511602
  0.1611453989031815  0.0973275182665239  0.2252844414694963
 
  0.00000000E+00  0.00000000E+00  0.00000000E+00
  0.00000000E+00  0.00000000E+00  0.00000000E+00
  0.00000000E+00  0.00000000E+00  0.00000000E+00
  0.00000000E+00  0.00000000E+00  0.00000000E+00
  0.00000000E+00  0.00000000E+00  0.00000000E+00
  0.00000000E+00  0.00000000E+00  0.00000000E+00
  0.00000000E+00  0.00000000E+00  0.00000000E+00
  0.00000000E+00  0.00000000E+00  0.00000000E+00
  0.00000000E+00  0.00000000E+00  0.00000000E+00
  0.00000000E+00  0.00000000E+00  0.00000000E+00
  0.00000000E+00  0.00000000E+00  0.00000000E+00
  0.00000000E+00  0.00000000E+00  0.00000000E+00
  0.00000000E+00  0.00000000E+00  0.00000000E+00
  0.00000000E+00  0.00000000E+00  0.00000000E+00
  0.00000000E+00  0.00000000E+00  0.00000000E+00
  0.00000000E+00  0.00000000E+00  0.00000000E+00
  0.00000000E+00  0.00000000E+00  0.00000000E+00
  0.00000000E+00  0.00000000E+00  0.00000000E+00
  0.00000000E+00  0.00000000E+00  0.00000000E+00
  0.00000000E+00  0.00000000E+00  0.00000000E+00
  0.00000000E+00  0.00000000E+00  0.00000000E+00
  0.00000000E+00  0.00000000E+00  0.00000000E+00
  0.00000000E+00  0.00000000E+00  0.00000000E+00
  0.00000000E+00  0.00000000E+00  0.00000000E+00
  0.00000000E+00  0.00000000E+00  0.00000000E+00
  0.00000000E+00  0.00000000E+00  0.00000000E+00
  0.00000000E+00  0.00000000E+00  0.00000000E+00
  0.00000000E+00  0.00000000E+00  0.00000000E+00
  0.00000000E+00  0.00000000E+00  0.00000000E+00
  0.00000000E+00  0.00000000E+00  0.00000000E+00
  0.00000000E+00  0.00000000E+00  0.00000000E+00
  0.00000000E+00  0.00000000E+00  0.00000000E+00
  0.00000000E+00  0.00000000E+00  0.00000000E+00
  0.00000000E+00  0.00000000E+00  0.00000000E+00
  0.00000000E+00  0.00000000E+00  0.00000000E+00
  0.00000000E+00  0.00000000E+00  0.00000000E+00
  0.00000000E+00  0.00000000E+00  0.00000000E+00
  0.00000000E+00  0.00000000E+00  0.00000000E+00
  0.00000000E+00  0.00000000E+00  0.00000000E+00
  0.00000000E+00  0.00000000E+00  0.00000000E+00
  0.00000000E+00  0.00000000E+00  0.00000000E+00
  0.00000000E+00  0.00000000E+00  0.00000000E+00
  0.00000000E+00  0.00000000E+00  0.00000000E+00
  0.00000000E+00  0.00000000E+00  0.00000000E+00
  0.00000000E+00  0.00000000E+00  0.00000000E+00
  0.00000000E+00  0.00000000E+00  0.00000000E+00
  0.00000000E+00  0.00000000E+00  0.00000000E+00
  0.00000000E+00  0.00000000E+00  0.00000000E+00
  0.00000000E+00  0.00000000E+00  0.00000000E+00
  0.00000000E+00  0.00000000E+00  0.00000000E+00
  0.00000000E+00  0.00000000E+00  0.00000000E+00
  0.00000000E+00  0.00000000E+00  0.00000000E+00
  0.00000000E+00  0.00000000E+00  0.00000000E+00
  0.00000000E+00  0.00000000E+00  0.00000000E+00
  0.00000000E+00  0.00000000E+00  0.00000000E+00
  0.00000000E+00  0.00000000E+00  0.00000000E+00
  0.00000000E+00  0.00000000E+00  0.00000000E+00
  0.00000000E+00  0.00000000E+00  0.00000000E+00
  0.00000000E+00  0.00000000E+00  0.00000000E+00
  0.00000000E+00  0.00000000E+00  0.00000000E+00
  0.00000000E+00  0.00000000E+00  0.00000000E+00
  0.00000000E+00  0.00000000E+00  0.00000000E+00
  0.00000000E+00  0.00000000E+00  0.00000000E+00
  0.00000000E+00  0.00000000E+00  0.00000000E+00
  0.00000000E+00  0.00000000E+00  0.00000000E+00
  0.00000000E+00  0.00000000E+00  0.00000000E+00
  0.00000000E+00  0.00000000E+00  0.00000000E+00
  0.00000000E+00  0.00000000E+00  0.00000000E+00
  0.00000000E+00  0.00000000E+00  0.00000000E+00
  0.00000000E+00  0.00000000E+00  0.00000000E+00
  0.00000000E+00  0.00000000E+00  0.00000000E+00
  0.00000000E+00  0.00000000E+00  0.00000000E+00
  0.00000000E+00  0.00000000E+00  0.00000000E+00
  0.00000000E+00  0.00000000E+00  0.00000000E+00
  0.00000000E+00  0.00000000E+00  0.00000000E+00
  0.00000000E+00  0.00000000E+00  0.00000000E+00
  0.00000000E+00  0.00000000E+00  0.00000000E+00
  0.00000000E+00  0.00000000E+00  0.00000000E+00
  0.00000000E+00  0.00000000E+00  0.00000000E+00
  0.00000000E+00  0.00000000E+00  0.00000000E+00
  0.00000000E+00  0.00000000E+00  0.00000000E+00
  0.00000000E+00  0.00000000E+00  0.00000000E+00
  0.00000000E+00  0.00000000E+00  0.00000000E+00
  0.00000000E+00  0.00000000E+00  0.00000000E+00
  0.00000000E+00  0.00000000E+00  0.00000000E+00
  0.00000000E+00  0.00000000E+00  0.00000000E+00
  0.00000000E+00  0.00000000E+00  0.00000000E+00
  0.00000000E+00  0.00000000E+00  0.00000000E+00
  0.00000000E+00  0.00000000E+00  0.00000000E+00
  0.00000000E+00  0.00000000E+00  0.00000000E+00
  0.00000000E+00  0.00000000E+00  0.00000000E+00
  0.00000000E+00  0.00000000E+00  0.00000000E+00
  0.00000000E+00  0.00000000E+00  0.00000000E+00
  0.00000000E+00  0.00000000E+00  0.00000000E+00
  0.00000000E+00  0.00000000E+00  0.00000000E+00
  0.00000000E+00  0.00000000E+00  0.00000000E+00
  0.00000000E+00  0.00000000E+00  0.00000000E+00
  0.00000000E+00  0.00000000E+00  0.00000000E+00
  0.00000000E+00  0.00000000E+00  0.00000000E+00
  0.00000000E+00  0.00000000E+00  0.00000000E+00
  0.00000000E+00  0.00000000E+00  0.00000000E+00
  0.00000000E+00  0.00000000E+00  0.00000000E+00
  0.00000000E+00  0.00000000E+00  0.00000000E+00
  0.00000000E+00  0.00000000E+00  0.00000000E+00
  0.00000000E+00  0.00000000E+00  0.00000000E+00
  0.00000000E+00  0.00000000E+00  0.00000000E+00
  0.00000000E+00  0.00000000E+00  0.00000000E+00
  0.00000000E+00  0.00000000E+00  0.00000000E+00
  0.00000000E+00  0.00000000E+00  0.00000000E+00
  0.00000000E+00  0.00000000E+00  0.00000000E+00
  0.00000000E+00  0.00000000E+00  0.00000000E+00
  0.00000000E+00  0.00000000E+00  0.00000000E+00
  0.00000000E+00  0.00000000E+00  0.00000000E+00
  0.00000000E+00  0.00000000E+00  0.00000000E+00
  0.00000000E+00  0.00000000E+00  0.00000000E+00
  0.00000000E+00  0.00000000E+00  0.00000000E+00
  0.00000000E+00  0.00000000E+00  0.00000000E+00
  0.00000000E+00  0.00000000E+00  0.00000000E+00
  0.00000000E+00  0.00000000E+00  0.00000000E+00
  0.00000000E+00  0.00000000E+00  0.00000000E+00
  0.00000000E+00  0.00000000E+00  0.00000000E+00
  0.00000000E+00  0.00000000E+00  0.00000000E+00
  0.00000000E+00  0.00000000E+00  0.00000000E+00
  0.00000000E+00  0.00000000E+00  0.00000000E+00
  0.00000000E+00  0.00000000E+00  0.00000000E+00
  0.00000000E+00  0.00000000E+00  0.00000000E+00
  0.00000000E+00  0.00000000E+00  0.00000000E+00
  0.00000000E+00  0.00000000E+00  0.00000000E+00
  0.00000000E+00  0.00000000E+00  0.00000000E+00
  0.00000000E+00  0.00000000E+00  0.00000000E+00
  0.00000000E+00  0.00000000E+00  0.00000000E+00
  0.00000000E+00  0.00000000E+00  0.00000000E+00
  0.00000000E+00  0.00000000E+00  0.00000000E+00
  0.00000000E+00  0.00000000E+00  0.00000000E+00
  0.00000000E+00  0.00000000E+00  0.00000000E+00
  0.00000000E+00  0.00000000E+00  0.00000000E+00
  0.00000000E+00  0.00000000E+00  0.00000000E+00
  0.00000000E+00  0.00000000E+00  0.00000000E+00
  0.00000000E+00  0.00000000E+00  0.00000000E+00
  0.00000000E+00  0.00000000E+00  0.00000000E+00
  0.00000000E+00  0.00000000E+00  0.00000000E+00
  0.00000000E+00  0.00000000E+00  0.00000000E+00
  0.00000000E+00  0.00000000E+00  0.00000000E+00
  0.00000000E+00  0.00000000E+00  0.00000000E+00
  0.00000000E+00  0.00000000E+00  0.00000000E+00
  0.00000000E+00  0.00000000E+00  0.00000000E+00
  0.00000000E+00  0.00000000E+00  0.00000000E+00
  0.00000000E+00  0.00000000E+00  0.00000000E+00
  0.00000000E+00  0.00000000E+00  0.00000000E+00
  0.00000000E+00  0.00000000E+00  0.00000000E+00
  0.00000000E+00  0.00000000E+00  0.00000000E+00
  0.00000000E+00  0.00000000E+00  0.00000000E+00
  0.00000000E+00  0.00000000E+00  0.00000000E+00
  0.00000000E+00  0.00000000E+00  0.00000000E+00
  0.00000000E+00  0.00000000E+00  0.00000000E+00
  0.00000000E+00  0.00000000E+00  0.00000000E+00
  0.00000000E+00  0.00000000E+00  0.00000000E+00
  0.00000000E+00  0.00000000E+00  0.00000000E+00
  0.00000000E+00  0.00000000E+00  0.00000000E+00
  0.00000000E+00  0.00000000E+00  0.00000000E+00
  0.00000000E+00  0.00000000E+00  0.00000000E+00
  0.00000000E+00  0.00000000E+00  0.00000000E+00
  0.00000000E+00  0.00000000E+00  0.00000000E+00
  0.00000000E+00  0.00000000E+00  0.00000000E+00
  0.00000000E+00  0.00000000E+00  0.00000000E+00
  0.00000000E+00  0.00000000E+00  0.00000000E+00
  0.00000000E+00  0.00000000E+00  0.00000000E+00
  0.00000000E+00  0.00000000E+00  0.00000000E+00
  0.00000000E+00  0.00000000E+00  0.00000000E+00
  0.00000000E+00  0.00000000E+00  0.00000000E+00
  0.00000000E+00  0.00000000E+00  0.00000000E+00
  0.00000000E+00  0.00000000E+00  0.00000000E+00
  0.00000000E+00  0.00000000E+00  0.00000000E+00
  0.00000000E+00  0.00000000E+00  0.00000000E+00
  0.00000000E+00  0.00000000E+00  0.00000000E+00
  0.00000000E+00  0.00000000E+00  0.00000000E+00
  0.00000000E+00  0.00000000E+00  0.00000000E+00
  0.00000000E+00  0.00000000E+00  0.00000000E+00
  0.00000000E+00  0.00000000E+00  0.00000000E+00
  0.00000000E+00  0.00000000E+00  0.00000000E+00
  0.00000000E+00  0.00000000E+00  0.00000000E+00
  0.00000000E+00  0.00000000E+00  0.00000000E+00
  0.00000000E+00  0.00000000E+00  0.00000000E+00
  0.00000000E+00  0.00000000E+00  0.00000000E+00
  0.00000000E+00  0.00000000E+00  0.00000000E+00
  0.00000000E+00  0.00000000E+00  0.00000000E+00
  0.00000000E+00  0.00000000E+00  0.00000000E+00
  0.00000000E+00  0.00000000E+00  0.00000000E+00
