# Supplementary material for: Thermodynamic Origin of the Photostability of the Two-Dimensional Perovskite PEA2Pb(I1–xBrx)4
Source: ACS Energy Lett. 2023 Jan 13;8(2):943–9. doi: 10.1021/acsenergylett.2c02463 (PMC9926482; doi:10.1021/acsenergylett.2c02463)
Supplement: Supplementary file 2 — nz2c02463_si_002.zip [file nz2c02463_si_002.zip › suppl/6_Br/1/POSCAR]

out                                     
   1.00000000000000     
     8.3005066600656772    0.0064165099032531   -0.0028128365455916
     0.1100849090454540    8.2912746991035018    0.0028362422060226
     2.2250715610785332    2.2482160550363810   32.0816321916485023
   Pb   Br   I    N    C    H 
     4    12     4     8    64    96
Direct
  0.0046409045362058  0.9998341126922046  0.9973779136863298
  0.5032189439689126  0.4999338164005770  0.9974271924008855
  0.5008112209101537  0.0006199812316330  0.4974106442674348
  0.9998440306721458  0.4989123755185275  0.4970919723055063
  0.3156117601085811  0.1895750257869826  0.9971395642828272
  0.5593073565170489  0.5119847823493715  0.9034680505258946
  0.0026303934746886  0.0082114985289389  0.9036807420953431
  0.0116226354840410  0.5567632014455135  0.4035452810376864
  0.5092033999150957  0.9981703950651648  0.4036260576605430
  0.8151649217342655  0.3133734277557313 -0.0008771563740644
  0.3096732398732223  0.6901135158589655  0.4991024755447103
  0.6888807090564769  0.3121439905688300  0.4983376512923139
  0.8143834185691619  0.8136465805500300  0.4989714877068192
  0.1865632837187098  0.1845436494203388  0.4984239358574468
  0.1875996266068920  0.6859672097405620  0.9984458607834868
  0.6926950722619848  0.8112639350410920 -0.0004998705683035
  0.4574512100666720  0.4800617418393330  0.0977198221552742
  0.9878239855605306  0.9852900584671925  0.0976786410101284
  0.9795522493271797  0.4547246219102622  0.5976626240548956
  0.4843804743551958  0.9860253943494501  0.5977475988339878
  0.9407357825667716  0.6062102274031461  0.9224122616469557
  0.0513600826809912  0.4012689155838553  0.0761067267266698
  0.6085115824015346  0.1073526917288524  0.9219998623837172
  0.4056877302882841  0.8971019193291651  0.0751358282869248
  0.9001198740549455  0.0481800731361730  0.5768015899153843
  0.1061772131119794  0.9408292338990072  0.4217415990525581
  0.3962089256229873  0.4048214301717729  0.5752078777299311
  0.6064376088190870  0.6013055898638557  0.4234026542429173
  0.0509402171794103  0.6149225424349445  0.8317398138787108
  0.9575348180482166  0.3822636890142134  0.1690720014695823
  0.5593043531490273  0.1165937227450892  0.8305047282869353
  0.4447542645417367  0.8825122408162595  0.1684774667773331
  0.5112064925514426  0.5072484193139464  0.5951393024288549
  0.4884364908768000  0.4957718782389831  0.4053199960274295
  0.0563356007555610  0.4845367820634087  0.9049077137218128
  0.9427586884081811  0.5216035919182078  0.0965883476355456
  0.3832245639575562  0.4455141757208118  0.6682259221170451
  0.6142915554529652  0.5534106306753651  0.3322635067627308
  0.8833536757423959  0.9512901332356889  0.6697416506010602
  0.1163491870282398  0.0490137850816748  0.3305606976576859
  0.3026208124589987  0.3019359497706816  0.6816897455266604
  0.6957810573123462  0.6975842264187828  0.3198369010030662
  0.5352290794994971  0.4431008887085018  0.6398174957226940
  0.4615660018875866  0.5547726295476759  0.3604360016582259
  0.0366208029771536  0.9748726241692524  0.6421134506528647
  0.9633921179817830  0.0259051499232278  0.3582700696658409
  0.1765668634019848  0.5954924451297954  0.7068199084290752
  0.8239923418817439  0.4054421869771750  0.2941323298168058
  0.6546504228362352  0.0605807323237420  0.7105220011418941
  0.3452369315307058  0.9384153823140386  0.2901336557610971
  0.5081373498818074  0.9865667579960333  0.9033186979984801
  0.5057409150380452  0.0128844207662664  0.0955194496355408
  0.0191451951638058  0.9370176199296590  0.5970543803207660
  0.9856722014498112  0.0566492160985269  0.4035970353941881
  0.2049973927396528  0.6824993651903734  0.8241122522543880
  0.8020169860461609  0.3184892233794269  0.1771955647444171
  0.8211271743035770  0.7955978782353491  0.6791840365014752
  0.1799885947205287  0.2043011847052136  0.3215245476613220
  0.4092282230091308  0.1826146527468690  0.8203191097209247
  0.5930283959105237  0.8164866470795400  0.1801255776670456
  0.0274859139613959  0.4616525862286102  0.8595075071276247
  0.9824424777166376  0.5362584525980195  0.1416384751207656
  0.9193352779115751  0.6949814517896163  0.8141784263950232
  0.0878579083450335  0.2993671278370875  0.1864651416140875
  0.5419834069063826  0.4084191289250780  0.7810494906615447
  0.4555028922373701  0.5945049282468283  0.2197446835317896
  0.0939099686969391  0.9061505768016951  0.7823442297395645
  0.9085343861397843  0.0931133324609218  0.2190855495585404
  0.5686697552013270  0.9634192844179521  0.8584073472298908
  0.4398386375281555  0.0349166376153564  0.1400922174624591
  0.7002079268710206  0.1985581880406084  0.8155463110826577
  0.3021520003160942  0.8025476381392584  0.1830341103918984
  0.3180731324066439  0.5925559079054856  0.6809291274996210
  0.6806193016643944  0.4070788932653332  0.3193423694791930
  0.6915676185874579  0.3438967612648714  0.7910996515042059
  0.3075775700434830  0.6592030380955508  0.2084223076555974
  0.4008512772239861  0.3266795973402463  0.7954570260418276
  0.5983609957293887  0.6741331272359500  0.2057794088027566
  0.0961289967936975  0.4518197191512244  0.7196182053468672
  0.9053901522980008  0.5496644706396556  0.2824028731046885
  0.7987369310494968  0.0832210024979248  0.6857765354923059
  0.2003812914706464  0.9166044770951292  0.3145743218166979
  0.1591573516922488  0.3051537979075880  0.7069499137747052
  0.8410070789674223  0.6954684426662883  0.2952970281927881
  0.5932143521752801  0.9052249676191481  0.7192411459115896
  0.4078117123133257  0.0934081841265695  0.2816387160185059
  0.6775426049941977  0.7729296097564221  0.7037414378041573
  0.3242783193574012  0.2259734376350453  0.2971895310881544
  0.2257973024614292  0.8267210069158979  0.7995116322466350
  0.7780681470852421  0.1749547113627935  0.2018603279469148
  0.9403224479995590  0.8395960430316712  0.7894916759836149
  0.0636711798061129  0.1561356304966618  0.2115977633954373
  0.9634612863202875  0.7236837726964140  0.9095792247521881
  0.0312240209386127  0.2832760692537768  0.0889982984657138
  0.9514141602682167  0.6088372056303113  0.9540876316973401
  0.0301492801529229  0.4003489140032579  0.0448904536199920
  0.8211114518595549  0.5776795073455566  0.9176682638365605
  0.1728334123495638  0.4277832826187862  0.0786360869782738
  0.5758983469001777  0.1097435901633317  0.9534648360648078
  0.4431691555522156  0.8951684716391566  0.0439201306975299
  0.5924320531621460  0.2251238912229923  0.9090329703546701
  0.4173116870841215  0.7784345533047922  0.0880478700962850
  0.7315271648360712  0.0777648645226020  0.9183372944290111
  0.2833107871911931  0.9287075100982825  0.0777569028452996
  0.8983925646923129  0.0278746555450143  0.5455533757923636
  0.1086299736042386  0.9532635228536172  0.4533575576141559
  0.9281485205239961  0.1693639150783527  0.5794428855748632
  0.0768994338262612  0.8209462427705163  0.4174762140389824
  0.7821592997126641  0.0291876384582029  0.5896791957155435
  0.2238300805272189  0.9620292136128474  0.4090011363467200
  0.2778847293491290  0.4153660373698756  0.5882731769892140
  0.7241060914407274  0.5877434649989329  0.4102870233537822
  0.4292008446288389  0.2826856929074203  0.5779821426236371
  0.5738702080889424  0.7235438284984861  0.4193452653534448
  0.3928515999781414  0.4416606101240569  0.5439582085221392
  0.6104516770024441  0.5702977127118759  0.4549320614207335
  0.4626474581725897  0.6311809961872049  0.5935593417338112
  0.5365106547254530  0.3716963754980301  0.4076980602177644
  0.6259945661883042  0.5058919155487532  0.5761190110673653
  0.3754553632581827  0.5004958116591564  0.4249673090014218
  0.0376640524014740  0.3709860296674586  0.9241419869373445
  0.9596458769852049  0.6377381745484945  0.0783865556186092
  0.1788319734750049  0.5272388851416019  0.9085284946226907
  0.8180970489756664  0.4822692587962998  0.0942963949505213
  0.3524128168062284  0.1870013833346945  0.6718833933728038
  0.6449594096190598  0.8119252391676460  0.3298032929627767
  0.5855233684848299  0.3196743277673427  0.6397148437249003
  0.4091049813209902  0.6774010855917572  0.3599173108291100
  0.6285080486348517  0.5190416927690042  0.6509395551567879
  0.3699674311767902  0.4755019803736161  0.3498805221971168
  0.0798924072267064  0.0993688586146062  0.6427018607236393
  0.9172181682696000  0.9028989608735593  0.3569083218945100
  0.1330535727708869  0.8945687928609712  0.6535362825112176
  0.8682417549469593  0.1099852154228962  0.3478801264088873
  0.1280035218233729  0.7096707364810703  0.7172307672422673
  0.8734260428883422  0.2919675782435769  0.2834774093698242
  0.5903165842697262  0.1641433771004789  0.7228943555394725
  0.4090054003425941  0.8346391709825924  0.2777061152382080
  0.3825039222776060  0.0300376645284494  0.9057054227294502
  0.6301660288095029  0.9659329275791618  0.0941539825829448
  0.5163935785553601  0.8729047258042215  0.9226895743516497
  0.5034501659016858  0.1282037646076879  0.0766319297144357
  0.9776052369948388  0.8130363802284989  0.5947411521174053
  0.0289248804258564  0.1793038172833223  0.4069035480193242
  0.1348422631433527  0.9523667611619711  0.5786713011044504
  0.8717983353643932  0.0391151341659044  0.4226611660282928
  0.3088064807188137  0.6218230079668569  0.8376296439683308
  0.6991745697189413  0.3814575407392783  0.1638310480385773
  0.8855911622028825  0.6915681178264039  0.6669320335954328
  0.1160056628942852  0.3085284074203327  0.3338501793249191
  0.2983008911208061  0.1207339405707269  0.8321464918321236
  0.7051641943250305  0.8770719862922939  0.1687514475685015
  0.1122701953613716  0.3666300881136203  0.8494884450068626
  0.9041414166229228  0.6335052739906242  0.1534016892742296
  0.9050205548458911  0.4149212931423512  0.8576539368014451
  0.1074994212201762  0.5776893521013001  0.1421850792369130
  0.7988291221000275  0.6437022445533809  0.8203108714862281
  0.2095116647598226  0.3475852020878611  0.1800681758326911
  0.5338236437332049  0.5223521042655733  0.7622767708180817
  0.4609409625294646  0.4818247249973187  0.2391547465614517
  0.1115104939294098  0.0198370562360157  0.7635594829204559
  0.8889580032522666  0.9801406796690185  0.2380633874231461
  0.6935937069507826  0.9172337081300421  0.8577545295418182
  0.3156050106248018  0.0827246437918336  0.1398069475895313
  0.4945425592027739  0.8676542253539403  0.8477591238187779
  0.5131749350743818  0.1298394624718443  0.1514415747401138
  0.8172903898763046  0.1480129025663439  0.8234773651997548
  0.1863180988343302  0.8530294085043840  0.1740846727852849
  0.3791939143142135  0.7054250228178922  0.6703890866784783
  0.6190348179655136  0.2938055665759687  0.3291986585415052
  0.8020418018340856  0.4074720722382816  0.7801602568263634
  0.1958010276819586  0.5971232216533638  0.2189815437950716
  0.2843895269554239  0.3763890938778752  0.7870575272015471
  0.7135766852659257  0.6242604943178045  0.2151190944607173
  0.9843499841043715  0.4555305021472545  0.7393088441688177
  0.0187372138416509  0.5471029972088022  0.2633000067386338
  0.8458999172924635  0.2050137595436582  0.6784603436347308
  0.1521171995158685  0.7951283539309724  0.3216984317640346
  0.0958589676884447  0.1929364934480452  0.7164869635474654
  0.9046066723656540  0.8080015972868269  0.2863902051345250
  0.4795025753597045  0.8869385048125494  0.7378491766869715
  0.5218084977357831  0.1111138926743226  0.2631245767691615
  0.6304617512531571  0.6512550117659077  0.7105930977475104
  0.3723468086058697  0.3472727767954653  0.2904320728495033
  0.3457201856054208  0.8787571683062729  0.7938817781171754
  0.6569212989966715  0.1256949264957535  0.2075302308979202
  0.8369869143009309  0.8998578353553739  0.7758071391052107
  0.1659248462553494  0.0936442491221204  0.2252184646098592
 
  0.00000000E+00  0.00000000E+00  0.00000000E+00
  0.00000000E+00  0.00000000E+00  0.00000000E+00
  0.00000000E+00  0.00000000E+00  0.00000000E+00
  0.00000000E+00  0.00000000E+00  0.00000000E+00
  0.00000000E+00  0.00000000E+00  0.00000000E+00
  0.00000000E+00  0.00000000E+00  0.00000000E+00
  0.00000000E+00  0.00000000E+00  0.00000000E+00
  0.00000000E+00  0.00000000E+00  0.00000000E+00
  0.00000000E+00  0.00000000E+00  0.00000000E+00
  0.00000000E+00  0.00000000E+00  0.00000000E+00
  0.00000000E+00  0.00000000E+00  0.00000000E+00
  0.00000000E+00  0.00000000E+00  0.00000000E+00
  0.00000000E+00  0.00000000E+00  0.00000000E+00
  0.00000000E+00  0.00000000E+00  0.00000000E+00
  0.00000000E+00  0.00000000E+00  0.00000000E+00
  0.00000000E+00  0.00000000E+00  0.00000000E+00
  0.00000000E+00  0.00000000E+00  0.00000000E+00
  0.00000000E+00  0.00000000E+00  0.00000000E+00
  0.00000000E+00  0.00000000E+00  0.00000000E+00
  0.00000000E+00  0.00000000E+00  0.00000000E+00
  0.00000000E+00  0.00000000E+00  0.00000000E+00
  0.00000000E+00  0.00000000E+00  0.00000000E+00
  0.00000000E+00  0.00000000E+00  0.00000000E+00
  0.00000000E+00  0.00000000E+00  0.00000000E+00
  0.00000000E+00  0.00000000E+00  0.00000000E+00
  0.00000000E+00  0.00000000E+00  0.00000000E+00
  0.00000000E+00  0.00000000E+00  0.00000000E+00
  0.00000000E+00  0.00000000E+00  0.00000000E+00
  0.00000000E+00  0.00000000E+00  0.00000000E+00
  0.00000000E+00  0.00000000E+00  0.00000000E+00
  0.00000000E+00  0.00000000E+00  0.00000000E+00
  0.00000000E+00  0.00000000E+00  0.00000000E+00
  0.00000000E+00  0.00000000E+00  0.00000000E+00
  0.00000000E+00  0.00000000E+00  0.00000000E+00
  0.00000000E+00  0.00000000E+00  0.00000000E+00
  0.00000000E+00  0.00000000E+00  0.00000000E+00
  0.00000000E+00  0.00000000E+00  0.00000000E+00
  0.00000000E+00  0.00000000E+00  0.00000000E+00
  0.00000000E+00  0.00000000E+00  0.00000000E+00
  0.00000000E+00  0.00000000E+00  0.00000000E+00
  0.00000000E+00  0.00000000E+00  0.00000000E+00
  0.00000000E+00  0.00000000E+00  0.00000000E+00
  0.00000000E+00  0.00000000E+00  0.00000000E+00
  0.00000000E+00  0.00000000E+00  0.00000000E+00
  0.00000000E+00  0.00000000E+00  0.00000000E+00
  0.00000000E+00  0.00000000E+00  0.00000000E+00
  0.00000000E+00  0.00000000E+00  0.00000000E+00
  0.00000000E+00  0.00000000E+00  0.00000000E+00
  0.00000000E+00  0.00000000E+00  0.00000000E+00
  0.00000000E+00  0.00000000E+00  0.00000000E+00
  0.00000000E+00  0.00000000E+00  0.00000000E+00
  0.00000000E+00  0.00000000E+00  0.00000000E+00
  0.00000000E+00  0.00000000E+00  0.00000000E+00
  0.00000000E+00  0.00000000E+00  0.00000000E+00
  0.00000000E+00  0.00000000E+00  0.00000000E+00
  0.00000000E+00  0.00000000E+00  0.00000000E+00
  0.00000000E+00  0.00000000E+00  0.00000000E+00
  0.00000000E+00  0.00000000E+00  0.00000000E+00
  0.00000000E+00  0.00000000E+00  0.00000000E+00
  0.00000000E+00  0.00000000E+00  0.00000000E+00
  0.00000000E+00  0.00000000E+00  0.00000000E+00
  0.00000000E+00  0.00000000E+00  0.00000000E+00
  0.00000000E+00  0.00000000E+00  0.00000000E+00
  0.00000000E+00  0.00000000E+00  0.00000000E+00
  0.00000000E+00  0.00000000E+00  0.00000000E+00
  0.00000000E+00  0.00000000E+00  0.00000000E+00
  0.00000000E+00  0.00000000E+00  0.00000000E+00
  0.00000000E+00  0.00000000E+00  0.00000000E+00
  0.00000000E+00  0.00000000E+00  0.00000000E+00
  0.00000000E+00  0.00000000E+00  0.00000000E+00
  0.00000000E+00  0.00000000E+00  0.00000000E+00
  0.00000000E+00  0.00000000E+00  0.00000000E+00
  0.00000000E+00  0.00000000E+00  0.00000000E+00
  0.00000000E+00  0.00000000E+00  0.00000000E+00
  0.00000000E+00  0.00000000E+00  0.00000000E+00
  0.00000000E+00  0.00000000E+00  0.00000000E+00
  0.00000000E+00  0.00000000E+00  0.00000000E+00
  0.00000000E+00  0.00000000E+00  0.00000000E+00
  0.00000000E+00  0.00000000E+00  0.00000000E+00
  0.00000000E+00  0.00000000E+00  0.00000000E+00
  0.00000000E+00  0.00000000E+00  0.00000000E+00
  0.00000000E+00  0.00000000E+00  0.00000000E+00
  0.00000000E+00  0.00000000E+00  0.00000000E+00
  0.00000000E+00  0.00000000E+00  0.00000000E+00
  0.00000000E+00  0.00000000E+00  0.00000000E+00
  0.00000000E+00  0.00000000E+00  0.00000000E+00
  0.00000000E+00  0.00000000E+00  0.00000000E+00
  0.00000000E+00  0.00000000E+00  0.00000000E+00
  0.00000000E+00  0.00000000E+00  0.00000000E+00
  0.00000000E+00  0.00000000E+00  0.00000000E+00
  0.00000000E+00  0.00000000E+00  0.00000000E+00
  0.00000000E+00  0.00000000E+00  0.00000000E+00
  0.00000000E+00  0.00000000E+00  0.00000000E+00
  0.00000000E+00  0.00000000E+00  0.00000000E+00
  0.00000000E+00  0.00000000E+00  0.00000000E+00
  0.00000000E+00  0.00000000E+00  0.00000000E+00
  0.00000000E+00  0.00000000E+00  0.00000000E+00
  0.00000000E+00  0.00000000E+00  0.00000000E+00
  0.00000000E+00  0.00000000E+00  0.00000000E+00
  0.00000000E+00  0.00000000E+00  0.00000000E+00
  0.00000000E+00  0.00000000E+00  0.00000000E+00
  0.00000000E+00  0.00000000E+00  0.00000000E+00
  0.00000000E+00  0.00000000E+00  0.00000000E+00
  0.00000000E+00  0.00000000E+00  0.00000000E+00
  0.00000000E+00  0.00000000E+00  0.00000000E+00
  0.00000000E+00  0.00000000E+00  0.00000000E+00
  0.00000000E+00  0.00000000E+00  0.00000000E+00
  0.00000000E+00  0.00000000E+00  0.00000000E+00
  0.00000000E+00  0.00000000E+00  0.00000000E+00
  0.00000000E+00  0.00000000E+00  0.00000000E+00
  0.00000000E+00  0.00000000E+00  0.00000000E+00
  0.00000000E+00  0.00000000E+00  0.00000000E+00
  0.00000000E+00  0.00000000E+00  0.00000000E+00
  0.00000000E+00  0.00000000E+00  0.00000000E+00
  0.00000000E+00  0.00000000E+00  0.00000000E+00
  0.00000000E+00  0.00000000E+00  0.00000000E+00
  0.00000000E+00  0.00000000E+00  0.00000000E+00
  0.00000000E+00  0.00000000E+00  0.00000000E+00
  0.00000000E+00  0.00000000E+00  0.00000000E+00
  0.00000000E+00  0.00000000E+00  0.00000000E+00
  0.00000000E+00  0.00000000E+00  0.00000000E+00
  0.00000000E+00  0.00000000E+00  0.00000000E+00
  0.00000000E+00  0.00000000E+00  0.00000000E+00
  0.00000000E+00  0.00000000E+00  0.00000000E+00
  0.00000000E+00  0.00000000E+00  0.00000000E+00
  0.00000000E+00  0.00000000E+00  0.00000000E+00
  0.00000000E+00  0.00000000E+00  0.00000000E+00
  0.00000000E+00  0.00000000E+00  0.00000000E+00
  0.00000000E+00  0.00000000E+00  0.00000000E+00
  0.00000000E+00  0.00000000E+00  0.00000000E+00
  0.00000000E+00  0.00000000E+00  0.00000000E+00
  0.00000000E+00  0.00000000E+00  0.00000000E+00
  0.00000000E+00  0.00000000E+00  0.00000000E+00
  0.00000000E+00  0.00000000E+00  0.00000000E+00
  0.00000000E+00  0.00000000E+00  0.00000000E+00
  0.00000000E+00  0.00000000E+00  0.00000000E+00
  0.00000000E+00  0.00000000E+00  0.00000000E+00
  0.00000000E+00  0.00000000E+00  0.00000000E+00
  0.00000000E+00  0.00000000E+00  0.00000000E+00
  0.00000000E+00  0.00000000E+00  0.00000000E+00
  0.00000000E+00  0.00000000E+00  0.00000000E+00
  0.00000000E+00  0.00000000E+00  0.00000000E+00
  0.00000000E+00  0.00000000E+00  0.00000000E+00
  0.00000000E+00  0.00000000E+00  0.00000000E+00
  0.00000000E+00  0.00000000E+00  0.00000000E+00
  0.00000000E+00  0.00000000E+00  0.00000000E+00
  0.00000000E+00  0.00000000E+00  0.00000000E+00
  0.00000000E+00  0.00000000E+00  0.00000000E+00
  0.00000000E+00  0.00000000E+00  0.00000000E+00
  0.00000000E+00  0.00000000E+00  0.00000000E+00
  0.00000000E+00  0.00000000E+00  0.00000000E+00
  0.00000000E+00  0.00000000E+00  0.00000000E+00
  0.00000000E+00  0.00000000E+00  0.00000000E+00
  0.00000000E+00  0.00000000E+00  0.00000000E+00
  0.00000000E+00  0.00000000E+00  0.00000000E+00
  0.00000000E+00  0.00000000E+00  0.00000000E+00
  0.00000000E+00  0.00000000E+00  0.00000000E+00
  0.00000000E+00  0.00000000E+00  0.00000000E+00
  0.00000000E+00  0.00000000E+00  0.00000000E+00
  0.00000000E+00  0.00000000E+00  0.00000000E+00
  0.00000000E+00  0.00000000E+00  0.00000000E+00
  0.00000000E+00  0.00000000E+00  0.00000000E+00
  0.00000000E+00  0.00000000E+00  0.00000000E+00
  0.00000000E+00  0.00000000E+00  0.00000000E+00
  0.00000000E+00  0.00000000E+00  0.00000000E+00
  0.00000000E+00  0.00000000E+00  0.00000000E+00
  0.00000000E+00  0.00000000E+00  0.00000000E+00
  0.00000000E+00  0.00000000E+00  0.00000000E+00
  0.00000000E+00  0.00000000E+00  0.00000000E+00
  0.00000000E+00  0.00000000E+00  0.00000000E+00
  0.00000000E+00  0.00000000E+00  0.00000000E+00
  0.00000000E+00  0.00000000E+00  0.00000000E+00
  0.00000000E+00  0.00000000E+00  0.00000000E+00
  0.00000000E+00  0.00000000E+00  0.00000000E+00
  0.00000000E+00  0.00000000E+00  0.00000000E+00
  0.00000000E+00  0.00000000E+00  0.00000000E+00
  0.00000000E+00  0.00000000E+00  0.00000000E+00
  0.00000000E+00  0.00000000E+00  0.00000000E+00
  0.00000000E+00  0.00000000E+00  0.00000000E+00
  0.00000000E+00  0.00000000E+00  0.00000000E+00
  0.00000000E+00  0.00000000E+00  0.00000000E+00
  0.00000000E+00  0.00000000E+00  0.00000000E+00
  0.00000000E+00  0.00000000E+00  0.00000000E+00
  0.00000000E+00  0.00000000E+00  0.00000000E+00
  0.00000000E+00  0.00000000E+00  0.00000000E+00
  0.00000000E+00  0.00000000E+00  0.00000000E+00
  0.00000000E+00  0.00000000E+00  0.00000000E+00
  0.00000000E+00  0.00000000E+00  0.00000000E+00
