# Supplementary material for: Thermodynamic Origin of the Photostability of the Two-Dimensional Perovskite PEA2Pb(I1–xBrx)4
Source: ACS Energy Lett. 2023 Jan 13;8(2):943–9. doi: 10.1021/acsenergylett.2c02463 (PMC9926482; doi:10.1021/acsenergylett.2c02463)
Supplement: Supplementary file 2 — nz2c02463_si_002.zip [file nz2c02463_si_002.zip › suppl/6_Br/4/POSCAR]

4                                       
   1.00000000000000     
     8.3281621427307115   -0.0753132232657061    0.0018980482468539
     0.0287232827589703    8.3191771345378136   -0.0019789760681969
     2.2278773369545077    2.2150961626902386   32.1598812891588395
   Pb   Br   I    N    C    H 
     4    12     4     8    64    96
Direct
  0.9990986184573762  0.0088014481127830  0.9992369241775358
  0.5140559694697269  0.4952463830628163  0.9983689579185010
  0.5117194677720566  0.9984814359010378  0.4976236125920840
  0.9944186463436723  0.5131923545058577  0.5010692523294239
  0.3204643083858619  0.1876663195024546  0.9982376655970066
  0.5550123615243903  0.5071975712312288  0.9036431206135552
  0.9984062401932032  0.0142864609723703  0.9052823415102510
  0.0043438248998964  0.9877640678883001  0.0936400922943628
  0.9911289510463183  0.4516891648965458  0.5951481775695218
  0.0078057106480551  0.5499308612201930  0.4065334935792279
  0.5142960157907168  0.9920881023551780  0.4038649369001296
  0.8255061262770688  0.3220334654195370 -0.0002540627199201
  0.3157428306153196  0.6910014797340663  0.5000183987388028
  0.6884261065301868  0.3195846799937611  0.5003927746322421
  0.8248484308187782  0.8271543914669022  0.5008980021791605
  0.6902340529727100  0.8160484131961317 -0.0000059069397911
  0.4614045003058737  0.4832693795435658  0.0982944422014462
  0.4830259083121586  0.9910661748519765  0.5977605920664235
  0.1905708928839999  0.1935270347179112  0.4961371391752649
  0.1911720918759986  0.6862962348986402  0.9968721315637947
  0.9331640266950108  0.6092301924256833  0.9192311277161788
  0.0552208744763386  0.3889348678896729  0.0785166119850751
  0.6054481480046534  0.1071567723071176  0.9224071952664509
  0.4002954607920858  0.9004945264970891  0.0757501476176715
  0.8985683986041092  0.0667885138398351  0.5788928378327757
  0.1080795900437812  0.9305395787572894  0.4200582517384518
  0.3914139253902911  0.4108679095056452  0.5767512212987588
  0.6064848515388901  0.5989708137603629  0.4240790759548306
  0.0509768881376666  0.6163700987594183  0.8297190966451699
  0.9591677974731682  0.3831553063352852  0.1697403202526950
  0.5588931072091620  0.1162720726498913  0.8307146638884928
  0.4453944642578594  0.8835078969354206  0.1684244157020592
  0.5138970975554796  0.5079058769368473  0.5961711148352090
  0.4857921975765567  0.4961888107220722  0.4056228919272239
  0.0502575958339041  0.4894278605216594  0.9027663865835727
  0.9485859451710187  0.5129717058402201  0.0970824410284266
  0.3844127231326514  0.4467298961596305  0.6687552126506665
  0.6137863732891661  0.5518954940322875  0.3327673932884356
  0.8846664016040900  0.9527771860954265  0.6699204145349316
  0.1159478721858875  0.0408278265708563  0.3299524415224276
  0.3017067495531944  0.3033820018571795  0.6821524582194006
  0.6970338671602020  0.6941127235544073  0.3186039039013289
  0.5365745222402651  0.4434362836957479  0.6406765343639339
  0.4617904614020960  0.5565590246510155  0.3608739246952438
  0.0368565600947026  0.9762795441597319  0.6421100354636203
  0.9635117240396391  0.0128212923151703  0.3574999530259674
  0.1782247963534422  0.5961783945210307  0.7062217433592113
  0.8191043511381561  0.3981244818445172  0.2961771341050822
  0.6569436953205441  0.0614407839872960  0.7098538488731092
  0.3464436158450458  0.9382342229749177  0.2897949966457303
  0.5062019017866096  0.9852432760734173  0.9033462165495437
  0.5055001406236047  0.0143879707353406  0.0957040435590053
  0.0125130853427144  0.9473092498142324  0.5968858827411364
  0.9863790618017723  0.0432025533918124  0.4026853084830531
  0.2057118899089000  0.6840656382602807  0.8218887166348259
  0.8031812387826439  0.3193288056510948  0.1782445329580687
  0.8214918763777228  0.7971694499222778  0.6797379060939545
  0.1776273935007494  0.1977958425754292  0.3213207507073794
  0.4097106722505742  0.1805610511941463  0.8207384361317001
  0.5924638167036749  0.8180102378081064  0.1796737912415623
  0.0257102499020640  0.4636953868745737  0.8573881989132168
  0.9856237933611600  0.5352846591841317  0.1418760828164462
  0.9206094067987195  0.6974155056487860  0.8129799690658325
  0.0886634451406325  0.3001924662606481  0.1863684570407720
  0.5440509699306837  0.4048574668047729  0.7807066466229692
  0.4526044876706636  0.5974065731692952  0.2198657934564672
  0.0976443371879470  0.9094885299120709  0.7815884642216827
  0.9077129285324796  0.0933876740472008  0.2189774827687839
  0.5677796180005666  0.9640176390436762  0.8585618422852640
  0.4423768208735388  0.0358858899648968  0.1403642568519024
  0.6999803600952852  0.1986098085986158  0.8153815779617800
  0.3022356367033673  0.8032987761906363  0.1831630521917082
  0.3205389382970735  0.5934637557064905  0.6808817848271316
  0.6770310275435358  0.4038820155686280  0.3214573325833415
  0.6925941865127972  0.3424365116719412  0.7906801983337821
  0.3059562120339204  0.6609932333989297  0.2086769710756511
  0.4026235121730117  0.3229194557063474  0.7955688044363984
  0.5959919672980776  0.6766888170973594  0.2054079532412299
  0.0959507037465690  0.4526953626320553  0.7190356033725924
  0.9022623147340055  0.5403775028216520  0.2826378310482765
  0.8008892554039627  0.0844666799549249  0.6852038946814838
  0.2017701217169303  0.9116738637443950  0.3139733772114319
  0.1576002886234475  0.3064590701565204  0.7068674815629165
  0.8410543208601464  0.6880140915762890  0.2939198076858891
  0.5949104653474405  0.9061173245443053  0.7192610850006858
  0.4071858944879037  0.0946455024149381  0.2817183308536997
  0.6782374412494433  0.7742897306531684  0.7043434740592731
  0.3219590401369259  0.2240090108860612  0.2973485286742325
  0.2282443708427889  0.8293339463611484  0.7980605743694490
  0.7781607540404643  0.1752981564008495  0.2024905273699808
  0.9435204299784885  0.8428128133688590  0.7888164498071173
  0.0631898996632454  0.1566060591265544  0.2111358790888169
  0.9578931300587484  0.7268526845990761  0.9069554358570040
  0.0311663640197622  0.2721703642870600  0.0916535181752372
  0.9392283588675046  0.6113789342286591  0.9510301306571937
  0.0374337006962080  0.3860159420734760  0.0471853535296641
  0.8144290986456288  0.5790422068537945  0.9135662141685974
  0.1765545301439926  0.4151624606027238  0.0816251612937412
  0.5703433097926383  0.1090784767475405  0.9536856167754738
  0.4336335042718361  0.8999337592681316  0.0443590303936006
  0.5903548146912690  0.2242892068520717  0.9094278085520650
  0.4110038215437035  0.7818961183042498  0.0881420427631881
  0.7280486718365516  0.0794351486143205  0.9192475444825520
  0.2789467339680817  0.9325402213360429  0.0792128603103172
  0.8958633432590311  0.0552715307002223  0.5472957199076778
  0.1106750251487530  0.9412706022444421  0.4516866007161230
  0.9321466178598119  0.1856841183001185  0.5833483904597033
  0.0792847919793405  0.8102387083211631  0.4155072075562617
  0.7804350440353141  0.0474391331530289  0.5915061406643648
  0.2249171554682649  0.9552829000969836  0.4073380538525235
  0.2747084484839195  0.4241140586139159  0.5901343374396281
  0.7236084600811906  0.5843904461213970  0.4111501019452106
  0.4187645340751695  0.2883748019939333  0.5789094914997189
  0.5773843246456466  0.7211318486555103  0.4202429712140420
  0.3875754106571823  0.4489949330837624  0.5456647619135515
  0.6090504671467918  0.5663366085507795  0.4554782525174611
  0.4732333995838306  0.6333650123110625  0.5946336966906164
  0.5294277623657746  0.3718063324127330  0.4078502003600601
  0.6268178053376398  0.5013915319312510  0.5767945150859454
  0.3730095452977146  0.5018153801746741  0.4250884542765448
  0.0301346906450614  0.3768059205224394  0.9221940946504201
  0.9693093053823777  0.6257214726884037  0.0776994126069785
  0.1716621183665094  0.5347794575439814  0.9069743656053111
  0.8236998792639666  0.4735789549966301  0.0947225601966176
  0.3504682319384335  0.1888361293930770  0.6727252588543569
  0.6489169834966469  0.8097952795837715  0.3273803301586186
  0.5828056874210223  0.3198958412276390  0.6405086724308058
  0.4148024502864583  0.6799317959845713  0.3604423188395772
  0.6315328999233050  0.5183065417252120  0.6518703380952894
  0.3671065728167934  0.4799997127546966  0.3501827150465615
  0.0861276756891592  0.0984508957138404  0.6437188312731621
  0.9187506264582208  0.8890072368784649  0.3559050958453447
  0.1298936531164278  0.8916885624262844  0.6521066642640865
  0.8678021795590709  0.0940165785595379  0.3473817194947560
  0.1306116592922531  0.7100870459056425  0.7161958471824945
  0.8658341658914774  0.2830829665990392  0.2867941768333306
  0.5931524273150179  0.1647080999774734  0.7216780381162269
  0.4115738558379910  0.8369550916991796  0.2773247475605702
  0.3809400679230208  0.0261213723688447  0.9055980126385945
  0.6280679632000208  0.9661762562362262  0.0938427691587406
  0.5136700926575664  0.8718243423633677  0.9225166298725123
  0.5054068275101206  0.1296251948825475  0.0770274011599490
  0.9629233652760932  0.8267088770016474  0.5935316944189402
  0.0284144170491633  0.1665185242889115  0.4062334023140772
  0.1267368142602949  0.9609348681980159  0.5778603280795341
  0.8736687574767720  0.0219776682571251  0.4219495969808581
  0.3084928637394967  0.6227776620086943  0.8348924334911619
  0.7010854238427439  0.3824719311345005  0.1654416341866903
  0.8852358399904418  0.6936640727516344  0.6678468900077755
  0.1122564136262072  0.2994638472003978  0.3337044041012180
  0.2985583570032120  0.1188102033272132  0.8329449107885670
  0.7050233294367798  0.8785207285396829  0.1680596611612862
  0.1113502433040421  0.3705370838323281  0.8480518380139273
  0.9066180713817820  0.6318662388773931  0.1526019956204787
  0.9041736024076179  0.4143945383050905  0.8549890331881650
  0.1101132138940007  0.5791390922956222  0.1425285417026252
  0.7995388086004911  0.6463259436042851  0.8192181306706223
  0.2105382592856575  0.3486805088602858  0.1796598907249829
  0.5368081060379717  0.5174531430809630  0.7616710940465882
  0.4565609228850666  0.4859832622188933  0.2395230710460602
  0.1167615221006829  0.0239339501245494  0.7633609763185114
  0.8870146008511376  0.9802508042244030  0.2377101715349971
  0.6924164759368614  0.9207947385272967  0.8580163605359790
  0.3193371170999811  0.0833892725288051  0.1404120717666940
  0.4945222278489260  0.8670089894998937  0.8477170482924323
  0.5176501666655214  0.1303462779950743  0.1516512875634463
  0.8162842646248791  0.1494757331007429  0.8232044246690787
  0.1873274798605345  0.8531683279605130  0.1744173015708265
  0.3829728873255807  0.7062095433379664  0.6702951967003363
  0.6139039145898377  0.2921592968316944  0.3326524700984160
  0.8032445869362191  0.4063608273913268  0.7794491190214473
  0.1936589284371361  0.5992752838657315  0.2195754785561799
  0.2869352807775258  0.3712958643515311  0.7872643300928283
  0.7103914882549661  0.6275693023992459  0.2145054593218655
  0.9836018220449553  0.4562008623945730  0.7382727750164645
  0.0144077925630482  0.5350222395904990  0.2633628974038583
  0.8487447695243888  0.2061771698564357  0.6774409618118220
  0.1547550656550022  0.7891688336747734  0.3207789262589303
  0.0925963186425529  0.1945262768684275  0.7163874434644283
  0.9063347254377295  0.7991026204312343  0.2836270312284258
  0.4813785237622014  0.8874825290625959  0.7378363509671454
  0.5212116810847757  0.1162273195584397  0.2635276042607375
  0.6302916955213826  0.6527857035305079  0.7116277381063129
  0.3689397441777639  0.3463395140215211  0.2909463212032917
  0.3485122465154873  0.8818389572254053  0.7925447125899563
  0.6567504032067977  0.1257876992208893  0.2084750918493088
  0.8410392373074324  0.9036265170409923  0.7757070986954672
  0.1647307705880391  0.0941642926484456  0.2242521901332600
 
  0.00000000E+00  0.00000000E+00  0.00000000E+00
  0.00000000E+00  0.00000000E+00  0.00000000E+00
  0.00000000E+00  0.00000000E+00  0.00000000E+00
  0.00000000E+00  0.00000000E+00  0.00000000E+00
  0.00000000E+00  0.00000000E+00  0.00000000E+00
  0.00000000E+00  0.00000000E+00  0.00000000E+00
  0.00000000E+00  0.00000000E+00  0.00000000E+00
  0.00000000E+00  0.00000000E+00  0.00000000E+00
  0.00000000E+00  0.00000000E+00  0.00000000E+00
  0.00000000E+00  0.00000000E+00  0.00000000E+00
  0.00000000E+00  0.00000000E+00  0.00000000E+00
  0.00000000E+00  0.00000000E+00  0.00000000E+00
  0.00000000E+00  0.00000000E+00  0.00000000E+00
  0.00000000E+00  0.00000000E+00  0.00000000E+00
  0.00000000E+00  0.00000000E+00  0.00000000E+00
  0.00000000E+00  0.00000000E+00  0.00000000E+00
  0.00000000E+00  0.00000000E+00  0.00000000E+00
  0.00000000E+00  0.00000000E+00  0.00000000E+00
  0.00000000E+00  0.00000000E+00  0.00000000E+00
  0.00000000E+00  0.00000000E+00  0.00000000E+00
  0.00000000E+00  0.00000000E+00  0.00000000E+00
  0.00000000E+00  0.00000000E+00  0.00000000E+00
  0.00000000E+00  0.00000000E+00  0.00000000E+00
  0.00000000E+00  0.00000000E+00  0.00000000E+00
  0.00000000E+00  0.00000000E+00  0.00000000E+00
  0.00000000E+00  0.00000000E+00  0.00000000E+00
  0.00000000E+00  0.00000000E+00  0.00000000E+00
  0.00000000E+00  0.00000000E+00  0.00000000E+00
  0.00000000E+00  0.00000000E+00  0.00000000E+00
  0.00000000E+00  0.00000000E+00  0.00000000E+00
  0.00000000E+00  0.00000000E+00  0.00000000E+00
  0.00000000E+00  0.00000000E+00  0.00000000E+00
  0.00000000E+00  0.00000000E+00  0.00000000E+00
  0.00000000E+00  0.00000000E+00  0.00000000E+00
  0.00000000E+00  0.00000000E+00  0.00000000E+00
  0.00000000E+00  0.00000000E+00  0.00000000E+00
  0.00000000E+00  0.00000000E+00  0.00000000E+00
  0.00000000E+00  0.00000000E+00  0.00000000E+00
  0.00000000E+00  0.00000000E+00  0.00000000E+00
  0.00000000E+00  0.00000000E+00  0.00000000E+00
  0.00000000E+00  0.00000000E+00  0.00000000E+00
  0.00000000E+00  0.00000000E+00  0.00000000E+00
  0.00000000E+00  0.00000000E+00  0.00000000E+00
  0.00000000E+00  0.00000000E+00  0.00000000E+00
  0.00000000E+00  0.00000000E+00  0.00000000E+00
  0.00000000E+00  0.00000000E+00  0.00000000E+00
  0.00000000E+00  0.00000000E+00  0.00000000E+00
  0.00000000E+00  0.00000000E+00  0.00000000E+00
  0.00000000E+00  0.00000000E+00  0.00000000E+00
  0.00000000E+00  0.00000000E+00  0.00000000E+00
  0.00000000E+00  0.00000000E+00  0.00000000E+00
  0.00000000E+00  0.00000000E+00  0.00000000E+00
  0.00000000E+00  0.00000000E+00  0.00000000E+00
  0.00000000E+00  0.00000000E+00  0.00000000E+00
  0.00000000E+00  0.00000000E+00  0.00000000E+00
  0.00000000E+00  0.00000000E+00  0.00000000E+00
  0.00000000E+00  0.00000000E+00  0.00000000E+00
  0.00000000E+00  0.00000000E+00  0.00000000E+00
  0.00000000E+00  0.00000000E+00  0.00000000E+00
  0.00000000E+00  0.00000000E+00  0.00000000E+00
  0.00000000E+00  0.00000000E+00  0.00000000E+00
  0.00000000E+00  0.00000000E+00  0.00000000E+00
  0.00000000E+00  0.00000000E+00  0.00000000E+00
  0.00000000E+00  0.00000000E+00  0.00000000E+00
  0.00000000E+00  0.00000000E+00  0.00000000E+00
  0.00000000E+00  0.00000000E+00  0.00000000E+00
  0.00000000E+00  0.00000000E+00  0.00000000E+00
  0.00000000E+00  0.00000000E+00  0.00000000E+00
  0.00000000E+00  0.00000000E+00  0.00000000E+00
  0.00000000E+00  0.00000000E+00  0.00000000E+00
  0.00000000E+00  0.00000000E+00  0.00000000E+00
  0.00000000E+00  0.00000000E+00  0.00000000E+00
  0.00000000E+00  0.00000000E+00  0.00000000E+00
  0.00000000E+00  0.00000000E+00  0.00000000E+00
  0.00000000E+00  0.00000000E+00  0.00000000E+00
  0.00000000E+00  0.00000000E+00  0.00000000E+00
  0.00000000E+00  0.00000000E+00  0.00000000E+00
  0.00000000E+00  0.00000000E+00  0.00000000E+00
  0.00000000E+00  0.00000000E+00  0.00000000E+00
  0.00000000E+00  0.00000000E+00  0.00000000E+00
  0.00000000E+00  0.00000000E+00  0.00000000E+00
  0.00000000E+00  0.00000000E+00  0.00000000E+00
  0.00000000E+00  0.00000000E+00  0.00000000E+00
  0.00000000E+00  0.00000000E+00  0.00000000E+00
  0.00000000E+00  0.00000000E+00  0.00000000E+00
  0.00000000E+00  0.00000000E+00  0.00000000E+00
  0.00000000E+00  0.00000000E+00  0.00000000E+00
  0.00000000E+00  0.00000000E+00  0.00000000E+00
  0.00000000E+00  0.00000000E+00  0.00000000E+00
  0.00000000E+00  0.00000000E+00  0.00000000E+00
  0.00000000E+00  0.00000000E+00  0.00000000E+00
  0.00000000E+00  0.00000000E+00  0.00000000E+00
  0.00000000E+00  0.00000000E+00  0.00000000E+00
  0.00000000E+00  0.00000000E+00  0.00000000E+00
  0.00000000E+00  0.00000000E+00  0.00000000E+00
  0.00000000E+00  0.00000000E+00  0.00000000E+00
  0.00000000E+00  0.00000000E+00  0.00000000E+00
  0.00000000E+00  0.00000000E+00  0.00000000E+00
  0.00000000E+00  0.00000000E+00  0.00000000E+00
  0.00000000E+00  0.00000000E+00  0.00000000E+00
  0.00000000E+00  0.00000000E+00  0.00000000E+00
  0.00000000E+00  0.00000000E+00  0.00000000E+00
  0.00000000E+00  0.00000000E+00  0.00000000E+00
  0.00000000E+00  0.00000000E+00  0.00000000E+00
  0.00000000E+00  0.00000000E+00  0.00000000E+00
  0.00000000E+00  0.00000000E+00  0.00000000E+00
  0.00000000E+00  0.00000000E+00  0.00000000E+00
  0.00000000E+00  0.00000000E+00  0.00000000E+00
  0.00000000E+00  0.00000000E+00  0.00000000E+00
  0.00000000E+00  0.00000000E+00  0.00000000E+00
  0.00000000E+00  0.00000000E+00  0.00000000E+00
  0.00000000E+00  0.00000000E+00  0.00000000E+00
  0.00000000E+00  0.00000000E+00  0.00000000E+00
  0.00000000E+00  0.00000000E+00  0.00000000E+00
  0.00000000E+00  0.00000000E+00  0.00000000E+00
  0.00000000E+00  0.00000000E+00  0.00000000E+00
  0.00000000E+00  0.00000000E+00  0.00000000E+00
  0.00000000E+00  0.00000000E+00  0.00000000E+00
  0.00000000E+00  0.00000000E+00  0.00000000E+00
  0.00000000E+00  0.00000000E+00  0.00000000E+00
  0.00000000E+00  0.00000000E+00  0.00000000E+00
  0.00000000E+00  0.00000000E+00  0.00000000E+00
  0.00000000E+00  0.00000000E+00  0.00000000E+00
  0.00000000E+00  0.00000000E+00  0.00000000E+00
  0.00000000E+00  0.00000000E+00  0.00000000E+00
  0.00000000E+00  0.00000000E+00  0.00000000E+00
  0.00000000E+00  0.00000000E+00  0.00000000E+00
  0.00000000E+00  0.00000000E+00  0.00000000E+00
  0.00000000E+00  0.00000000E+00  0.00000000E+00
  0.00000000E+00  0.00000000E+00  0.00000000E+00
  0.00000000E+00  0.00000000E+00  0.00000000E+00
  0.00000000E+00  0.00000000E+00  0.00000000E+00
  0.00000000E+00  0.00000000E+00  0.00000000E+00
  0.00000000E+00  0.00000000E+00  0.00000000E+00
  0.00000000E+00  0.00000000E+00  0.00000000E+00
  0.00000000E+00  0.00000000E+00  0.00000000E+00
  0.00000000E+00  0.00000000E+00  0.00000000E+00
  0.00000000E+00  0.00000000E+00  0.00000000E+00
  0.00000000E+00  0.00000000E+00  0.00000000E+00
  0.00000000E+00  0.00000000E+00  0.00000000E+00
  0.00000000E+00  0.00000000E+00  0.00000000E+00
  0.00000000E+00  0.00000000E+00  0.00000000E+00
  0.00000000E+00  0.00000000E+00  0.00000000E+00
  0.00000000E+00  0.00000000E+00  0.00000000E+00
  0.00000000E+00  0.00000000E+00  0.00000000E+00
  0.00000000E+00  0.00000000E+00  0.00000000E+00
  0.00000000E+00  0.00000000E+00  0.00000000E+00
  0.00000000E+00  0.00000000E+00  0.00000000E+00
  0.00000000E+00  0.00000000E+00  0.00000000E+00
  0.00000000E+00  0.00000000E+00  0.00000000E+00
  0.00000000E+00  0.00000000E+00  0.00000000E+00
  0.00000000E+00  0.00000000E+00  0.00000000E+00
  0.00000000E+00  0.00000000E+00  0.00000000E+00
  0.00000000E+00  0.00000000E+00  0.00000000E+00
  0.00000000E+00  0.00000000E+00  0.00000000E+00
  0.00000000E+00  0.00000000E+00  0.00000000E+00
  0.00000000E+00  0.00000000E+00  0.00000000E+00
  0.00000000E+00  0.00000000E+00  0.00000000E+00
  0.00000000E+00  0.00000000E+00  0.00000000E+00
  0.00000000E+00  0.00000000E+00  0.00000000E+00
  0.00000000E+00  0.00000000E+00  0.00000000E+00
  0.00000000E+00  0.00000000E+00  0.00000000E+00
  0.00000000E+00  0.00000000E+00  0.00000000E+00
  0.00000000E+00  0.00000000E+00  0.00000000E+00
  0.00000000E+00  0.00000000E+00  0.00000000E+00
  0.00000000E+00  0.00000000E+00  0.00000000E+00
  0.00000000E+00  0.00000000E+00  0.00000000E+00
  0.00000000E+00  0.00000000E+00  0.00000000E+00
  0.00000000E+00  0.00000000E+00  0.00000000E+00
  0.00000000E+00  0.00000000E+00  0.00000000E+00
  0.00000000E+00  0.00000000E+00  0.00000000E+00
  0.00000000E+00  0.00000000E+00  0.00000000E+00
  0.00000000E+00  0.00000000E+00  0.00000000E+00
  0.00000000E+00  0.00000000E+00  0.00000000E+00
  0.00000000E+00  0.00000000E+00  0.00000000E+00
  0.00000000E+00  0.00000000E+00  0.00000000E+00
  0.00000000E+00  0.00000000E+00  0.00000000E+00
  0.00000000E+00  0.00000000E+00  0.00000000E+00
  0.00000000E+00  0.00000000E+00  0.00000000E+00
  0.00000000E+00  0.00000000E+00  0.00000000E+00
  0.00000000E+00  0.00000000E+00  0.00000000E+00
  0.00000000E+00  0.00000000E+00  0.00000000E+00
  0.00000000E+00  0.00000000E+00  0.00000000E+00
  0.00000000E+00  0.00000000E+00  0.00000000E+00
  0.00000000E+00  0.00000000E+00  0.00000000E+00
  0.00000000E+00  0.00000000E+00  0.00000000E+00
  0.00000000E+00  0.00000000E+00  0.00000000E+00
  0.00000000E+00  0.00000000E+00  0.00000000E+00
