# Supplementary material for: Thermodynamic Origin of the Photostability of the Two-Dimensional Perovskite PEA2Pb(I1–xBrx)4
Source: ACS Energy Lett. 2023 Jan 13;8(2):943–9. doi: 10.1021/acsenergylett.2c02463 (PMC9926482; doi:10.1021/acsenergylett.2c02463)
Supplement: Supplementary file 2 — nz2c02463_si_002.zip [file nz2c02463_si_002.zip › suppl/6_Br/3/POSCAR]

3                                       
   1.00000000000000     
     8.2926304077486943    0.0079464911068704   -0.0022321070143569
     0.1115224947653716    8.2858430785386918    0.0000191175149221
     2.2264361357560802    2.2364256734746251   32.1165296375532492
   Pb   Br   I    N    C    H 
     4    12     4     8    64    96
Direct
 -0.0000788014222209  0.9983361695219891  0.0015318856324629
  0.5007023714190518  0.5011392538103666  0.9979896723135749
  0.5012031444999654  0.0007154918578297  0.4985288413074577
  0.9985808560198314  0.5001101782502619  0.5021303766756472
  0.3120559462032312  0.1898607762624113  0.9984602855116946
  0.5573554112492436  0.5122175766520579  0.9038352602974425
  0.0019818637525538  0.9881447111779117  0.0955745061709166
  0.9880951259244436  0.4439924091614058  0.5962311368461930
  0.5079805696151343  0.9985124154034825  0.4046698527520704
  0.8136426769551811  0.3135710595022694  0.0000537766527834
  0.3096258117840646  0.6896613423817145  0.5013686494404939
  0.6884138807336426  0.3129616818548598  0.4999422242718434
  0.8155192810979722  0.8160822022163923  0.4999992204866218
  0.1863814878053886  0.1863122265979257  0.4999626775943053
  0.1843946993475258  0.6842717752556725  0.0000099384880877
  0.6880738074632107  0.8130773704178916 -0.0000712897385594
  0.4580004786210505  0.4807248884512886  0.0979182983038595
  0.0169911599649137  0.0169204545833514  0.9015895112267924
  0.0188048848253611  0.5439198135115018  0.4021930758027547
  0.4849588021977322  0.9851109063413852  0.5984395054920448
  0.9392147314869098  0.6010533988058371  0.9230416260696404
  0.0523694321901707  0.3902314308782034  0.0770275088235252
  0.5976044807488172  0.1087359023200851  0.9222822768651043
  0.3982984195285516  0.8987488638234935  0.0756571505746547
  0.9003608008091196  0.0603627759551040  0.5772796050384112
  0.1066409783689221  0.9506790625321320  0.4225165087640865
  0.3905112769467950  0.4041947555084662  0.5766323256613746
  0.6007061731917880  0.6025948809328144  0.4247104169140953
  0.0516625971953369  0.6169325979489610  0.8312500718788790
  0.9603722077591587  0.3818399877232709  0.1689879447134121
  0.5595754215635091  0.1171330226361468  0.8303307586083023
  0.4464078008392363  0.8832957174020230  0.1682640192828840
  0.5128782319287519  0.5020067917422643  0.5954722218183462
  0.4886810708976045  0.4943692148555316  0.4054898693572884
  0.0586591787068506  0.4852925368706887  0.9044754234638667
  0.9459787310605543  0.5155860267257710  0.0963632648324743
  0.3846429660393317  0.4450600408717189  0.6684243918772992
  0.6155966710660852  0.5541229380296324  0.3323903322665891
  0.8839312056000306  0.9505783472936392  0.6693684752094863
  0.1171316696296650  0.0459701569216870  0.3306148508044724
  0.3019011884625289  0.3025857406557503  0.6818603230436534
  0.6964435549679007  0.6983322783168217  0.3196202351473595
  0.5370731060152679  0.4395386677480283  0.6402064694468442
  0.4632375155164057  0.5551651978069458  0.3607002165432454
  0.0367141903930763  0.9740624361484407  0.6415950057341836
  0.9636364136939962  0.0213416394017014  0.3581301179665785
  0.1779174544969243  0.5985220809231960  0.7061578144433988
  0.8237005941135349  0.4056581743166985  0.2936797138501441
  0.6557000273674178  0.0597075718003055  0.7103674708669540
  0.3471401818108862  0.9375104330859959  0.2901013958195531
  0.5042235939778092  0.9844774871270534  0.9027970271156178
  0.5053818934273401  0.0111291901259499  0.0951439030038266
  0.0160954511869311  0.9418261088561368  0.5963215573890518
  0.9820009189536041  0.0581842457440622  0.4031944002159921
  0.2060227716289971  0.6839851295385181  0.8233175413496412
  0.8046832738386037  0.3179273016968262  0.1771008232021509
  0.8216725517935676  0.7947453127520078  0.6785565760067062
  0.1791378273438262  0.2019257613180852  0.3215045370172566
  0.4095863284924415  0.1831689224333555  0.8199330303197824
  0.5942126818572413  0.8164550987106327  0.1801403917562795
  0.0285874562365386  0.4640506023238140  0.8591048969621993
  0.9852549002327220  0.5347585242454466  0.1412040036406491
  0.9200380778766486  0.6963234408999436  0.8135149854933541
  0.0910016853143728  0.2994872007368552  0.1864224392779740
  0.5427964849122686  0.4090215785612379  0.7808104581353020
  0.4545945508525009  0.5952174180104809  0.2195240718021257
  0.0952187815120582  0.9056630606950463  0.7808655851304865
  0.9119591824137365  0.0930637036508266  0.2190163718356335
  0.5688333874589290  0.9636613926780416  0.8581171201821549
  0.4435249360717765  0.0356514111947679  0.1398642633392459
  0.7007092879827393  0.1989587792795654  0.8154024700028868
  0.3029212588210803  0.8039527629065246  0.1824545738467807
  0.3204292001074503  0.5933923807210963  0.6806698946238720
  0.6814514861560966  0.4076238490263482  0.3193472046409154
  0.6923463624183028  0.3443130456538778  0.7909767150111043
  0.3071508103469133  0.6606718728223085  0.2079238114672364
  0.4014417077220457  0.3271188006668025  0.7950101169239995
  0.5983051296151067  0.6739874662198377  0.2057553953352953
  0.0957828189454034  0.4558584262123301  0.7190758161803829
  0.9044247852026741  0.5499998248490480  0.2815374914751895
  0.7997123661365159  0.0825649861284251  0.6855912316929984
  0.2025903454306296  0.9142347985347464  0.3146229028997553
  0.1576614405736539  0.3080868407191965  0.7067685470135049
  0.8406809859535139  0.6959832620495824  0.2946215048486626
  0.5943544761087237  0.9041959056289518  0.7190237220397618
  0.4083572620497283  0.0931741835255873  0.2816660926877019
  0.6784541795448340  0.7719759759747753  0.7032816689535606
  0.3234508925959143  0.2250887902640993  0.2972525260772732
  0.2270706755349943  0.8270450163103698  0.7983197526977529
  0.7810499602875213  0.1745158290023970  0.2018196419196566
  0.9412916588006111  0.8397092126857121  0.7882896025780335
  0.0671725641159674  0.1562525814986336  0.2115490230665480
  0.9584943742077551  0.7198352742977485  0.9106844673929851
  0.0298479158220040  0.2732733295897086  0.0902958125903038
  0.9507888637008987  0.6018950075805941  0.9546847128812818
  0.0321501466636116  0.3878237840766171  0.0458068520505904
  0.8201860246452666  0.5697413343312865  0.9183512234051191
  0.1742956720170637  0.4149876848966211  0.0796420941244352
  0.5592950437772720  0.1118216381759884  0.9534079406071981
  0.4299382360370199  0.8978816331590914  0.0441519808883799
  0.5812183677260595  0.2258653914410299  0.9088727535252364
  0.4099394077365834  0.7793606238823791  0.0880335345226953
  0.7213936220074947  0.0824437019118149  0.9199879596490953
  0.2764731239529764  0.9327868869560790  0.0797236774708622
  0.8995660517484946  0.0472772279783789  0.5456999912538214
  0.1091347497784167  0.9703003844880520  0.4537674612661191
  0.9314403540848892  0.1798076598333173  0.5816037773777688
  0.0815174940874809  0.8287658020172882  0.4198206312652458
  0.7816239417369807  0.0414531628275933  0.5896264458934334
  0.2236860039248065  0.9728606749481300  0.4093610022668307
  0.2734629454560967  0.4190124458337562  0.5901664040238190
  0.7197450475967780  0.5918284270689866  0.4121444453086178
  0.4193507040402791  0.2809306290576128  0.5793545736017014
  0.5655436121371077  0.7242013318177988  0.4206599694001447
  0.3859164861163540  0.4407872529653247  0.5454265797054090
  0.6027782965839690  0.5709181820415390  0.4562065000182560
  0.4705304038417922  0.6282711700109154  0.5934876978000924
  0.5410168132101755  0.3718388690703256  0.4075300757476459
  0.6260087312575326  0.4936345431512463  0.5759862105983987
  0.3738656031300668  0.4938070078475384  0.4245386300676474
  0.0453751875423170  0.3697579412113235  0.9231135402745781
  0.9659119210019456  0.6292866504242515  0.0772778659668509
  0.1797844562987969  0.5323418481450130  0.9078932323258609
  0.8204307672596686  0.4784939928167849  0.0941873538494498
  0.3508285448058753  0.1867403371001106  0.6723592850216875
  0.6461962016476800  0.8127708456821319  0.3297530069147694
  0.5853602499020404  0.3151967657407656  0.6404612643091949
  0.4105232437043637  0.6777809085156519  0.3604331297179861
  0.6316091077607716  0.5148687620905580  0.6510295061763893
  0.3715106988236985  0.4765380323171412  0.3498767678194774
  0.0825158344043465  0.0973815569755093  0.6428759652310543
  0.9211930041611974  0.8965734126001119  0.3574070800977055
  0.1322262491365936  0.8907036374062366  0.6521893528562727
  0.8666192698342083  0.1015819218058720  0.3469315382357357
  0.1300571197794129  0.7135757582259209  0.7162350997518995
  0.8727434738716338  0.2919633563502352  0.2829960652664552
  0.5914857582865429  0.1631908521698164  0.7228987470888559
  0.4118815056019162  0.8342693118184913  0.2776109273408995
  0.3769480150651436  0.0233880335194150  0.9046265914696136
  0.6281326089218635  0.9594850191327855  0.0932444947273194
  0.5149389989067905  0.8708508817541434  0.9220468397633017
  0.5055900420655616  0.1262858270766793  0.0761545841603839
  0.9694783129231934  0.8201980518123515  0.5932420757666924
  0.0191142705534362  0.1835461594014393  0.4057721158072823
  0.1316945807928269  0.9547833935681772  0.5777688676116604
  0.8679373781155240  0.0375631627269117  0.4220102053238633
  0.3098397619533140  0.6238054300599769  0.8370091628281928
  0.7016680529683857  0.3806398464521529  0.1637003285637616
  0.8858708372327395  0.6909099914993639  0.6660239655774238
  0.1139572664759972  0.3057268141929624  0.3337333837262567
  0.2983910156127405  0.1213727511870532  0.8316169343747232
  0.7069355530422288  0.8765802449068916  0.1689706664887067
  0.1131765327825599  0.3690602702494009  0.8488551489541445
  0.9063180150587479  0.6326857303279692  0.1524164861977260
  0.9060623391444221  0.4169523816331474  0.8573952686870174
  0.1103116772679923  0.5765177811962959  0.1416122316848523
  0.7993147412250415  0.6455635196268021  0.8198635274054094
  0.2125758700746228  0.3480941080568800  0.1800238265979860
  0.5349122742187165  0.5230136742732585  0.7620623266266665
  0.4589778355624680  0.4826575287353804  0.2390097072705663
  0.1130498838374632  0.0183450376821451  0.7616846927873309
  0.8925820165289176  0.9801564462214956  0.2380131659897835
  0.6943702553396538  0.9189921546595164  0.8579417880426690
  0.3202455416387524  0.0865894799979722  0.1400148416101932
  0.4970437774402698  0.8671491808705072  0.8469082240977184
  0.5202366999893477  0.1287871638011175  0.1507944999818039
  0.8178483796857762  0.1484096201703020  0.8233860603799505
  0.1874894486144400  0.8549848586899268  0.1732630352202841
  0.3828603767723924  0.7054826313314764  0.6700545067525617
  0.6202293948229715  0.2943521813535349  0.3294658814194327
  0.8031299867207427  0.4076995709547517  0.7801314690933963
  0.1947638369002332  0.5992845577234692  0.2183329390964647
  0.2849664397686585  0.3767216718840596  0.7864846954627173
  0.7131462832541212  0.6233845423915525  0.2152385206648465
  0.9833937220318431  0.4612946452550555  0.7384958637081290
  0.0169345225262779  0.5473981712834775  0.2620737572433008
  0.8471177339468672  0.2043796130943466  0.6783913443690256
  0.1555149051499407  0.7922565013548416  0.3217185392184056
  0.0928325364291821  0.1967699881974472  0.7163710146242506
  0.9041611478245356  0.8085295716098944  0.2855854312484141
  0.4808556974753626  0.8856681692363410  0.7377144917835603
  0.5222961749892289  0.1119065319871713  0.2631520567227946
  0.6313194669027480  0.6502494707851323  0.7100773172982914
  0.3702552375904591  0.3469703830765187  0.2905264930880841
  0.3471171297521060  0.8789971907737858  0.7926411369197111
  0.6599299930482144  0.1250676887255435  0.2076048754893754
  0.8379470689063013  0.8994937918225164  0.7744670829546150
  0.1695377590160236  0.0940086758513879  0.2252056837980295
 
  0.00000000E+00  0.00000000E+00  0.00000000E+00
  0.00000000E+00  0.00000000E+00  0.00000000E+00
  0.00000000E+00  0.00000000E+00  0.00000000E+00
  0.00000000E+00  0.00000000E+00  0.00000000E+00
  0.00000000E+00  0.00000000E+00  0.00000000E+00
  0.00000000E+00  0.00000000E+00  0.00000000E+00
  0.00000000E+00  0.00000000E+00  0.00000000E+00
  0.00000000E+00  0.00000000E+00  0.00000000E+00
  0.00000000E+00  0.00000000E+00  0.00000000E+00
  0.00000000E+00  0.00000000E+00  0.00000000E+00
  0.00000000E+00  0.00000000E+00  0.00000000E+00
  0.00000000E+00  0.00000000E+00  0.00000000E+00
  0.00000000E+00  0.00000000E+00  0.00000000E+00
  0.00000000E+00  0.00000000E+00  0.00000000E+00
  0.00000000E+00  0.00000000E+00  0.00000000E+00
  0.00000000E+00  0.00000000E+00  0.00000000E+00
  0.00000000E+00  0.00000000E+00  0.00000000E+00
  0.00000000E+00  0.00000000E+00  0.00000000E+00
  0.00000000E+00  0.00000000E+00  0.00000000E+00
  0.00000000E+00  0.00000000E+00  0.00000000E+00
  0.00000000E+00  0.00000000E+00  0.00000000E+00
  0.00000000E+00  0.00000000E+00  0.00000000E+00
  0.00000000E+00  0.00000000E+00  0.00000000E+00
  0.00000000E+00  0.00000000E+00  0.00000000E+00
  0.00000000E+00  0.00000000E+00  0.00000000E+00
  0.00000000E+00  0.00000000E+00  0.00000000E+00
  0.00000000E+00  0.00000000E+00  0.00000000E+00
  0.00000000E+00  0.00000000E+00  0.00000000E+00
  0.00000000E+00  0.00000000E+00  0.00000000E+00
  0.00000000E+00  0.00000000E+00  0.00000000E+00
  0.00000000E+00  0.00000000E+00  0.00000000E+00
  0.00000000E+00  0.00000000E+00  0.00000000E+00
  0.00000000E+00  0.00000000E+00  0.00000000E+00
  0.00000000E+00  0.00000000E+00  0.00000000E+00
  0.00000000E+00  0.00000000E+00  0.00000000E+00
  0.00000000E+00  0.00000000E+00  0.00000000E+00
  0.00000000E+00  0.00000000E+00  0.00000000E+00
  0.00000000E+00  0.00000000E+00  0.00000000E+00
  0.00000000E+00  0.00000000E+00  0.00000000E+00
  0.00000000E+00  0.00000000E+00  0.00000000E+00
  0.00000000E+00  0.00000000E+00  0.00000000E+00
  0.00000000E+00  0.00000000E+00  0.00000000E+00
  0.00000000E+00  0.00000000E+00  0.00000000E+00
  0.00000000E+00  0.00000000E+00  0.00000000E+00
  0.00000000E+00  0.00000000E+00  0.00000000E+00
  0.00000000E+00  0.00000000E+00  0.00000000E+00
  0.00000000E+00  0.00000000E+00  0.00000000E+00
  0.00000000E+00  0.00000000E+00  0.00000000E+00
  0.00000000E+00  0.00000000E+00  0.00000000E+00
  0.00000000E+00  0.00000000E+00  0.00000000E+00
  0.00000000E+00  0.00000000E+00  0.00000000E+00
  0.00000000E+00  0.00000000E+00  0.00000000E+00
  0.00000000E+00  0.00000000E+00  0.00000000E+00
  0.00000000E+00  0.00000000E+00  0.00000000E+00
  0.00000000E+00  0.00000000E+00  0.00000000E+00
  0.00000000E+00  0.00000000E+00  0.00000000E+00
  0.00000000E+00  0.00000000E+00  0.00000000E+00
  0.00000000E+00  0.00000000E+00  0.00000000E+00
  0.00000000E+00  0.00000000E+00  0.00000000E+00
  0.00000000E+00  0.00000000E+00  0.00000000E+00
  0.00000000E+00  0.00000000E+00  0.00000000E+00
  0.00000000E+00  0.00000000E+00  0.00000000E+00
  0.00000000E+00  0.00000000E+00  0.00000000E+00
  0.00000000E+00  0.00000000E+00  0.00000000E+00
  0.00000000E+00  0.00000000E+00  0.00000000E+00
  0.00000000E+00  0.00000000E+00  0.00000000E+00
  0.00000000E+00  0.00000000E+00  0.00000000E+00
  0.00000000E+00  0.00000000E+00  0.00000000E+00
  0.00000000E+00  0.00000000E+00  0.00000000E+00
  0.00000000E+00  0.00000000E+00  0.00000000E+00
  0.00000000E+00  0.00000000E+00  0.00000000E+00
  0.00000000E+00  0.00000000E+00  0.00000000E+00
  0.00000000E+00  0.00000000E+00  0.00000000E+00
  0.00000000E+00  0.00000000E+00  0.00000000E+00
  0.00000000E+00  0.00000000E+00  0.00000000E+00
  0.00000000E+00  0.00000000E+00  0.00000000E+00
  0.00000000E+00  0.00000000E+00  0.00000000E+00
  0.00000000E+00  0.00000000E+00  0.00000000E+00
  0.00000000E+00  0.00000000E+00  0.00000000E+00
  0.00000000E+00  0.00000000E+00  0.00000000E+00
  0.00000000E+00  0.00000000E+00  0.00000000E+00
  0.00000000E+00  0.00000000E+00  0.00000000E+00
  0.00000000E+00  0.00000000E+00  0.00000000E+00
  0.00000000E+00  0.00000000E+00  0.00000000E+00
  0.00000000E+00  0.00000000E+00  0.00000000E+00
  0.00000000E+00  0.00000000E+00  0.00000000E+00
  0.00000000E+00  0.00000000E+00  0.00000000E+00
  0.00000000E+00  0.00000000E+00  0.00000000E+00
  0.00000000E+00  0.00000000E+00  0.00000000E+00
  0.00000000E+00  0.00000000E+00  0.00000000E+00
  0.00000000E+00  0.00000000E+00  0.00000000E+00
  0.00000000E+00  0.00000000E+00  0.00000000E+00
  0.00000000E+00  0.00000000E+00  0.00000000E+00
  0.00000000E+00  0.00000000E+00  0.00000000E+00
  0.00000000E+00  0.00000000E+00  0.00000000E+00
  0.00000000E+00  0.00000000E+00  0.00000000E+00
  0.00000000E+00  0.00000000E+00  0.00000000E+00
  0.00000000E+00  0.00000000E+00  0.00000000E+00
  0.00000000E+00  0.00000000E+00  0.00000000E+00
  0.00000000E+00  0.00000000E+00  0.00000000E+00
  0.00000000E+00  0.00000000E+00  0.00000000E+00
  0.00000000E+00  0.00000000E+00  0.00000000E+00
  0.00000000E+00  0.00000000E+00  0.00000000E+00
  0.00000000E+00  0.00000000E+00  0.00000000E+00
  0.00000000E+00  0.00000000E+00  0.00000000E+00
  0.00000000E+00  0.00000000E+00  0.00000000E+00
  0.00000000E+00  0.00000000E+00  0.00000000E+00
  0.00000000E+00  0.00000000E+00  0.00000000E+00
  0.00000000E+00  0.00000000E+00  0.00000000E+00
  0.00000000E+00  0.00000000E+00  0.00000000E+00
  0.00000000E+00  0.00000000E+00  0.00000000E+00
  0.00000000E+00  0.00000000E+00  0.00000000E+00
  0.00000000E+00  0.00000000E+00  0.00000000E+00
  0.00000000E+00  0.00000000E+00  0.00000000E+00
  0.00000000E+00  0.00000000E+00  0.00000000E+00
  0.00000000E+00  0.00000000E+00  0.00000000E+00
  0.00000000E+00  0.00000000E+00  0.00000000E+00
  0.00000000E+00  0.00000000E+00  0.00000000E+00
  0.00000000E+00  0.00000000E+00  0.00000000E+00
  0.00000000E+00  0.00000000E+00  0.00000000E+00
  0.00000000E+00  0.00000000E+00  0.00000000E+00
  0.00000000E+00  0.00000000E+00  0.00000000E+00
  0.00000000E+00  0.00000000E+00  0.00000000E+00
  0.00000000E+00  0.00000000E+00  0.00000000E+00
  0.00000000E+00  0.00000000E+00  0.00000000E+00
  0.00000000E+00  0.00000000E+00  0.00000000E+00
  0.00000000E+00  0.00000000E+00  0.00000000E+00
  0.00000000E+00  0.00000000E+00  0.00000000E+00
  0.00000000E+00  0.00000000E+00  0.00000000E+00
  0.00000000E+00  0.00000000E+00  0.00000000E+00
  0.00000000E+00  0.00000000E+00  0.00000000E+00
  0.00000000E+00  0.00000000E+00  0.00000000E+00
  0.00000000E+00  0.00000000E+00  0.00000000E+00
  0.00000000E+00  0.00000000E+00  0.00000000E+00
  0.00000000E+00  0.00000000E+00  0.00000000E+00
  0.00000000E+00  0.00000000E+00  0.00000000E+00
  0.00000000E+00  0.00000000E+00  0.00000000E+00
  0.00000000E+00  0.00000000E+00  0.00000000E+00
  0.00000000E+00  0.00000000E+00  0.00000000E+00
  0.00000000E+00  0.00000000E+00  0.00000000E+00
  0.00000000E+00  0.00000000E+00  0.00000000E+00
  0.00000000E+00  0.00000000E+00  0.00000000E+00
  0.00000000E+00  0.00000000E+00  0.00000000E+00
  0.00000000E+00  0.00000000E+00  0.00000000E+00
  0.00000000E+00  0.00000000E+00  0.00000000E+00
  0.00000000E+00  0.00000000E+00  0.00000000E+00
  0.00000000E+00  0.00000000E+00  0.00000000E+00
  0.00000000E+00  0.00000000E+00  0.00000000E+00
  0.00000000E+00  0.00000000E+00  0.00000000E+00
  0.00000000E+00  0.00000000E+00  0.00000000E+00
  0.00000000E+00  0.00000000E+00  0.00000000E+00
  0.00000000E+00  0.00000000E+00  0.00000000E+00
  0.00000000E+00  0.00000000E+00  0.00000000E+00
  0.00000000E+00  0.00000000E+00  0.00000000E+00
  0.00000000E+00  0.00000000E+00  0.00000000E+00
  0.00000000E+00  0.00000000E+00  0.00000000E+00
  0.00000000E+00  0.00000000E+00  0.00000000E+00
  0.00000000E+00  0.00000000E+00  0.00000000E+00
  0.00000000E+00  0.00000000E+00  0.00000000E+00
  0.00000000E+00  0.00000000E+00  0.00000000E+00
  0.00000000E+00  0.00000000E+00  0.00000000E+00
  0.00000000E+00  0.00000000E+00  0.00000000E+00
  0.00000000E+00  0.00000000E+00  0.00000000E+00
  0.00000000E+00  0.00000000E+00  0.00000000E+00
  0.00000000E+00  0.00000000E+00  0.00000000E+00
  0.00000000E+00  0.00000000E+00  0.00000000E+00
  0.00000000E+00  0.00000000E+00  0.00000000E+00
  0.00000000E+00  0.00000000E+00  0.00000000E+00
  0.00000000E+00  0.00000000E+00  0.00000000E+00
  0.00000000E+00  0.00000000E+00  0.00000000E+00
  0.00000000E+00  0.00000000E+00  0.00000000E+00
  0.00000000E+00  0.00000000E+00  0.00000000E+00
  0.00000000E+00  0.00000000E+00  0.00000000E+00
  0.00000000E+00  0.00000000E+00  0.00000000E+00
  0.00000000E+00  0.00000000E+00  0.00000000E+00
  0.00000000E+00  0.00000000E+00  0.00000000E+00
  0.00000000E+00  0.00000000E+00  0.00000000E+00
  0.00000000E+00  0.00000000E+00  0.00000000E+00
  0.00000000E+00  0.00000000E+00  0.00000000E+00
  0.00000000E+00  0.00000000E+00  0.00000000E+00
  0.00000000E+00  0.00000000E+00  0.00000000E+00
  0.00000000E+00  0.00000000E+00  0.00000000E+00
  0.00000000E+00  0.00000000E+00  0.00000000E+00
  0.00000000E+00  0.00000000E+00  0.00000000E+00
  0.00000000E+00  0.00000000E+00  0.00000000E+00
  0.00000000E+00  0.00000000E+00  0.00000000E+00
  0.00000000E+00  0.00000000E+00  0.00000000E+00
  0.00000000E+00  0.00000000E+00  0.00000000E+00
