# Supplementary material for: Thermodynamic Origin of the Photostability of the Two-Dimensional Perovskite PEA2Pb(I1–xBrx)4
Source: ACS Energy Lett. 2023 Jan 13;8(2):943–9. doi: 10.1021/acsenergylett.2c02463 (PMC9926482; doi:10.1021/acsenergylett.2c02463)
Supplement: Supplementary file 2 — nz2c02463_si_002.zip [file nz2c02463_si_002.zip › suppl/6_Br/2/POSCAR]

2                                       
   1.00000000000000     
     8.2925610453590277    0.0044923888134132    0.0038120360084138
     0.1080789566206364    8.2825319637102606   -0.0057075951638335
     2.2473612004043240    2.2122143231012115   32.1484691606742743
   Pb   Br   I    N    C    H 
     4    12     4     8    64    96
Direct
  0.0010834256932157  0.0007655877279303  0.0000221110515361
  0.5005037546375418  0.4996696225396188  0.9999405786627477
  0.5003299288236839  0.0004144440207640  0.5000502014039969
  0.0003299272819485  0.5002288370676921  0.5001350056951684
  0.3135348221510628  0.1884541664261025  0.9977975712724401
  0.0050477671116808  0.0105150030707152  0.9057430660344812
 -0.0001748607247655  0.9914582971649000  0.0941908583187056
  0.9896241697108312  0.4480077526831672  0.5944263815874472
  0.0120268915278853  0.5520017254581309  0.4060598172610467
  0.8160945361179486  0.3153771423922546  0.9998600671803393
  0.3128293055558655  0.6886748879027768  0.4999090259886401
  0.6886505708621266  0.3131824962693556  0.5004634099386359
  0.8135613715842510  0.8142538559797426  0.5014937534265246
  0.1864822720322992  0.1859794487295673  0.4985174221326328
  0.1860332156323882  0.6857624613334095  0.0010504138717841
  0.6892930956957546  0.8101154806741381  0.0013777930253321
  0.4533732283756665  0.4814376555042763  0.0995674747673145
  0.5505985662950446  0.5180104682253373  0.9001767219851656
  0.5163444720712699  0.0133558744986154  0.4003994412429509
  0.4852412671563580  0.9883804668853664  0.5996507792877547
  0.9538907692236323  0.6088255886733851  0.9226193466658344
  0.0486701834619916  0.3936671317900027  0.0778240884761785
  0.6101021258256621  0.1001817732158827  0.9231800229617295
  0.3960395487213005  0.8997203723084025  0.0757453417297574
  0.9021031644793475  0.0626093508122430  0.5773999772072596
  0.1000274157961711  0.9378259894648944  0.4229061794489339
  0.3917212602722294  0.4077210288908735  0.5767125043498803
  0.6100717655936652  0.5944470581959624  0.4235424787705427
  0.0511656516470633  0.6171325317936034  0.8309108948774303
  0.9520363222554832  0.3833103107742125  0.1695266937980443
  0.5597220688764190  0.1171714774409670  0.8307313827811127
  0.4458274253595524  0.8838750371690023  0.1682487264215159
  0.5129786691205206  0.5059553587589666  0.5958956804825273
  0.4870387836013709  0.4982700142582501  0.4044188206397244
  0.0631694781148383  0.4845595387589036  0.9037343567299978
  0.9397120650352251  0.5178140864507679  0.0968701883329974
  0.3846207042097463  0.4466475134919131  0.6686416121879150
  0.6168832621392960  0.5525993084724636  0.3315228759822968
  0.8841485724864047  0.9511626665260691  0.6693984524020663
  0.1169216489134246  0.0465409090533357  0.3307457824390058
  0.3014700051328408  0.3041206387184328  0.6818508035537172
  0.7029563343394064  0.6926419693873022  0.3176180562754690
  0.5372817298255578  0.4420876667686716  0.6404600101005851
  0.4645826329099969  0.5617872231774957  0.3597270329618548
  0.0371811260634039  0.9747345646774229  0.6416999722308991
  0.9642531229782094  0.0217408941042196  0.3585218778343646
  0.1767742741694049  0.6003350593715584  0.7060193774095800
  0.8203572896278719  0.3919908308512378  0.2945639418266251
  0.6559207232509799  0.0607780184145841  0.7103701957378902
  0.3458422818049107  0.9394180581520858  0.2895540744980635
  0.5060953533869428  0.9856028277108263  0.9034813573497130
  0.5035574027474078  0.0120236657457541  0.0951181942665134
  0.0171078989548116  0.9434210695470031  0.5963826846303717
  0.9840441019204529  0.0553452090645574  0.4037030059590326
  0.2053305562775937  0.6847024629650621  0.8228994404503613
  0.7978111187461608  0.3162877220517197  0.1778964616599562
  0.8219858178653995  0.7952907209097667  0.6787612617662245
  0.1776364634879413  0.2030436658614031  0.3215177810753573
  0.4102217946513512  0.1831940715556666  0.8200442542614730
  0.5934592816623943  0.8169256090829765  0.1800758064632217
  0.0282507694027385  0.4639704541220399  0.8586746990293155
  0.9746558677154377  0.5370454515321782  0.1419853441819675
  0.9191358717896242  0.6969478034595719  0.8135676398979683
  0.0846150189962572  0.3026248383372919  0.1863837440409246
  0.5454900207426374  0.4059165954935104  0.7801288111770066
  0.4531075527387018  0.5970722685490190  0.2198964021587612
  0.0935547057879918  0.9080430753283011  0.7814297611169063
  0.9102375933479804  0.0917600184300407  0.2188030625063697
  0.5675267913962926  0.9640962437710745  0.8585950947953349
  0.4429507496389321  0.0362303871257107  0.1399262596283184
  0.7015331785763351  0.1978268743118518  0.8157810713883811
  0.3021424644745765  0.8050341237812401  0.1825829166038414
  0.3202945504805037  0.5949239538541315  0.6809119580820967
  0.6775423912166676  0.4022520735814523  0.3197188490760577
  0.6944490907990624  0.3417887760790229  0.7907803865003876
  0.3058633810037731  0.6623707246236306  0.2082260861995473
  0.4032869669016536  0.3256767917753964  0.7945841020732225
  0.5970174510651992  0.6752506531505581  0.2059399755343785
  0.0935957179686424  0.4577875251903346  0.7184819192888986
  0.9065809051580797  0.5321104006930244  0.2814188531374405
  0.7997502388521142  0.0833798435829612  0.6854929827216033
  0.2023581742049023  0.9152115682683597  0.3145104025475826
  0.1561680738448439  0.3098515389238256  0.7063646530590282
  0.8475020535700866  0.6820971938836888  0.2929292079573546
  0.5950502639631495  0.9051633544287034  0.7193142520035194
  0.4055306232875935  0.0955705188578488  0.2808243690117360
  0.6790273924772287  0.7726901273404201  0.7036299712451917
  0.3203954105955664  0.2271317326682726  0.2966653312748572
  0.2258878559856377  0.8288349987096619  0.7983766113381621
  0.7775424886467007  0.1715498431084604  0.2021825766759404
  0.9398464679309407  0.8412773581468712  0.7887611544119425
  0.0640865838202401  0.1582166154947250  0.2111426830138891
  0.9765746334924910  0.7262292429937039  0.9096775995007327
  0.0261353374013478  0.2761793982937203  0.0907100463591223
  0.9711883092094415  0.6111353500278903  0.9539746131640208
  0.0308829292656819  0.3916778802386960  0.0464900626823096
  0.8325872606196457  0.5832314926392672  0.9193183044704439
  0.1700907797274071  0.4190853664232611  0.0810345698773194
  0.5767937776011940  0.1010539519329554  0.9545787508311172
  0.4282393525022042  0.8978716745294555  0.0443051925629772
  0.5974285888708097  0.2192172827325511  0.9107019590396118
  0.4067558419650667  0.7805810515389576  0.0883099466875592
  0.7326132541293534  0.0677056239271695  0.9195424963759604
  0.2743325065290400  0.9345556742474088  0.0795938415936440
  0.9012791127497093  0.0493465967301467  0.5458547072340209
  0.1012957014497073  0.9526410828712248  0.4543750303281827
  0.9338664782100435  0.1821129038075665  0.5816229751948216
  0.0688699432459243  0.8179058570740945  0.4190255352032232
  0.7833046538691805  0.0444000542610475  0.5897768544195471
  0.2185573271555197  0.9563443109645530  0.4103625295555559
  0.2739878377360193  0.4224468876861448  0.5898594059981889
  0.7274576153847154  0.5782079331713880  0.4103314466674329
  0.4206561919843294  0.2845285835795926  0.5795636835636483
  0.5827707582895005  0.7180107329714446  0.4207008439688826
  0.3886188847638781  0.4439527981692635  0.5454853825179882
  0.6131598624488581  0.5580939235847112  0.4547636079215372
  0.4695695057508772  0.6318765025572146  0.5942694472541651
  0.5278968108548153  0.3715101698642284  0.4062859970339027
  0.6264303363213455  0.4992899043041049  0.5764308021149365
  0.3735466928637010  0.5076549649974096  0.4237384331970919
  0.0433444822951325  0.3706833389854975  0.9227293794116267
  0.9600171904962034  0.6320625878956582  0.0780678285727540
  0.1878345603936758  0.5232910266656982  0.9064747733016802
  0.8149434992383923  0.4795689305519316  0.0940350277655127
  0.3507310832108406  0.1882279631152087  0.6724471518473025
  0.6566013295722624  0.8102604816522498  0.3265508114756791
  0.5858905199913187  0.3178899669639813  0.6404002900480419
  0.4192770997134976  0.6872176915475153  0.3595156161799946
  0.6315448679370828  0.5174342129784135  0.6514310110326516
  0.3682561379084990  0.4887217830532287  0.3488556549318964
  0.0833795869390780  0.0978857596714863  0.6431809046409326
  0.9197330106018166  0.8977956988727480  0.3573180675097596
  0.1323809100995036  0.8909997271860889  0.6521967633494115
  0.8679360276420339  0.1038003682933476  0.3478716857031342
  0.1289376130302694  0.7154302453910446  0.7161172506511180
  0.8654508662670823  0.2752278514372660  0.2849757193928737
  0.5916113133940041  0.1644767393515096  0.7227994060376594
  0.4108973225841507  0.8364932598416459  0.2769552619677038
  0.3819105870289706  0.0335372045341107  0.9058192290624593
  0.6263408308080650  0.9606127358379504  0.0928879761032495
  0.5094391602656467  0.8698907148251678  0.9221074646899627
  0.5032332078070217  0.1273848582085626  0.0762657830692824
  0.9702846085437120  0.8219797340587871  0.5930421717215197
  0.0298542221316218  0.1774531269434860  0.4067031404168281
  0.1330558929212897  0.9565380751265553  0.5779652131835489
  0.8682546130453498  0.0419176466553282  0.4221798678524829
  0.3095408342253724  0.6240986693220487  0.8361681432026836
  0.6932434870556992  0.3776898534296656  0.1650113125494481
  0.8862686781046061  0.6913264987736251  0.6662811888236694
  0.1125423441532103  0.3063875203025497  0.3340854845977050
  0.2986180022474895  0.1223342058480725  0.8318818926886344
  0.7063276087234878  0.8765755520750621  0.1687622285756345
  0.1104863301640961  0.3678092501592463  0.8479177395251364
  0.8924900152572637  0.6328989317274741  0.1529546486515155
  0.9045213635189616  0.4190397308184658  0.8576831728638352
  0.0984160999280105  0.5818991511083826  0.1430173448048115
  0.7985241456288891  0.6457551819280505  0.8199159396637060
  0.2052858156475160  0.3534720288845108  0.1798208809816005
  0.5384425014730329  0.5187161783889527  0.7609011561073611
  0.4573684930537741  0.4851278737488393  0.2395604768006865
  0.1108272909815166  0.0216551415590626  0.7626287465032359
  0.8933474021801248  0.9780127865410773  0.2375696664588852
  0.6921709421156714  0.9166778004761167  0.8579697998942927
  0.3198857599497459  0.0877092296663328  0.1403647762939004
  0.4930628605299853  0.8690317202090025  0.8476464355133506
  0.5204972288879484  0.1290378973372918  0.1507282119490837
  0.8181950773677443  0.1473788275892344  0.8241175402640508
  0.1868247461553944  0.8561938283315215  0.1734194632756021
  0.3834571603133876  0.7069552490545553  0.6705781194122520
  0.6120772974648707  0.2921404704208575  0.3305880928087504
  0.8057107892844477  0.4044164639162909  0.7799303821381225
  0.1931682762379285  0.6017871883920045  0.2188193404542692
  0.2872944259034154  0.3754195798618694  0.7857903425174652
  0.7116843669640898  0.6247417059606228  0.2154897019353337
  0.9802283191181618  0.4633610369468574  0.7375147469226176
  0.0193704389813119  0.5228962656672754  0.2622768810684410
  0.8469242876408227  0.2052719486904262  0.6781349064827158
  0.1560895796313569  0.7929220400491533  0.3217402443969513
  0.0909741116243723  0.1985024799114782  0.7157933965859792
  0.9149634876513322  0.7915689293960889  0.2829039872177760
  0.4818089285691521  0.8868305056294529  0.7381555609293196
  0.5186286940980889  0.1152014678980983  0.2620017781994729
  0.6320596299277738  0.6509748053379137  0.7105985663638958
  0.3664033636991942  0.3493281493461569  0.2898443337953970
  0.3458835435425842  0.8810587451671384  0.7926870368808754
  0.6574509984203262  0.1196801441621340  0.2080712932147695
  0.8361835838615633  0.9013042097409086  0.7752329244493273
  0.1680064205494751  0.0976433348876087  0.2244007581915725
 
  0.00000000E+00  0.00000000E+00  0.00000000E+00
  0.00000000E+00  0.00000000E+00  0.00000000E+00
  0.00000000E+00  0.00000000E+00  0.00000000E+00
  0.00000000E+00  0.00000000E+00  0.00000000E+00
  0.00000000E+00  0.00000000E+00  0.00000000E+00
  0.00000000E+00  0.00000000E+00  0.00000000E+00
  0.00000000E+00  0.00000000E+00  0.00000000E+00
  0.00000000E+00  0.00000000E+00  0.00000000E+00
  0.00000000E+00  0.00000000E+00  0.00000000E+00
  0.00000000E+00  0.00000000E+00  0.00000000E+00
  0.00000000E+00  0.00000000E+00  0.00000000E+00
  0.00000000E+00  0.00000000E+00  0.00000000E+00
  0.00000000E+00  0.00000000E+00  0.00000000E+00
  0.00000000E+00  0.00000000E+00  0.00000000E+00
  0.00000000E+00  0.00000000E+00  0.00000000E+00
  0.00000000E+00  0.00000000E+00  0.00000000E+00
  0.00000000E+00  0.00000000E+00  0.00000000E+00
  0.00000000E+00  0.00000000E+00  0.00000000E+00
  0.00000000E+00  0.00000000E+00  0.00000000E+00
  0.00000000E+00  0.00000000E+00  0.00000000E+00
  0.00000000E+00  0.00000000E+00  0.00000000E+00
  0.00000000E+00  0.00000000E+00  0.00000000E+00
  0.00000000E+00  0.00000000E+00  0.00000000E+00
  0.00000000E+00  0.00000000E+00  0.00000000E+00
  0.00000000E+00  0.00000000E+00  0.00000000E+00
  0.00000000E+00  0.00000000E+00  0.00000000E+00
  0.00000000E+00  0.00000000E+00  0.00000000E+00
  0.00000000E+00  0.00000000E+00  0.00000000E+00
  0.00000000E+00  0.00000000E+00  0.00000000E+00
  0.00000000E+00  0.00000000E+00  0.00000000E+00
  0.00000000E+00  0.00000000E+00  0.00000000E+00
  0.00000000E+00  0.00000000E+00  0.00000000E+00
  0.00000000E+00  0.00000000E+00  0.00000000E+00
  0.00000000E+00  0.00000000E+00  0.00000000E+00
  0.00000000E+00  0.00000000E+00  0.00000000E+00
  0.00000000E+00  0.00000000E+00  0.00000000E+00
  0.00000000E+00  0.00000000E+00  0.00000000E+00
  0.00000000E+00  0.00000000E+00  0.00000000E+00
  0.00000000E+00  0.00000000E+00  0.00000000E+00
  0.00000000E+00  0.00000000E+00  0.00000000E+00
  0.00000000E+00  0.00000000E+00  0.00000000E+00
  0.00000000E+00  0.00000000E+00  0.00000000E+00
  0.00000000E+00  0.00000000E+00  0.00000000E+00
  0.00000000E+00  0.00000000E+00  0.00000000E+00
  0.00000000E+00  0.00000000E+00  0.00000000E+00
  0.00000000E+00  0.00000000E+00  0.00000000E+00
  0.00000000E+00  0.00000000E+00  0.00000000E+00
  0.00000000E+00  0.00000000E+00  0.00000000E+00
  0.00000000E+00  0.00000000E+00  0.00000000E+00
  0.00000000E+00  0.00000000E+00  0.00000000E+00
  0.00000000E+00  0.00000000E+00  0.00000000E+00
  0.00000000E+00  0.00000000E+00  0.00000000E+00
  0.00000000E+00  0.00000000E+00  0.00000000E+00
  0.00000000E+00  0.00000000E+00  0.00000000E+00
  0.00000000E+00  0.00000000E+00  0.00000000E+00
  0.00000000E+00  0.00000000E+00  0.00000000E+00
  0.00000000E+00  0.00000000E+00  0.00000000E+00
  0.00000000E+00  0.00000000E+00  0.00000000E+00
  0.00000000E+00  0.00000000E+00  0.00000000E+00
  0.00000000E+00  0.00000000E+00  0.00000000E+00
  0.00000000E+00  0.00000000E+00  0.00000000E+00
  0.00000000E+00  0.00000000E+00  0.00000000E+00
  0.00000000E+00  0.00000000E+00  0.00000000E+00
  0.00000000E+00  0.00000000E+00  0.00000000E+00
  0.00000000E+00  0.00000000E+00  0.00000000E+00
  0.00000000E+00  0.00000000E+00  0.00000000E+00
  0.00000000E+00  0.00000000E+00  0.00000000E+00
  0.00000000E+00  0.00000000E+00  0.00000000E+00
  0.00000000E+00  0.00000000E+00  0.00000000E+00
  0.00000000E+00  0.00000000E+00  0.00000000E+00
  0.00000000E+00  0.00000000E+00  0.00000000E+00
  0.00000000E+00  0.00000000E+00  0.00000000E+00
  0.00000000E+00  0.00000000E+00  0.00000000E+00
  0.00000000E+00  0.00000000E+00  0.00000000E+00
  0.00000000E+00  0.00000000E+00  0.00000000E+00
  0.00000000E+00  0.00000000E+00  0.00000000E+00
  0.00000000E+00  0.00000000E+00  0.00000000E+00
  0.00000000E+00  0.00000000E+00  0.00000000E+00
  0.00000000E+00  0.00000000E+00  0.00000000E+00
  0.00000000E+00  0.00000000E+00  0.00000000E+00
  0.00000000E+00  0.00000000E+00  0.00000000E+00
  0.00000000E+00  0.00000000E+00  0.00000000E+00
  0.00000000E+00  0.00000000E+00  0.00000000E+00
  0.00000000E+00  0.00000000E+00  0.00000000E+00
  0.00000000E+00  0.00000000E+00  0.00000000E+00
  0.00000000E+00  0.00000000E+00  0.00000000E+00
  0.00000000E+00  0.00000000E+00  0.00000000E+00
  0.00000000E+00  0.00000000E+00  0.00000000E+00
  0.00000000E+00  0.00000000E+00  0.00000000E+00
  0.00000000E+00  0.00000000E+00  0.00000000E+00
  0.00000000E+00  0.00000000E+00  0.00000000E+00
  0.00000000E+00  0.00000000E+00  0.00000000E+00
  0.00000000E+00  0.00000000E+00  0.00000000E+00
  0.00000000E+00  0.00000000E+00  0.00000000E+00
  0.00000000E+00  0.00000000E+00  0.00000000E+00
  0.00000000E+00  0.00000000E+00  0.00000000E+00
  0.00000000E+00  0.00000000E+00  0.00000000E+00
  0.00000000E+00  0.00000000E+00  0.00000000E+00
  0.00000000E+00  0.00000000E+00  0.00000000E+00
  0.00000000E+00  0.00000000E+00  0.00000000E+00
  0.00000000E+00  0.00000000E+00  0.00000000E+00
  0.00000000E+00  0.00000000E+00  0.00000000E+00
  0.00000000E+00  0.00000000E+00  0.00000000E+00
  0.00000000E+00  0.00000000E+00  0.00000000E+00
  0.00000000E+00  0.00000000E+00  0.00000000E+00
  0.00000000E+00  0.00000000E+00  0.00000000E+00
  0.00000000E+00  0.00000000E+00  0.00000000E+00
  0.00000000E+00  0.00000000E+00  0.00000000E+00
  0.00000000E+00  0.00000000E+00  0.00000000E+00
  0.00000000E+00  0.00000000E+00  0.00000000E+00
  0.00000000E+00  0.00000000E+00  0.00000000E+00
  0.00000000E+00  0.00000000E+00  0.00000000E+00
  0.00000000E+00  0.00000000E+00  0.00000000E+00
  0.00000000E+00  0.00000000E+00  0.00000000E+00
  0.00000000E+00  0.00000000E+00  0.00000000E+00
  0.00000000E+00  0.00000000E+00  0.00000000E+00
  0.00000000E+00  0.00000000E+00  0.00000000E+00
  0.00000000E+00  0.00000000E+00  0.00000000E+00
  0.00000000E+00  0.00000000E+00  0.00000000E+00
  0.00000000E+00  0.00000000E+00  0.00000000E+00
  0.00000000E+00  0.00000000E+00  0.00000000E+00
  0.00000000E+00  0.00000000E+00  0.00000000E+00
  0.00000000E+00  0.00000000E+00  0.00000000E+00
  0.00000000E+00  0.00000000E+00  0.00000000E+00
  0.00000000E+00  0.00000000E+00  0.00000000E+00
  0.00000000E+00  0.00000000E+00  0.00000000E+00
  0.00000000E+00  0.00000000E+00  0.00000000E+00
  0.00000000E+00  0.00000000E+00  0.00000000E+00
  0.00000000E+00  0.00000000E+00  0.00000000E+00
  0.00000000E+00  0.00000000E+00  0.00000000E+00
  0.00000000E+00  0.00000000E+00  0.00000000E+00
  0.00000000E+00  0.00000000E+00  0.00000000E+00
  0.00000000E+00  0.00000000E+00  0.00000000E+00
  0.00000000E+00  0.00000000E+00  0.00000000E+00
  0.00000000E+00  0.00000000E+00  0.00000000E+00
  0.00000000E+00  0.00000000E+00  0.00000000E+00
  0.00000000E+00  0.00000000E+00  0.00000000E+00
  0.00000000E+00  0.00000000E+00  0.00000000E+00
  0.00000000E+00  0.00000000E+00  0.00000000E+00
  0.00000000E+00  0.00000000E+00  0.00000000E+00
  0.00000000E+00  0.00000000E+00  0.00000000E+00
  0.00000000E+00  0.00000000E+00  0.00000000E+00
  0.00000000E+00  0.00000000E+00  0.00000000E+00
  0.00000000E+00  0.00000000E+00  0.00000000E+00
  0.00000000E+00  0.00000000E+00  0.00000000E+00
  0.00000000E+00  0.00000000E+00  0.00000000E+00
  0.00000000E+00  0.00000000E+00  0.00000000E+00
  0.00000000E+00  0.00000000E+00  0.00000000E+00
  0.00000000E+00  0.00000000E+00  0.00000000E+00
  0.00000000E+00  0.00000000E+00  0.00000000E+00
  0.00000000E+00  0.00000000E+00  0.00000000E+00
  0.00000000E+00  0.00000000E+00  0.00000000E+00
  0.00000000E+00  0.00000000E+00  0.00000000E+00
  0.00000000E+00  0.00000000E+00  0.00000000E+00
  0.00000000E+00  0.00000000E+00  0.00000000E+00
  0.00000000E+00  0.00000000E+00  0.00000000E+00
  0.00000000E+00  0.00000000E+00  0.00000000E+00
  0.00000000E+00  0.00000000E+00  0.00000000E+00
  0.00000000E+00  0.00000000E+00  0.00000000E+00
  0.00000000E+00  0.00000000E+00  0.00000000E+00
  0.00000000E+00  0.00000000E+00  0.00000000E+00
  0.00000000E+00  0.00000000E+00  0.00000000E+00
  0.00000000E+00  0.00000000E+00  0.00000000E+00
  0.00000000E+00  0.00000000E+00  0.00000000E+00
  0.00000000E+00  0.00000000E+00  0.00000000E+00
  0.00000000E+00  0.00000000E+00  0.00000000E+00
  0.00000000E+00  0.00000000E+00  0.00000000E+00
  0.00000000E+00  0.00000000E+00  0.00000000E+00
  0.00000000E+00  0.00000000E+00  0.00000000E+00
  0.00000000E+00  0.00000000E+00  0.00000000E+00
  0.00000000E+00  0.00000000E+00  0.00000000E+00
  0.00000000E+00  0.00000000E+00  0.00000000E+00
  0.00000000E+00  0.00000000E+00  0.00000000E+00
  0.00000000E+00  0.00000000E+00  0.00000000E+00
  0.00000000E+00  0.00000000E+00  0.00000000E+00
  0.00000000E+00  0.00000000E+00  0.00000000E+00
  0.00000000E+00  0.00000000E+00  0.00000000E+00
  0.00000000E+00  0.00000000E+00  0.00000000E+00
  0.00000000E+00  0.00000000E+00  0.00000000E+00
  0.00000000E+00  0.00000000E+00  0.00000000E+00
  0.00000000E+00  0.00000000E+00  0.00000000E+00
  0.00000000E+00  0.00000000E+00  0.00000000E+00
  0.00000000E+00  0.00000000E+00  0.00000000E+00
  0.00000000E+00  0.00000000E+00  0.00000000E+00
  0.00000000E+00  0.00000000E+00  0.00000000E+00
  0.00000000E+00  0.00000000E+00  0.00000000E+00
  0.00000000E+00  0.00000000E+00  0.00000000E+00
  0.00000000E+00  0.00000000E+00  0.00000000E+00
