# Supplementary material for: Thermodynamic Origin of the Photostability of the Two-Dimensional Perovskite PEA2Pb(I1–xBrx)4
Source: ACS Energy Lett. 2023 Jan 13;8(2):943–9. doi: 10.1021/acsenergylett.2c02463 (PMC9926482; doi:10.1021/acsenergylett.2c02463)
Supplement: Supplementary file 2 — nz2c02463_si_002.zip [file nz2c02463_si_002.zip › suppl/6_Br/5/POSCAR]

5                                       
   1.00000000000000     
     8.3905357874828042   -0.1623496131487845    0.0180318672608213
    -0.0577982887296330    8.3694259020883948    0.0207898311201640
     2.2852731937786213    2.2936091545470361   32.0342273155234309
   Pb   Br   I    N    C    H 
     4    12     4     8    64    96
Direct
  0.0017922606994722  0.9998613202767833  0.0000442055485939
  0.5019647645150441  0.5002239379010758  0.9998423052141053
  0.5013493362524011  0.0009660605150887  0.4999205384531620
  0.0013239122488580  0.5001581201854568  0.5001105646033924
  0.3169020328462300  0.1860758426517383  0.9995505798005093
  0.4576771663512432  0.4955658725810015  0.0947953728753841
  0.5467062250525788  0.5052413477541167  0.9046062445398707
  0.9908672946720023  0.0136860871138981  0.9054226282717316
  0.0122012278765351  0.9851658610674187  0.0948539041181172
  0.9954074544947789  0.4539485374640541  0.5952401728059007
  0.0056697141979847  0.5441031843122798  0.4051511909249016
  0.5150120240561111  0.9885717938724755  0.4051836254533384
  0.4873047051421014  0.0118346005580835  0.5945679887591682
  0.3157487290520262  0.6856815843428647  0.5000909237626594
  0.6867355075595967  0.3166012305665998  0.5000198800918768
  0.6875842330557939  0.8138939417341662  0.0007870155777664
  0.8178175254415700  0.3170606758003240  0.0051694521109225
  0.8173866788527693  0.8158320179527168  0.5051602082437072
  0.1839765407501853  0.1836821967264832  0.4950073714781036
  0.1869617967991131  0.6836324389465446  0.9939684453167866
  0.9228071706298727  0.6094549392626499  0.9176269759121860
  0.0817761523407536  0.3896947651799552  0.0816052494220053
  0.6023121310528701  0.1080102353682801  0.9242778533409600
  0.4012933920286878  0.8932638236936637  0.0759864309508735
  0.8906058484534610  0.0773705821128713  0.5821164970168692
  0.1120950090307940  0.9207647870087430  0.4181038428326724
  0.3929297953756540  0.4028350590334254  0.5760027763466520
  0.6079732414963992  0.5973746544164583  0.4237863504967437
  0.0423978111243753  0.6173228354810658  0.8280643347483286
  0.9605103339059239  0.3833374210261772  0.1712063832442298
  0.5516208021058321  0.1157782722406619  0.8324956606340509
  0.4536372882684646  0.8826324721624382  0.1679327189370574
  0.5122311440140811  0.5067073137411400  0.5947059229487847
  0.4881847337344692  0.4936467208854411  0.4052022505691754
  0.0337170237467411  0.4878901571430438  0.9012299391375147
  0.9704614577737575  0.5112843157816456  0.0978122352472415
  0.3840235886404813  0.4478186024839089  0.6680237353889306
  0.6162659932216088  0.5524663512539150  0.3319120118773462
  0.8831138412004057  0.9556020549052665  0.6720397789482171
  0.1178709466122762  0.0444880977866134  0.3283200231407020
  0.3020582381201150  0.3043971835189381  0.6826364214046017
  0.6981903990812751  0.6958324781804002  0.3172507570671983
  0.5350057762013208  0.4461225577830700  0.6396429859476422
  0.4652360342564019  0.5541740032382864  0.3602637093236863
  0.0344611931608244  0.9900649391126934  0.6443513915865348
  0.9670191214519744  0.0095040646961867  0.3561999343376027
  0.1799272187560332  0.5954979030889670  0.7049935527566139
  0.8210098255546028  0.4046175939702345  0.2952607296849865
  0.6519997794758567  0.0472352289873531  0.7127356551299584
  0.3481197763925061  0.9536463999673392  0.2871382845053195
  0.5003425757002867  0.9861590266474319  0.9059220768736195
  0.5028295326557225  0.0147464696097657  0.0946285572906881
  0.0115823885122675  0.9661106111430868  0.5986994247769339
  0.9904021332281419  0.0320271404993535  0.4019020619999013
  0.1984546043599485  0.6829434824640356  0.8213478143179131
  0.8041758319358984  0.3182093942316057  0.1779431909870848
  0.8234052792957077  0.7973861116927597  0.6799825294667915
  0.1771098555656759  0.2028549959624037  0.3202707575816554
  0.4031563854193833  0.1781093214379549  0.8234606343313747
  0.6026726785434959  0.8206021449846814  0.1765468502708593
  0.0100503793237934  0.4647700721409845  0.8555758232912892
  0.9937962800511599  0.5352611913646410  0.1434433740786841
  0.9171740719772904  0.7001709848733779  0.8106457554652189
  0.0851499206460038  0.3005564623320160  0.1889003170709687
  0.5346750329147776  0.4013819294461378  0.7814318100366514
  0.4726884446126989  0.5973674569845742  0.2189895509738310
  0.1019171805487473  0.9107910017166939  0.7808490532309199
  0.8996652220642263  0.0910382639431906  0.2189891238328225
  0.5596621146590908  0.9647803771317365  0.8608566126689697
  0.4441707655587909  0.0340323434198991  0.1398426483880572
  0.6913526242747572  0.1987371838433136  0.8156641764745195
  0.3145597761686380  0.7993378867597299  0.1850668969899853
  0.3207353535717672  0.5935471058146200  0.6792661116624807
  0.6798628685685116  0.4066506682586147  0.3208458678005924
  0.6826461886191300  0.3408893842669096  0.7904079219917344
  0.3241605543351253  0.6572190769065123  0.2103009320236049
  0.3947007732276359  0.3188047552728746  0.7978179131047302
  0.6121076107684226  0.6799844102771077  0.2021676941979803
  0.0986710681837127  0.4518293132995602  0.7192191061912606
  0.9021558767778929  0.5481979664673288  0.2809261866976410
  0.7960433401488438  0.0798798567198138  0.6886153589064213
  0.2045888209471486  0.9205661431504196  0.3114629529788166
  0.1596906293225772  0.3066203359364980  0.7078808284222337
  0.8407595864383852  0.6935091847955942  0.2920807761536805
  0.5935196870062622  0.8893282106164487  0.7202272343591298
  0.4060804938916450  0.1116840803459632  0.2795224172173705
  0.6800311652959355  0.7647495028280038  0.7040029630072883
  0.3196772061185639  0.2359589815833608  0.2959355301034323
  0.2273850131214280  0.8287813911017886  0.7979829063693116
  0.7746304552488038  0.1731721891102511  0.2016543657184000
  0.9465516070539415  0.8458114312127951  0.7868533692862719
  0.0551998849931520  0.1552925647109928  0.2128554831918379
  0.9513007337366550  0.7260435326523167  0.9050362731951941
  0.0534279455487319  0.2732349837899785  0.0943307629649030
  0.9294643137515309  0.6116914635757255  0.9495165038149777
  0.0753899017815271  0.3868677050708923  0.0497196976486675
  0.8035009384464673  0.5810480018356309  0.9123246861707784
  0.2009282820383476  0.4185300624026795  0.0869358990626649
  0.5699486283747168  0.1103935637025022  0.9558051574657157
  0.4333785078357528  0.8923611063105060  0.0444100494307451
  0.5881128102731765  0.2242653654707647  0.9111146419837347
  0.4162157283697988  0.7766729630971658  0.0888137640687736
  0.7233940143128853  0.0807735549029349  0.9205711168822180
  0.2800409564409854  0.9197755474646854  0.0798481075072388
  0.8881373097228620  0.0699516574734979  0.5502549270022780
  0.1153619104134799  0.9273319069553628  0.4499756405414267
  0.9193800833672987  0.1970752335653748  0.5872118659143146
  0.0834245734209651  0.8011914241161726  0.4128647862027625
  0.7742666419365656  0.0494728955910279  0.5947281545560352
  0.2281279662647804  0.9493188529400743  0.4053414988418454
  0.2765771221344669  0.4146088008899755  0.5891055959667174
  0.7241463127452553  0.5851669216356020  0.4106363501509968
  0.4220770620014533  0.2819255041302474  0.5794510805809774
  0.5791851927482005  0.7183852236457827  0.4202857018284896
  0.3903494026220353  0.4365352921902097  0.5445171950483303
  0.6108701455551835  0.5639099239792915  0.4552775249182361
  0.4690409080879289  0.6295388565135437  0.5924854634080097
  0.5311331068842938  0.3707150702154925  0.4074121555446150
  0.6246565277381374  0.5038623742965608  0.5751914608752176
  0.3759316765585421  0.4968149894641012  0.4247702819138839
  0.0080345082515518  0.3756547478726265  0.9206505422828106
  0.9960185397778222  0.6232707324410600  0.0782744879878200
  0.1560042808826216  0.5293711925793148  0.9057587218214713
  0.8483097192167507  0.4694100451972814  0.0932840410644520
  0.3502288600434852  0.1906352538230967  0.6738230917100241
  0.6498090916198954  0.8096968488364469  0.3259170135053450
  0.5810966526563605  0.3242045219330278  0.6400647357974100
  0.4192184891064559  0.6761385565097713  0.3598364181660126
  0.6292974985339497  0.5235237128070377  0.6503007582945634
  0.3709166261417853  0.4767922320556817  0.3496077920278274
  0.0788757865138179  0.1133980983412175  0.6469159077305213
  0.9223429127546878  0.8864077729887929  0.3534088080894597
  0.1295507701064032  0.9099056777039014  0.6536865536063964
  0.8718767866152588  0.0900580302470429  0.3471271499188744
  0.1329802549305262  0.7087506461331694  0.7143129652246950
  0.8681535002064428  0.2912680165650831  0.2860675638180010
  0.5855988678926033  0.1449046694630879  0.7255421357646603
  0.4143263697221530  0.8561858811914801  0.2741626959362722
  0.3768625240264503  0.0265983344623036  0.9085134270173569
  0.6265736071265572  0.9751268479140581  0.0917592558728857
  0.5065403148451222  0.8736509297006098  0.9253907729215065
  0.4957293781171128  0.1279471455434523  0.0754921384716112
  0.9701928510179543  0.8434589100744928  0.5942184851279456
  0.0313825658097883  0.1545740051924183  0.4066315661194813
  0.1236390184168051  0.9917937784136904  0.5793546230982105
  0.8786491279467183  0.0052977313920659  0.4212940421911681
  0.2971297557197772  0.6198997573089211  0.8348687673655047
  0.7058330488481722  0.3810047002450822  0.1641895686711684
  0.8898454566456172  0.6995806514012627  0.6670812529823539
  0.1108855037399513  0.3004593079842011  0.3333456315600010
  0.2931722479503816  0.1156016354730357  0.8367300533219050
  0.7122094216889675  0.8831494781650462  0.1629543106320819
  0.0912360874386593  0.3704916231489356  0.8462920209852985
  0.9128853166843531  0.6301070498273353  0.1524955511705898
  0.8876209791078364  0.4187600070000004  0.8528645083149144
  0.1163148939951895  0.5809858853787224  0.1462161278200884
  0.7952659337135394  0.6502230695523181  0.8160685306546922
  0.2072386457675295  0.3501297913344706  0.1835242543462217
  0.5271007931620534  0.5123004902437795  0.7618624635830711
  0.4815572889953960  0.4867056026758309  0.2385928546052925
  0.1262911858329846  0.0256455848201040  0.7630590201101496
  0.8747976009317566  0.9766454051305945  0.2369640844663125
  0.6828952703309464  0.9227230556903243  0.8600017100645690
  0.3205830387711001  0.0752298388909268  0.1409694972872599
  0.4851956934336248  0.8675063092444071  0.8504349477048379
  0.5181295592114139  0.1315187639270669  0.1503370080550548
  0.8073611884394227  0.1513153496571319  0.8226147929187324
  0.1982125237763777  0.8466185692029062  0.1784305766104861
  0.3826458390823959  0.7062628150663857  0.6677026310125663
  0.6179664808702409  0.2939502636624286  0.3324240298733134
  0.7922886265276098  0.4049017730703077  0.7777902771757353
  0.2150276969353576  0.5929868155924297  0.2232076878463362
  0.2792634394739594  0.3649286734681553  0.7902443627164644
  0.7279997981316093  0.6339139952488058  0.2093439841467451
  0.9879607433750932  0.4543417467190949  0.7389744558434295
  0.0129022986778570  0.5456149318016509  0.2611774472011353
  0.8413849475905462  0.2034923100229720  0.6823011044076419
  0.1595206059272254  0.7968460742773673  0.3177467412981214
  0.0952607854269194  0.1946601026820005  0.7184258111944599
  0.9049501865218822  0.8054839020159982  0.2814131718496485
  0.4800992869799471  0.8627801794824934  0.7383615429717746
  0.5189007873120886  0.1385171124180219  0.2611261241580598
  0.6348458187062027  0.6413964923269564  0.7099710248390546
  0.3642368773762583  0.3594808077486210  0.2898229461047597
  0.3483882180928932  0.8804393883667180  0.7933873709022222
  0.6534672580999833  0.1219765194633753  0.2063240986302013
  0.8481595108146109  0.9084169338205040  0.7732568161161638
  0.1533464437214302  0.0927671680440847  0.2265870128072793
 
  0.00000000E+00  0.00000000E+00  0.00000000E+00
  0.00000000E+00  0.00000000E+00  0.00000000E+00
  0.00000000E+00  0.00000000E+00  0.00000000E+00
  0.00000000E+00  0.00000000E+00  0.00000000E+00
  0.00000000E+00  0.00000000E+00  0.00000000E+00
  0.00000000E+00  0.00000000E+00  0.00000000E+00
  0.00000000E+00  0.00000000E+00  0.00000000E+00
  0.00000000E+00  0.00000000E+00  0.00000000E+00
  0.00000000E+00  0.00000000E+00  0.00000000E+00
  0.00000000E+00  0.00000000E+00  0.00000000E+00
  0.00000000E+00  0.00000000E+00  0.00000000E+00
  0.00000000E+00  0.00000000E+00  0.00000000E+00
  0.00000000E+00  0.00000000E+00  0.00000000E+00
  0.00000000E+00  0.00000000E+00  0.00000000E+00
  0.00000000E+00  0.00000000E+00  0.00000000E+00
  0.00000000E+00  0.00000000E+00  0.00000000E+00
  0.00000000E+00  0.00000000E+00  0.00000000E+00
  0.00000000E+00  0.00000000E+00  0.00000000E+00
  0.00000000E+00  0.00000000E+00  0.00000000E+00
  0.00000000E+00  0.00000000E+00  0.00000000E+00
  0.00000000E+00  0.00000000E+00  0.00000000E+00
  0.00000000E+00  0.00000000E+00  0.00000000E+00
  0.00000000E+00  0.00000000E+00  0.00000000E+00
  0.00000000E+00  0.00000000E+00  0.00000000E+00
  0.00000000E+00  0.00000000E+00  0.00000000E+00
  0.00000000E+00  0.00000000E+00  0.00000000E+00
  0.00000000E+00  0.00000000E+00  0.00000000E+00
  0.00000000E+00  0.00000000E+00  0.00000000E+00
  0.00000000E+00  0.00000000E+00  0.00000000E+00
  0.00000000E+00  0.00000000E+00  0.00000000E+00
  0.00000000E+00  0.00000000E+00  0.00000000E+00
  0.00000000E+00  0.00000000E+00  0.00000000E+00
  0.00000000E+00  0.00000000E+00  0.00000000E+00
  0.00000000E+00  0.00000000E+00  0.00000000E+00
  0.00000000E+00  0.00000000E+00  0.00000000E+00
  0.00000000E+00  0.00000000E+00  0.00000000E+00
  0.00000000E+00  0.00000000E+00  0.00000000E+00
  0.00000000E+00  0.00000000E+00  0.00000000E+00
  0.00000000E+00  0.00000000E+00  0.00000000E+00
  0.00000000E+00  0.00000000E+00  0.00000000E+00
  0.00000000E+00  0.00000000E+00  0.00000000E+00
  0.00000000E+00  0.00000000E+00  0.00000000E+00
  0.00000000E+00  0.00000000E+00  0.00000000E+00
  0.00000000E+00  0.00000000E+00  0.00000000E+00
  0.00000000E+00  0.00000000E+00  0.00000000E+00
  0.00000000E+00  0.00000000E+00  0.00000000E+00
  0.00000000E+00  0.00000000E+00  0.00000000E+00
  0.00000000E+00  0.00000000E+00  0.00000000E+00
  0.00000000E+00  0.00000000E+00  0.00000000E+00
  0.00000000E+00  0.00000000E+00  0.00000000E+00
  0.00000000E+00  0.00000000E+00  0.00000000E+00
  0.00000000E+00  0.00000000E+00  0.00000000E+00
  0.00000000E+00  0.00000000E+00  0.00000000E+00
  0.00000000E+00  0.00000000E+00  0.00000000E+00
  0.00000000E+00  0.00000000E+00  0.00000000E+00
  0.00000000E+00  0.00000000E+00  0.00000000E+00
  0.00000000E+00  0.00000000E+00  0.00000000E+00
  0.00000000E+00  0.00000000E+00  0.00000000E+00
  0.00000000E+00  0.00000000E+00  0.00000000E+00
  0.00000000E+00  0.00000000E+00  0.00000000E+00
  0.00000000E+00  0.00000000E+00  0.00000000E+00
  0.00000000E+00  0.00000000E+00  0.00000000E+00
  0.00000000E+00  0.00000000E+00  0.00000000E+00
  0.00000000E+00  0.00000000E+00  0.00000000E+00
  0.00000000E+00  0.00000000E+00  0.00000000E+00
  0.00000000E+00  0.00000000E+00  0.00000000E+00
  0.00000000E+00  0.00000000E+00  0.00000000E+00
  0.00000000E+00  0.00000000E+00  0.00000000E+00
  0.00000000E+00  0.00000000E+00  0.00000000E+00
  0.00000000E+00  0.00000000E+00  0.00000000E+00
  0.00000000E+00  0.00000000E+00  0.00000000E+00
  0.00000000E+00  0.00000000E+00  0.00000000E+00
  0.00000000E+00  0.00000000E+00  0.00000000E+00
  0.00000000E+00  0.00000000E+00  0.00000000E+00
  0.00000000E+00  0.00000000E+00  0.00000000E+00
  0.00000000E+00  0.00000000E+00  0.00000000E+00
  0.00000000E+00  0.00000000E+00  0.00000000E+00
  0.00000000E+00  0.00000000E+00  0.00000000E+00
  0.00000000E+00  0.00000000E+00  0.00000000E+00
  0.00000000E+00  0.00000000E+00  0.00000000E+00
  0.00000000E+00  0.00000000E+00  0.00000000E+00
  0.00000000E+00  0.00000000E+00  0.00000000E+00
  0.00000000E+00  0.00000000E+00  0.00000000E+00
  0.00000000E+00  0.00000000E+00  0.00000000E+00
  0.00000000E+00  0.00000000E+00  0.00000000E+00
  0.00000000E+00  0.00000000E+00  0.00000000E+00
  0.00000000E+00  0.00000000E+00  0.00000000E+00
  0.00000000E+00  0.00000000E+00  0.00000000E+00
  0.00000000E+00  0.00000000E+00  0.00000000E+00
  0.00000000E+00  0.00000000E+00  0.00000000E+00
  0.00000000E+00  0.00000000E+00  0.00000000E+00
  0.00000000E+00  0.00000000E+00  0.00000000E+00
  0.00000000E+00  0.00000000E+00  0.00000000E+00
  0.00000000E+00  0.00000000E+00  0.00000000E+00
  0.00000000E+00  0.00000000E+00  0.00000000E+00
  0.00000000E+00  0.00000000E+00  0.00000000E+00
  0.00000000E+00  0.00000000E+00  0.00000000E+00
  0.00000000E+00  0.00000000E+00  0.00000000E+00
  0.00000000E+00  0.00000000E+00  0.00000000E+00
  0.00000000E+00  0.00000000E+00  0.00000000E+00
  0.00000000E+00  0.00000000E+00  0.00000000E+00
  0.00000000E+00  0.00000000E+00  0.00000000E+00
  0.00000000E+00  0.00000000E+00  0.00000000E+00
  0.00000000E+00  0.00000000E+00  0.00000000E+00
  0.00000000E+00  0.00000000E+00  0.00000000E+00
  0.00000000E+00  0.00000000E+00  0.00000000E+00
  0.00000000E+00  0.00000000E+00  0.00000000E+00
  0.00000000E+00  0.00000000E+00  0.00000000E+00
  0.00000000E+00  0.00000000E+00  0.00000000E+00
  0.00000000E+00  0.00000000E+00  0.00000000E+00
  0.00000000E+00  0.00000000E+00  0.00000000E+00
  0.00000000E+00  0.00000000E+00  0.00000000E+00
  0.00000000E+00  0.00000000E+00  0.00000000E+00
  0.00000000E+00  0.00000000E+00  0.00000000E+00
  0.00000000E+00  0.00000000E+00  0.00000000E+00
  0.00000000E+00  0.00000000E+00  0.00000000E+00
  0.00000000E+00  0.00000000E+00  0.00000000E+00
  0.00000000E+00  0.00000000E+00  0.00000000E+00
  0.00000000E+00  0.00000000E+00  0.00000000E+00
  0.00000000E+00  0.00000000E+00  0.00000000E+00
  0.00000000E+00  0.00000000E+00  0.00000000E+00
  0.00000000E+00  0.00000000E+00  0.00000000E+00
  0.00000000E+00  0.00000000E+00  0.00000000E+00
  0.00000000E+00  0.00000000E+00  0.00000000E+00
  0.00000000E+00  0.00000000E+00  0.00000000E+00
  0.00000000E+00  0.00000000E+00  0.00000000E+00
  0.00000000E+00  0.00000000E+00  0.00000000E+00
  0.00000000E+00  0.00000000E+00  0.00000000E+00
  0.00000000E+00  0.00000000E+00  0.00000000E+00
  0.00000000E+00  0.00000000E+00  0.00000000E+00
  0.00000000E+00  0.00000000E+00  0.00000000E+00
  0.00000000E+00  0.00000000E+00  0.00000000E+00
  0.00000000E+00  0.00000000E+00  0.00000000E+00
  0.00000000E+00  0.00000000E+00  0.00000000E+00
  0.00000000E+00  0.00000000E+00  0.00000000E+00
  0.00000000E+00  0.00000000E+00  0.00000000E+00
  0.00000000E+00  0.00000000E+00  0.00000000E+00
  0.00000000E+00  0.00000000E+00  0.00000000E+00
  0.00000000E+00  0.00000000E+00  0.00000000E+00
  0.00000000E+00  0.00000000E+00  0.00000000E+00
  0.00000000E+00  0.00000000E+00  0.00000000E+00
  0.00000000E+00  0.00000000E+00  0.00000000E+00
  0.00000000E+00  0.00000000E+00  0.00000000E+00
  0.00000000E+00  0.00000000E+00  0.00000000E+00
  0.00000000E+00  0.00000000E+00  0.00000000E+00
  0.00000000E+00  0.00000000E+00  0.00000000E+00
  0.00000000E+00  0.00000000E+00  0.00000000E+00
  0.00000000E+00  0.00000000E+00  0.00000000E+00
  0.00000000E+00  0.00000000E+00  0.00000000E+00
  0.00000000E+00  0.00000000E+00  0.00000000E+00
  0.00000000E+00  0.00000000E+00  0.00000000E+00
  0.00000000E+00  0.00000000E+00  0.00000000E+00
  0.00000000E+00  0.00000000E+00  0.00000000E+00
  0.00000000E+00  0.00000000E+00  0.00000000E+00
  0.00000000E+00  0.00000000E+00  0.00000000E+00
  0.00000000E+00  0.00000000E+00  0.00000000E+00
  0.00000000E+00  0.00000000E+00  0.00000000E+00
  0.00000000E+00  0.00000000E+00  0.00000000E+00
  0.00000000E+00  0.00000000E+00  0.00000000E+00
  0.00000000E+00  0.00000000E+00  0.00000000E+00
  0.00000000E+00  0.00000000E+00  0.00000000E+00
  0.00000000E+00  0.00000000E+00  0.00000000E+00
  0.00000000E+00  0.00000000E+00  0.00000000E+00
  0.00000000E+00  0.00000000E+00  0.00000000E+00
  0.00000000E+00  0.00000000E+00  0.00000000E+00
  0.00000000E+00  0.00000000E+00  0.00000000E+00
  0.00000000E+00  0.00000000E+00  0.00000000E+00
  0.00000000E+00  0.00000000E+00  0.00000000E+00
  0.00000000E+00  0.00000000E+00  0.00000000E+00
  0.00000000E+00  0.00000000E+00  0.00000000E+00
  0.00000000E+00  0.00000000E+00  0.00000000E+00
  0.00000000E+00  0.00000000E+00  0.00000000E+00
  0.00000000E+00  0.00000000E+00  0.00000000E+00
  0.00000000E+00  0.00000000E+00  0.00000000E+00
  0.00000000E+00  0.00000000E+00  0.00000000E+00
  0.00000000E+00  0.00000000E+00  0.00000000E+00
  0.00000000E+00  0.00000000E+00  0.00000000E+00
  0.00000000E+00  0.00000000E+00  0.00000000E+00
  0.00000000E+00  0.00000000E+00  0.00000000E+00
  0.00000000E+00  0.00000000E+00  0.00000000E+00
  0.00000000E+00  0.00000000E+00  0.00000000E+00
  0.00000000E+00  0.00000000E+00  0.00000000E+00
  0.00000000E+00  0.00000000E+00  0.00000000E+00
  0.00000000E+00  0.00000000E+00  0.00000000E+00
  0.00000000E+00  0.00000000E+00  0.00000000E+00
  0.00000000E+00  0.00000000E+00  0.00000000E+00
  0.00000000E+00  0.00000000E+00  0.00000000E+00
  0.00000000E+00  0.00000000E+00  0.00000000E+00
