# Supplementary material for: Thermodynamic Origin of the Photostability of the Two-Dimensional Perovskite PEA2Pb(I1–xBrx)4
Source: ACS Energy Lett. 2023 Jan 13;8(2):943–9. doi: 10.1021/acsenergylett.2c02463 (PMC9926482; doi:10.1021/acsenergylett.2c02463)
Supplement: Supplementary file 2 — nz2c02463_si_002.zip [file nz2c02463_si_002.zip › suppl/7_Br/1/POSCAR]

1                                       
   1.00000000000000     
     8.2675740016374899    0.0086611238879441   -0.0072234190042526
     0.1119245790981262    8.2490759240085296    0.0047082166946228
     2.2003959701808071    2.2445550352005945   32.1094013682134687
   Pb   Br   I    N    C    H 
     4    14     2     8    64    96
Direct
  0.0007527027299723 -0.0005043690307857  0.9992426582543131
  0.5010436188335465  0.5014226147714502  0.9973032278176881
  0.5006053653780365  0.0014732643868623  0.4978812524968813
 -0.0008618389113901  0.5015437754396086  0.4996520926831952
  0.3136712257813954  0.1888297180662694  0.9971949523121773
  0.5586057482507454  0.5131037003409280  0.9033330614353388
  0.0010409952724753  0.0096624525295808  0.9052144134111793
  0.0002877907111955  0.9872219109309323  0.0935903918445825
  0.9886454196367621  0.4480774346548290  0.5939952561305890
  0.0110802833785992  0.5547799496830801  0.4055548032330973
  0.5111201083231662  0.9984276469671515  0.4039732504207534
  0.8142187305604045  0.3142798030375324 -0.0001415712522968
  0.3122088994927203  0.6886680832977746  0.4994908143122692
  0.6885808491236461  0.3136695913495990  0.4998678253111493
  0.8155656757697255  0.8165409265858803  0.5000943517148309
  0.1867259860295019  0.1866567829638253  0.4977630697979433
  0.1859946324645551  0.6857468847830273  0.9985008088986593
  0.6882557643265248  0.8128239856572653 -0.0000361452935938
  0.4591926571205297  0.4807796908914488  0.0973801175326179
  0.4841738779460546  0.9858936712664776  0.5979207408882107
  0.9400860145445508  0.6068495808975380  0.9229352221072337
  0.0539069815345931  0.3896278722986002  0.0762864157166004
  0.6054554205581073  0.1072877897208739  0.9223350167916534
  0.3974437385321783  0.8992180134639908  0.0749682894785552
  0.9004967239266901  0.0623524721887273  0.5768233009071452
  0.1073847698116186  0.9407077800622118  0.4220421780603160
  0.3906085567798137  0.4064295865063278  0.5759680807036733
  0.6070323027194419  0.6004450473051578  0.4238089210913617
  0.0508173187289401  0.6144084989762738  0.8323136470056319
  0.9608456288611423  0.3812665020107834  0.1685513806649863
  0.5572043453093686  0.1161078523263957  0.8309085685097209
  0.4466408563648850  0.8843142050030278  0.1676890714479695
  0.5117320279625958  0.5060020569959314  0.5950119839456828
  0.4891738556475059  0.4944741837337432  0.4055003310049940
  0.0562087845118539  0.4845560895833997  0.9054905981907378
  0.9471524853053660  0.5153109829555860  0.0956175388003955
  0.3845761828571581  0.4461728386333820  0.6680446126483427
  0.6147752693605738  0.5534824834388843  0.3324807899355851
  0.8833192119755061  0.9512828911609887  0.6693077375715401
  0.1174333611786888  0.0474667123872158  0.3307364415441476
  0.3020091324522000  0.3024380354258533  0.6810666817850179
  0.6965570000637741  0.6984134829369747  0.3201919449908274
  0.5370166227008948  0.4426853828829271  0.6396682769709388
  0.4618639860088818  0.5547017994377849  0.3607178502202413
  0.0361069643276660  0.9750351891724678  0.6414160069833791
  0.9641471496509350  0.0251633521150279  0.3584968850725208
  0.1779005775789901  0.5977080515620727  0.7066394068993899
  0.8244325947527121  0.4050625101388294  0.2940547562186909
  0.6548612583884817  0.0603690809624353  0.7104806673994959
  0.3467271925393162  0.9357365947820483  0.2903796786477059
  0.5072239236895666  0.9844183293193443  0.9034481550756722
  0.5055228094504267  0.0115310769076936  0.0943953808733626
  0.0153876060462734  0.9425706991075915  0.5961332433316875
  0.9868927480045765  0.0571873672138008  0.4036927666478305
  0.2058478833740952  0.6815208134632358  0.8248282018349304
  0.8043807286396853  0.3181722298585336  0.1767397126363606
  0.8221327753925729  0.7944403337857627  0.6789058031637648
  0.1809886441108077  0.2034686298439895  0.3214444016371215
  0.4048289548447768  0.1796425722025797  0.8211895413362063
  0.5945694859575632  0.8171948289638227  0.1798406508326337
  0.0264202727437511  0.4609416577508493  0.8602232381015242
  0.9865493024504401  0.5342462070427010  0.1405065887437760
  0.9194072182819377  0.6951942818047436  0.8144687811218309
  0.0912977599007518  0.2981811087401997  0.1862416813969011
  0.5318630541462893  0.4089728202576071  0.7816846735164924
  0.4537674182563767  0.5958081922987846  0.2193612280623013
  0.0961486530479461  0.9056103445030163  0.7824291682663409
  0.9105819102231227  0.0924501006987266  0.2191053405765523
  0.5699610596915982  0.9623831075843052  0.8586934896124698
  0.4439648905726712  0.0368440999909212  0.1390785102699994
  0.6966113945146922  0.2010031856646647  0.8155948908296095
  0.3025421092108935  0.8050383108441607  0.1818340864645294
  0.3202915516766930  0.5941561871497308  0.6809454324951266
  0.6809283606998290  0.4065436908714238  0.3193680989005553
  0.6836989157501360  0.3470747020786465  0.7913056356256815
  0.3061435274177529  0.6614158972173440  0.2074636931228946
  0.3922274849762210  0.3241901402050467  0.7964541806209755
  0.5981430393945858  0.6745558420456349  0.2056924829704279
  0.0958394096998197  0.4537836040263930  0.7191335752588464
  0.9059497223012544  0.5500783865223060  0.2823854970372261
  0.7984530648057748  0.0837624434722969  0.6854174752252195
  0.2018038026130839  0.9139896540389982  0.3149565457922831
  0.1578327354564635  0.3062983533817268  0.7061901037308250
  0.8418689235963768  0.6964738403217126  0.2955298958056764
  0.5947115721897236  0.9038745062447263  0.7195313206712718
  0.4092212686757801  0.0915353857253675  0.2816191164426394
  0.6794363783099153  0.7710446077960756  0.7039421896154781
  0.3254340313934586  0.2250188131758031  0.2970433323806304
  0.2278897477946633  0.8255924483345904  0.7999904548135640
  0.7798818047600389  0.1747010897351410  0.2016721963866820
  0.9415655640779451  0.8398516044671509  0.7895578694132378
  0.0665902337366085  0.1549835269228478  0.2116347872909450
  0.9631294325298414  0.7251363444220627  0.9102861193377977
  0.0307097333359194  0.2718624167780097  0.0893201432362437
  0.9503784736522345  0.6090042768246117  0.9546149192444103
  0.0341896631734671  0.3879811906153702  0.0450042135474989
  0.8201029289436449  0.5784863639440495  0.9179862889620242
  0.1761804102543308  0.4140670403755081  0.0791452337019815
  0.5707400869102558  0.1102481459736629  0.9536523635386820
  0.4288503533053638  0.8984380478461074  0.0434492928777509
  0.5891124157023150  0.2252420527453023  0.9091095885423587
  0.4090044915443644  0.7792218801225317  0.0873429190633795
  0.7293137502000037  0.0784490398097309  0.9192072018206549
  0.2752949267680894  0.9337059184495266  0.0790202167346279
  0.8999644735828310  0.0487634789625972  0.5452500220375579
  0.1099118324260595  0.9543303510913400  0.4535834858031133
  0.9323370089531600  0.1823292590320660  0.5809939965681784
  0.0774674358387135  0.8200728112768774  0.4180507760284273
  0.7811607143157359  0.0442804679146241  0.5890235961754159
  0.2255411196162272  0.9613063102939620  0.4093122721618917
  0.2725884092186487  0.4209115632575515  0.5891227757407548
  0.7256650585571562  0.5865917578922528  0.4110376359610777
  0.4202485148185642  0.2827947286509033  0.5789182386420454
  0.5745250210604479  0.7233572895793775  0.4196399228486263
  0.3869678982274810  0.4425612845041449  0.5446782782070940
  0.6100433929375149  0.5694723311116577  0.4553504481339266
  0.4673762400469312  0.6321942432930762  0.5932114944906856
  0.5379872754981904  0.3699117658253271  0.4076604680706364
  0.6253889919501825  0.4997508470374801  0.5755444650892907
  0.3756378338707594  0.4981388032903850  0.4250891985311900
  0.0380273028176014  0.3706067714289389  0.9248090553652980
  0.9672853505321413  0.6297973374157483  0.0766300682975572
  0.1791790048014557  0.5277892910220144  0.9089672197830929
  0.8212140421410391  0.4782980831986776  0.0933526049474796
  0.3511571663265253  0.1867909953686258  0.6711116114113390
  0.6459330102547473  0.8131418704054464  0.3303878675162356
  0.5868343644651935  0.3183243054457179  0.6397451174566735
  0.4093102530303212  0.6780068016565403  0.3603629944219400
  0.6310576204268440  0.5192157897370081  0.6505343360404987
  0.3696927939300311  0.4753755592992970  0.3501108368470316
  0.0819465630466644  0.0989704318768681  0.6426428627857007
  0.9175500953343166  0.9015327500154962  0.3573680781414961
  0.1321355932684158  0.8914759886109068  0.6520338436652789
  0.8686965540266435  0.1096223020056926  0.3479834653248930
  0.1301023211842049  0.7125600729352005  0.7172156667174887
  0.8738330419841739  0.2911656282660942  0.2832574258406568
  0.5900780929497683  0.1641940289800914  0.7229267311842803
  0.4108415351366497  0.8312891956743204  0.2780699870245585
  0.3804038028558423  0.0261816609497866  0.9055784119863298
  0.6283815700626305  0.9590437333937634  0.0925253577854706
  0.5167841152459838  0.8702978462422253  0.9227882931576046
  0.5063433736861411  0.1271325257636281  0.0753400237139871
  0.9679080937942635  0.8206771145952182  0.5930776133682909
  0.0307211016282685  0.1804535334771488  0.4068092834836254
  0.1316389480121310  0.9546296422228596  0.5777174631888338
  0.8725308875358597  0.0405291076966047  0.4227303942380310
  0.3094929299037999  0.6204320936851420  0.8386353727285720
  0.7014193643526612  0.3815863801552113  0.1632228627513582
  0.8870338177255076  0.6903027027590072  0.6664840305309920
  0.1167180218568700  0.3083865077172420  0.3336567131649457
  0.2951682718853672  0.1153888148862018  0.8333344632222920
  0.7077921002308512  0.8772315100317659  0.1687010382677867
  0.1107783871289737  0.3646734591708743  0.8503168836205891
  0.9080775955777570  0.6332810859416856  0.1516136111158881
  0.9031116683478948  0.4148113140775952  0.8584692468137946
  0.1122427751164996  0.5754644908410497  0.1409337774080741
  0.7980769945639818  0.6446405065931531  0.8205844452158116
  0.2135408243682324  0.3462442826603566  0.1798558022344749
  0.5207094386571515  0.5232003755392937  0.7629279298942327
  0.4578505204718651  0.4829985992999848  0.2389808168295221
  0.1147327906117835  0.0192430285059251  0.7634368997304812
  0.8904463784275578  0.9794934493198407  0.2382731891356345
  0.6965009490504566  0.9192331455729335  0.8582792761013018
  0.3204977149993112  0.0884811146941659  0.1392122689797982
  0.4986617255733603  0.8641471987738792  0.8478668258052162
  0.5213608079614164  0.1303335893802447  0.1498686607717639
  0.8155341581494232  0.1524659177596811  0.8231323806525800
  0.1869816606630258  0.8563970663770559  0.1724451711309754
  0.3826901174902627  0.7072324498447504  0.6707042067859954
  0.6191921084455033  0.2926880707357570  0.3291737398111037
  0.7928967482866981  0.4131850265257486  0.7800174448225669
  0.1932285511043519  0.6000135540354438  0.2177764145413031
  0.2740303611481046  0.3718764203611468  0.7883682126444653
  0.7131303476514532  0.6237847194037069  0.2153999421449805
  0.9836141522933892  0.4579165737651478  0.7387809803046556
  0.0194309491307406  0.5477263084841651  0.2631954143354923
  0.8451175198545888  0.2063300393566367  0.6779666679918180
  0.1536589967170184  0.7919614737679349  0.3223084285318684
  0.0934415449586457  0.1938514092095823  0.7154951697515859
  0.9057961297240065  0.8095738491336864  0.2867549324826908
  0.4816211936150258  0.8850206191274965  0.7385143253287669
  0.5234141622467982  0.1090657941387065  0.2630416029567833
  0.6333374080369900  0.6484991285877575  0.7111488853990674
  0.3734835634704689  0.3469073505876525  0.2901554811910548
  0.3485955441345533  0.8770649769318037  0.7944319444487135
  0.6580709840898155  0.1259323544177546  0.2074598120370823
  0.8382934471701208  0.9007458483704169  0.7756935000728999
  0.1689463610618215  0.0922954576501864  0.2254581023239244
 
  0.00000000E+00  0.00000000E+00  0.00000000E+00
  0.00000000E+00  0.00000000E+00  0.00000000E+00
  0.00000000E+00  0.00000000E+00  0.00000000E+00
  0.00000000E+00  0.00000000E+00  0.00000000E+00
  0.00000000E+00  0.00000000E+00  0.00000000E+00
  0.00000000E+00  0.00000000E+00  0.00000000E+00
  0.00000000E+00  0.00000000E+00  0.00000000E+00
  0.00000000E+00  0.00000000E+00  0.00000000E+00
  0.00000000E+00  0.00000000E+00  0.00000000E+00
  0.00000000E+00  0.00000000E+00  0.00000000E+00
  0.00000000E+00  0.00000000E+00  0.00000000E+00
  0.00000000E+00  0.00000000E+00  0.00000000E+00
  0.00000000E+00  0.00000000E+00  0.00000000E+00
  0.00000000E+00  0.00000000E+00  0.00000000E+00
  0.00000000E+00  0.00000000E+00  0.00000000E+00
  0.00000000E+00  0.00000000E+00  0.00000000E+00
  0.00000000E+00  0.00000000E+00  0.00000000E+00
  0.00000000E+00  0.00000000E+00  0.00000000E+00
  0.00000000E+00  0.00000000E+00  0.00000000E+00
  0.00000000E+00  0.00000000E+00  0.00000000E+00
  0.00000000E+00  0.00000000E+00  0.00000000E+00
  0.00000000E+00  0.00000000E+00  0.00000000E+00
  0.00000000E+00  0.00000000E+00  0.00000000E+00
  0.00000000E+00  0.00000000E+00  0.00000000E+00
  0.00000000E+00  0.00000000E+00  0.00000000E+00
  0.00000000E+00  0.00000000E+00  0.00000000E+00
  0.00000000E+00  0.00000000E+00  0.00000000E+00
  0.00000000E+00  0.00000000E+00  0.00000000E+00
  0.00000000E+00  0.00000000E+00  0.00000000E+00
  0.00000000E+00  0.00000000E+00  0.00000000E+00
  0.00000000E+00  0.00000000E+00  0.00000000E+00
  0.00000000E+00  0.00000000E+00  0.00000000E+00
  0.00000000E+00  0.00000000E+00  0.00000000E+00
  0.00000000E+00  0.00000000E+00  0.00000000E+00
  0.00000000E+00  0.00000000E+00  0.00000000E+00
  0.00000000E+00  0.00000000E+00  0.00000000E+00
  0.00000000E+00  0.00000000E+00  0.00000000E+00
  0.00000000E+00  0.00000000E+00  0.00000000E+00
  0.00000000E+00  0.00000000E+00  0.00000000E+00
  0.00000000E+00  0.00000000E+00  0.00000000E+00
  0.00000000E+00  0.00000000E+00  0.00000000E+00
  0.00000000E+00  0.00000000E+00  0.00000000E+00
  0.00000000E+00  0.00000000E+00  0.00000000E+00
  0.00000000E+00  0.00000000E+00  0.00000000E+00
  0.00000000E+00  0.00000000E+00  0.00000000E+00
  0.00000000E+00  0.00000000E+00  0.00000000E+00
  0.00000000E+00  0.00000000E+00  0.00000000E+00
  0.00000000E+00  0.00000000E+00  0.00000000E+00
  0.00000000E+00  0.00000000E+00  0.00000000E+00
  0.00000000E+00  0.00000000E+00  0.00000000E+00
  0.00000000E+00  0.00000000E+00  0.00000000E+00
  0.00000000E+00  0.00000000E+00  0.00000000E+00
  0.00000000E+00  0.00000000E+00  0.00000000E+00
  0.00000000E+00  0.00000000E+00  0.00000000E+00
  0.00000000E+00  0.00000000E+00  0.00000000E+00
  0.00000000E+00  0.00000000E+00  0.00000000E+00
  0.00000000E+00  0.00000000E+00  0.00000000E+00
  0.00000000E+00  0.00000000E+00  0.00000000E+00
  0.00000000E+00  0.00000000E+00  0.00000000E+00
  0.00000000E+00  0.00000000E+00  0.00000000E+00
  0.00000000E+00  0.00000000E+00  0.00000000E+00
  0.00000000E+00  0.00000000E+00  0.00000000E+00
  0.00000000E+00  0.00000000E+00  0.00000000E+00
  0.00000000E+00  0.00000000E+00  0.00000000E+00
  0.00000000E+00  0.00000000E+00  0.00000000E+00
  0.00000000E+00  0.00000000E+00  0.00000000E+00
  0.00000000E+00  0.00000000E+00  0.00000000E+00
  0.00000000E+00  0.00000000E+00  0.00000000E+00
  0.00000000E+00  0.00000000E+00  0.00000000E+00
  0.00000000E+00  0.00000000E+00  0.00000000E+00
  0.00000000E+00  0.00000000E+00  0.00000000E+00
  0.00000000E+00  0.00000000E+00  0.00000000E+00
  0.00000000E+00  0.00000000E+00  0.00000000E+00
  0.00000000E+00  0.00000000E+00  0.00000000E+00
  0.00000000E+00  0.00000000E+00  0.00000000E+00
  0.00000000E+00  0.00000000E+00  0.00000000E+00
  0.00000000E+00  0.00000000E+00  0.00000000E+00
  0.00000000E+00  0.00000000E+00  0.00000000E+00
  0.00000000E+00  0.00000000E+00  0.00000000E+00
  0.00000000E+00  0.00000000E+00  0.00000000E+00
  0.00000000E+00  0.00000000E+00  0.00000000E+00
  0.00000000E+00  0.00000000E+00  0.00000000E+00
  0.00000000E+00  0.00000000E+00  0.00000000E+00
  0.00000000E+00  0.00000000E+00  0.00000000E+00
  0.00000000E+00  0.00000000E+00  0.00000000E+00
  0.00000000E+00  0.00000000E+00  0.00000000E+00
  0.00000000E+00  0.00000000E+00  0.00000000E+00
  0.00000000E+00  0.00000000E+00  0.00000000E+00
  0.00000000E+00  0.00000000E+00  0.00000000E+00
  0.00000000E+00  0.00000000E+00  0.00000000E+00
  0.00000000E+00  0.00000000E+00  0.00000000E+00
  0.00000000E+00  0.00000000E+00  0.00000000E+00
  0.00000000E+00  0.00000000E+00  0.00000000E+00
  0.00000000E+00  0.00000000E+00  0.00000000E+00
  0.00000000E+00  0.00000000E+00  0.00000000E+00
  0.00000000E+00  0.00000000E+00  0.00000000E+00
  0.00000000E+00  0.00000000E+00  0.00000000E+00
  0.00000000E+00  0.00000000E+00  0.00000000E+00
  0.00000000E+00  0.00000000E+00  0.00000000E+00
  0.00000000E+00  0.00000000E+00  0.00000000E+00
  0.00000000E+00  0.00000000E+00  0.00000000E+00
  0.00000000E+00  0.00000000E+00  0.00000000E+00
  0.00000000E+00  0.00000000E+00  0.00000000E+00
  0.00000000E+00  0.00000000E+00  0.00000000E+00
  0.00000000E+00  0.00000000E+00  0.00000000E+00
  0.00000000E+00  0.00000000E+00  0.00000000E+00
  0.00000000E+00  0.00000000E+00  0.00000000E+00
  0.00000000E+00  0.00000000E+00  0.00000000E+00
  0.00000000E+00  0.00000000E+00  0.00000000E+00
  0.00000000E+00  0.00000000E+00  0.00000000E+00
  0.00000000E+00  0.00000000E+00  0.00000000E+00
  0.00000000E+00  0.00000000E+00  0.00000000E+00
  0.00000000E+00  0.00000000E+00  0.00000000E+00
  0.00000000E+00  0.00000000E+00  0.00000000E+00
  0.00000000E+00  0.00000000E+00  0.00000000E+00
  0.00000000E+00  0.00000000E+00  0.00000000E+00
  0.00000000E+00  0.00000000E+00  0.00000000E+00
  0.00000000E+00  0.00000000E+00  0.00000000E+00
  0.00000000E+00  0.00000000E+00  0.00000000E+00
  0.00000000E+00  0.00000000E+00  0.00000000E+00
  0.00000000E+00  0.00000000E+00  0.00000000E+00
  0.00000000E+00  0.00000000E+00  0.00000000E+00
  0.00000000E+00  0.00000000E+00  0.00000000E+00
  0.00000000E+00  0.00000000E+00  0.00000000E+00
  0.00000000E+00  0.00000000E+00  0.00000000E+00
  0.00000000E+00  0.00000000E+00  0.00000000E+00
  0.00000000E+00  0.00000000E+00  0.00000000E+00
  0.00000000E+00  0.00000000E+00  0.00000000E+00
  0.00000000E+00  0.00000000E+00  0.00000000E+00
  0.00000000E+00  0.00000000E+00  0.00000000E+00
  0.00000000E+00  0.00000000E+00  0.00000000E+00
  0.00000000E+00  0.00000000E+00  0.00000000E+00
  0.00000000E+00  0.00000000E+00  0.00000000E+00
  0.00000000E+00  0.00000000E+00  0.00000000E+00
  0.00000000E+00  0.00000000E+00  0.00000000E+00
  0.00000000E+00  0.00000000E+00  0.00000000E+00
  0.00000000E+00  0.00000000E+00  0.00000000E+00
  0.00000000E+00  0.00000000E+00  0.00000000E+00
  0.00000000E+00  0.00000000E+00  0.00000000E+00
  0.00000000E+00  0.00000000E+00  0.00000000E+00
  0.00000000E+00  0.00000000E+00  0.00000000E+00
  0.00000000E+00  0.00000000E+00  0.00000000E+00
  0.00000000E+00  0.00000000E+00  0.00000000E+00
  0.00000000E+00  0.00000000E+00  0.00000000E+00
  0.00000000E+00  0.00000000E+00  0.00000000E+00
  0.00000000E+00  0.00000000E+00  0.00000000E+00
  0.00000000E+00  0.00000000E+00  0.00000000E+00
  0.00000000E+00  0.00000000E+00  0.00000000E+00
  0.00000000E+00  0.00000000E+00  0.00000000E+00
  0.00000000E+00  0.00000000E+00  0.00000000E+00
  0.00000000E+00  0.00000000E+00  0.00000000E+00
  0.00000000E+00  0.00000000E+00  0.00000000E+00
  0.00000000E+00  0.00000000E+00  0.00000000E+00
  0.00000000E+00  0.00000000E+00  0.00000000E+00
  0.00000000E+00  0.00000000E+00  0.00000000E+00
  0.00000000E+00  0.00000000E+00  0.00000000E+00
  0.00000000E+00  0.00000000E+00  0.00000000E+00
  0.00000000E+00  0.00000000E+00  0.00000000E+00
  0.00000000E+00  0.00000000E+00  0.00000000E+00
  0.00000000E+00  0.00000000E+00  0.00000000E+00
  0.00000000E+00  0.00000000E+00  0.00000000E+00
  0.00000000E+00  0.00000000E+00  0.00000000E+00
  0.00000000E+00  0.00000000E+00  0.00000000E+00
  0.00000000E+00  0.00000000E+00  0.00000000E+00
  0.00000000E+00  0.00000000E+00  0.00000000E+00
  0.00000000E+00  0.00000000E+00  0.00000000E+00
  0.00000000E+00  0.00000000E+00  0.00000000E+00
  0.00000000E+00  0.00000000E+00  0.00000000E+00
  0.00000000E+00  0.00000000E+00  0.00000000E+00
  0.00000000E+00  0.00000000E+00  0.00000000E+00
  0.00000000E+00  0.00000000E+00  0.00000000E+00
  0.00000000E+00  0.00000000E+00  0.00000000E+00
  0.00000000E+00  0.00000000E+00  0.00000000E+00
  0.00000000E+00  0.00000000E+00  0.00000000E+00
  0.00000000E+00  0.00000000E+00  0.00000000E+00
  0.00000000E+00  0.00000000E+00  0.00000000E+00
  0.00000000E+00  0.00000000E+00  0.00000000E+00
  0.00000000E+00  0.00000000E+00  0.00000000E+00
  0.00000000E+00  0.00000000E+00  0.00000000E+00
  0.00000000E+00  0.00000000E+00  0.00000000E+00
  0.00000000E+00  0.00000000E+00  0.00000000E+00
  0.00000000E+00  0.00000000E+00  0.00000000E+00
  0.00000000E+00  0.00000000E+00  0.00000000E+00
  0.00000000E+00  0.00000000E+00  0.00000000E+00
  0.00000000E+00  0.00000000E+00  0.00000000E+00
  0.00000000E+00  0.00000000E+00  0.00000000E+00
  0.00000000E+00  0.00000000E+00  0.00000000E+00
  0.00000000E+00  0.00000000E+00  0.00000000E+00
