# Supplementary material for: Thermodynamic Origin of the Photostability of the Two-Dimensional Perovskite PEA2Pb(I1–xBrx)4
Source: ACS Energy Lett. 2023 Jan 13;8(2):943–9. doi: 10.1021/acsenergylett.2c02463 (PMC9926482; doi:10.1021/acsenergylett.2c02463)
Supplement: Supplementary file 2 — nz2c02463_si_002.zip [file nz2c02463_si_002.zip › suppl/7_Br/2/POSCAR]

2                                       
   1.00000000000000     
     8.3038891605379455   -0.0705670686046846    0.0049370309324832
     0.0331623276416553    8.2873362026029902   -0.0045619293812758
     2.2343975790814024    2.1975693835561589   32.0957560809896094
   Pb   Br   I    N    C    H 
     4    14     2     8    64    96
Direct
  0.0025228905723506  0.0091911166673694 -0.0003304331860171
  0.5183093122335795  0.4937684595669312  0.0011279537963461
  0.5103173107646742  0.9971398472345906  0.5002652278897574
  0.9950818718729173  0.5127542386876993  0.5008688149889489
  0.3251758273417066  0.1862562178590847  0.0000422462894518
  0.4566601755256444  0.4883491629701359  0.0955748685979403
  0.5532582846824178  0.5056144327577585  0.9059207205670798
  0.9985459265294448  0.0136877037501340  0.9052877412835006
  0.0075952380859019  0.9888953443353040  0.0939777821997626
  0.9892456995276246  0.4502812374699701  0.5950682449207896
  0.0075802971841054  0.5506054666375712  0.4055490083895986
  0.5131735904320235  0.9926105787351641  0.4060101389787291
  0.4892433052156396  0.0042901213942685  0.5945309070752961
  0.8316653343807803  0.3232143400784053  0.0014169001312756
  0.3143271785955524  0.6891735051199561  0.5015625478268908
  0.6890983749977514  0.3167079623149783  0.4999849264178481
  0.8229902129765111  0.8259691177490325  0.5010005826299156
  0.6925470406605422  0.8168670490036571  0.0015993915948116
  0.1885409218143543  0.1914498630395952  0.4964734678763246
  0.1972255654699619  0.6873107796079918  0.9958229145574717
  0.9327560174518924  0.6073763657382656  0.9197523198430174
  0.0725670663422113  0.3911556056993518  0.0785909216615877
  0.6054849649634474  0.1051242436227198  0.9234090396246754
  0.4034007640417792  0.8926193453906173  0.0773093081124839
  0.8910898847437859  0.0645690800225146  0.5789770111328781
  0.1067751273636056  0.9316541823466816  0.4197018380365989
  0.3923985300471570  0.4015411926906833  0.5764815127785166
  0.6065513060593999  0.5984170509857044  0.4244786367574554
  0.0487359025864444  0.6159772961119259  0.8297568271440772
  0.9603620889206715  0.3826821206664227  0.1692660837828962
  0.5571257353742386  0.1155287210319165  0.8313299841649852
  0.4430727937798199  0.8844559725696844  0.1692103905907430
  0.5108257927950121  0.5070242639820216  0.5950957200632231
  0.4870362352491351  0.4946640044833416  0.4056796114501840
  0.0481061437949760  0.4860879838791115  0.9027874898644020
  0.9587421018696323  0.5124449649694426  0.0961805842577146
  0.3844045292815261  0.4466941506768908  0.6680610924876231
  0.6148240320130329  0.5537337383220611  0.3326329995132645
  0.8838065421780996  0.9520909586330947  0.6695286878875382
  0.1156739776730491  0.0485902158917231  0.3298270613312065
  0.3019284032636086  0.3021431265891584  0.6809574280422708
  0.6969119556895437  0.6976363358126081  0.3188621279198031
  0.5367537966608492  0.4458423237496223  0.6397476462595401
  0.4626049140966538  0.5565146382529589  0.3609723537632545
  0.0360754266214184  0.9756565991968097  0.6414574335869655
  0.9623876794410405  0.0229439701106276  0.3574319387625953
  0.1776056178261455  0.5946059652957715  0.7063684666498214
  0.8216571380604279  0.4033707052547637  0.2950482852256478
  0.6549803606275221  0.0614044920656790  0.7094352662101389
  0.3462046064133174  0.9412562434897020  0.2900292349889843
  0.5060184468045231  0.9831624359633726  0.9041930117204530
  0.5023439097252406  0.0147946048505871  0.0966435563844084
  0.0099882128336305  0.9473693845576288  0.5961765557624469
  0.9867278466292456  0.0485852042596133  0.4029097727991278
  0.2041664786490096  0.6832179752705101  0.8220509784278360
  0.8037339021102865  0.3183507990386416  0.1770579894353562
  0.8205316424514659  0.7959474421956433  0.6793205623177044
  0.1798339574165364  0.2049106165551348  0.3209146706427016
  0.4066400321095731  0.1784235626174694  0.8214675292575546
  0.5918548158354129  0.8190916684205870  0.1795717485463854
  0.0221469946501496  0.4624065763413205  0.8573069528401778
  0.9883505851293404  0.5354299902211804  0.1415207404957583
  0.9185101629735755  0.6977618848415574  0.8128119137932786
  0.0892084329935342  0.2998750962893422  0.1865763958614439
  0.5382642239043491  0.4036264446588566  0.7807763186824572
  0.4551247808981096  0.5949604341703637  0.2194882412886941
  0.0970986192221821  0.9096567192361390  0.7814478526150123
  0.9063218165536876  0.0931223935931921  0.2188471455520740
  0.5677886614733200  0.9628989469320856  0.8592467347985632
  0.4371272515555938  0.0371963872555849  0.1412077262270761
  0.6977284251242444  0.1990601966239225  0.8156269911863481
  0.3007504831585927  0.8025829348239238  0.1842831190011090
  0.3199657944038398  0.5931776274731712  0.6807735988386195
  0.6796356898493214  0.4063401559163184  0.3207228751772033
  0.6881697906097716  0.3426084070700930  0.7906537377371222
  0.3067972218355076  0.6585246562053381  0.2092019833160402
  0.3975129220347861  0.3204652403116567  0.7960309493589620
  0.5977124544181592  0.6761248940716752  0.2047871804030809
  0.0955445372995510  0.4498608577046694  0.7187339402672948
  0.9029432742450357  0.5475270069140032  0.2816580715565085
  0.7996616971138188  0.0844294910444419  0.6848575898989840
  0.2004204731876420  0.9173538015237588  0.3141175499562470
  0.1575515767595383  0.3039229623772191  0.7058953822131260
  0.8407119604870389  0.6943991151760734  0.2937472189372198
  0.5927166389697919  0.9055089951451432  0.7187125189413838
  0.4092190281231172  0.0972280859446353  0.2816414712123735
  0.6764470057663278  0.7730895605752649  0.7038125407009086
  0.3250910507306662  0.2287096849687311  0.2969663791506056
  0.2275547475122476  0.8287984936178735  0.7981227861904169
  0.7774006211561374  0.1746794360306404  0.2016334614603927
  0.9422100757332781  0.8434473821054637  0.7885620241698704
  0.0624241711777891  0.1563069798225363  0.2115117041915665
  0.9581048219445329  0.7253079277859463  0.9074680972129398
  0.0479362983486176  0.2731667686395129  0.0910708600187992
  0.9403813285338946  0.6088902408665088  0.9515757058626185
  0.0619709125445184  0.3895155550649909  0.0468690764901303
  0.8129924746739445  0.5781894176097813  0.9144531116375565
  0.1927102003061928  0.4198695495276286  0.0833247834875244
  0.5708614781748018  0.1060887331165336  0.9548168626660063
  0.4385113226106754  0.8904977138648820  0.0459515381177384
  0.5896432014550845  0.2230261869155008  0.9107024997170611
  0.4182428482946554  0.7750191333757240  0.0902477692766717
  0.7285370246284688  0.0776521300384121  0.9199671539848788
  0.2804867246532859  0.9206119359140748  0.0802843625250809
  0.8881877837516222  0.0543598575002182  0.5472614268222679
  0.1087625798813898  0.9391547675111709  0.4515241333194156
  0.9223122031350101  0.1843543102468259  0.5836790779199815
  0.0767301590852008  0.8119080427215393  0.4143604468778069
  0.7731167004670041  0.0423009907412939  0.5916554636142960
  0.2246531516674880  0.9559890286570932  0.4073813315600097
  0.2745636636461182  0.4139140462535167  0.5894481231022269
  0.7243071382229695  0.5852109137304768  0.4114839760378365
  0.4238342162000421  0.2794718407647998  0.5800298704336670
  0.5761461561828441  0.7208948018721871  0.4209754044155514
  0.3889799518322886  0.4338901121234612  0.5450231295072852
  0.6092624867792933  0.5646559581555501  0.4558734364735292
  0.4639054995657916  0.6307758741906981  0.5932078601333981
  0.5322371938119143  0.3702668906506487  0.4076175254444605
  0.6240154195303418  0.5043607231828119  0.5754865042058097
  0.3736307435206579  0.4984187572474977  0.4251720371824333
  0.0266946393401838  0.3726267971092794  0.9219799775205878
  0.9789407852380141  0.6261813169730222  0.0770015385078435
  0.1706525140377696  0.5293938614399269  0.9069893541144725
  0.8356238287693341  0.4693185672958019  0.0925801474038649
  0.3511721511819588  0.1878137660354935  0.6710410196813669
  0.6476827096254689  0.8126963547021803  0.3282496664033914
  0.5865799437286507  0.3230651467164587  0.6398126851180543
  0.4145423991144958  0.6800018581987035  0.3608660899999279
  0.6300898431558982  0.5242668697492224  0.6505402830599941
  0.3681347970902818  0.4795709802923303  0.3501192546640963
  0.0854128751993596  0.0982358745070000  0.6430866203310817
  0.9139375881556545  0.9004358215085891  0.3551858210443710
  0.1296120463276891  0.8903861591648558  0.6511760210747940
  0.8687829421066560  0.1082891494080421  0.3478128953569308
  0.1296677538929622  0.7082494022739911  0.7168481153047499
  0.8697550487865415  0.2889186564874787  0.2851737050853281
  0.5908947663889007  0.1650077957923788  0.7213407173382903
  0.4103866753394360  0.8381972888571962  0.2778473640467751
  0.3802933937738757  0.0240018642928456  0.9065573107741675
  0.6277651019823866  0.9729516242443352  0.0949755492187270
  0.5137484402797051  0.8688939425189963  0.9232086507219027
  0.4962110131619411  0.1283740308711819  0.0772838313880225
  0.9635469966157933  0.8251524330287724  0.5926778028643573
  0.0312632712464357  0.1709256241397904  0.4071067174527355
  0.1231728086797020  0.9649123340542841  0.5766770972676615
  0.8734249589071428  0.0281575352856685  0.4221822186213824
  0.3068523601660740  0.6213750516309862  0.8351965321730451
  0.7022767814921617  0.3812275224555070  0.1635770051743673
  0.8847586337931955  0.6920148929227741  0.6674365961249737
  0.1155384205762234  0.3082399902822440  0.3331116256964514
  0.2960262840518674  0.1155959969412591  0.8339535853003489
  0.7038656209201856  0.8806321486843500  0.1676168558444831
  0.1065528827349843  0.3679593325968163  0.8476339894085733
  0.9064269601728819  0.6314690526411085  0.1515697023730544
  0.8995577883114795  0.4147373097628203  0.8549708915236144
  0.1121124839593379  0.5808451484209043  0.1433102660132254
  0.7969295186174726  0.6469007037243995  0.8189542115605870
  0.2115765077858255  0.3486082868278075  0.1803541509209892
  0.5297067410672205  0.5158341854710232  0.7614530131077593
  0.4611277008500105  0.4818614854280895  0.2385712324351857
  0.1169533297121013  0.0243692788022554  0.7631811192025890
  0.8844922374814841  0.9801500548934617  0.2377614321807398
  0.6932577665635387  0.9206961003084467  0.8585882314185036
  0.3124624038985007  0.0813508968422515  0.1409909611838097
  0.4953281909249524  0.8648264681998005  0.8483574025287500
  0.5097596473842383  0.1342809338973497  0.1524617942813541
  0.8150104479653478  0.1510112993622980  0.8233596683982982
  0.1846524990136164  0.8523643945794270  0.1761170749666893
  0.3822972836789603  0.7067199445808005  0.6704841758141425
  0.6179112770159306  0.2931845216679907  0.3317225553442342
  0.7983177548270822  0.4074533833381585  0.7790588616746763
  0.1952642892159351  0.5950303600090036  0.2202559496427649
  0.2808274697082583  0.3675829964725873  0.7877919362861430
  0.7133379539494866  0.6268277018533934  0.2132076455065959
  0.9831737967935734  0.4520440299732163  0.7382042285316354
  0.0149028038856648  0.5440120899433311  0.2620654729553097
  0.8477953201742895  0.2065033397801416  0.6771369954579720
  0.1518562767143292  0.7950439731473650  0.3211256044205663
  0.0927924489278881  0.1911164242009026  0.7150851031523552
  0.9049406064784979  0.8068657261321354  0.2838274985100355
  0.4786689026333467  0.8868920325889210  0.7372563240569240
  0.5240762209893899  0.1167776413829674  0.2634922728582681
  0.6284941294853985  0.6511506381971482  0.7111516922287959
  0.3737576785372455  0.3507471570176235  0.2904147177420029
  0.3483991675767991  0.8809323628451313  0.7927080598245519
  0.6555779496071670  0.1250062049632559  0.2072672581204625
  0.8398435359309754  0.9048221879004978  0.7753099086004396
  0.1634128911443117  0.0939924508860786  0.2251838310093349
 
  0.00000000E+00  0.00000000E+00  0.00000000E+00
  0.00000000E+00  0.00000000E+00  0.00000000E+00
  0.00000000E+00  0.00000000E+00  0.00000000E+00
  0.00000000E+00  0.00000000E+00  0.00000000E+00
  0.00000000E+00  0.00000000E+00  0.00000000E+00
  0.00000000E+00  0.00000000E+00  0.00000000E+00
  0.00000000E+00  0.00000000E+00  0.00000000E+00
  0.00000000E+00  0.00000000E+00  0.00000000E+00
  0.00000000E+00  0.00000000E+00  0.00000000E+00
  0.00000000E+00  0.00000000E+00  0.00000000E+00
  0.00000000E+00  0.00000000E+00  0.00000000E+00
  0.00000000E+00  0.00000000E+00  0.00000000E+00
  0.00000000E+00  0.00000000E+00  0.00000000E+00
  0.00000000E+00  0.00000000E+00  0.00000000E+00
  0.00000000E+00  0.00000000E+00  0.00000000E+00
  0.00000000E+00  0.00000000E+00  0.00000000E+00
  0.00000000E+00  0.00000000E+00  0.00000000E+00
  0.00000000E+00  0.00000000E+00  0.00000000E+00
  0.00000000E+00  0.00000000E+00  0.00000000E+00
  0.00000000E+00  0.00000000E+00  0.00000000E+00
  0.00000000E+00  0.00000000E+00  0.00000000E+00
  0.00000000E+00  0.00000000E+00  0.00000000E+00
  0.00000000E+00  0.00000000E+00  0.00000000E+00
  0.00000000E+00  0.00000000E+00  0.00000000E+00
  0.00000000E+00  0.00000000E+00  0.00000000E+00
  0.00000000E+00  0.00000000E+00  0.00000000E+00
  0.00000000E+00  0.00000000E+00  0.00000000E+00
  0.00000000E+00  0.00000000E+00  0.00000000E+00
  0.00000000E+00  0.00000000E+00  0.00000000E+00
  0.00000000E+00  0.00000000E+00  0.00000000E+00
  0.00000000E+00  0.00000000E+00  0.00000000E+00
  0.00000000E+00  0.00000000E+00  0.00000000E+00
  0.00000000E+00  0.00000000E+00  0.00000000E+00
  0.00000000E+00  0.00000000E+00  0.00000000E+00
  0.00000000E+00  0.00000000E+00  0.00000000E+00
  0.00000000E+00  0.00000000E+00  0.00000000E+00
  0.00000000E+00  0.00000000E+00  0.00000000E+00
  0.00000000E+00  0.00000000E+00  0.00000000E+00
  0.00000000E+00  0.00000000E+00  0.00000000E+00
  0.00000000E+00  0.00000000E+00  0.00000000E+00
  0.00000000E+00  0.00000000E+00  0.00000000E+00
  0.00000000E+00  0.00000000E+00  0.00000000E+00
  0.00000000E+00  0.00000000E+00  0.00000000E+00
  0.00000000E+00  0.00000000E+00  0.00000000E+00
  0.00000000E+00  0.00000000E+00  0.00000000E+00
  0.00000000E+00  0.00000000E+00  0.00000000E+00
  0.00000000E+00  0.00000000E+00  0.00000000E+00
  0.00000000E+00  0.00000000E+00  0.00000000E+00
  0.00000000E+00  0.00000000E+00  0.00000000E+00
  0.00000000E+00  0.00000000E+00  0.00000000E+00
  0.00000000E+00  0.00000000E+00  0.00000000E+00
  0.00000000E+00  0.00000000E+00  0.00000000E+00
  0.00000000E+00  0.00000000E+00  0.00000000E+00
  0.00000000E+00  0.00000000E+00  0.00000000E+00
  0.00000000E+00  0.00000000E+00  0.00000000E+00
  0.00000000E+00  0.00000000E+00  0.00000000E+00
  0.00000000E+00  0.00000000E+00  0.00000000E+00
  0.00000000E+00  0.00000000E+00  0.00000000E+00
  0.00000000E+00  0.00000000E+00  0.00000000E+00
  0.00000000E+00  0.00000000E+00  0.00000000E+00
  0.00000000E+00  0.00000000E+00  0.00000000E+00
  0.00000000E+00  0.00000000E+00  0.00000000E+00
  0.00000000E+00  0.00000000E+00  0.00000000E+00
  0.00000000E+00  0.00000000E+00  0.00000000E+00
  0.00000000E+00  0.00000000E+00  0.00000000E+00
  0.00000000E+00  0.00000000E+00  0.00000000E+00
  0.00000000E+00  0.00000000E+00  0.00000000E+00
  0.00000000E+00  0.00000000E+00  0.00000000E+00
  0.00000000E+00  0.00000000E+00  0.00000000E+00
  0.00000000E+00  0.00000000E+00  0.00000000E+00
  0.00000000E+00  0.00000000E+00  0.00000000E+00
  0.00000000E+00  0.00000000E+00  0.00000000E+00
  0.00000000E+00  0.00000000E+00  0.00000000E+00
  0.00000000E+00  0.00000000E+00  0.00000000E+00
  0.00000000E+00  0.00000000E+00  0.00000000E+00
  0.00000000E+00  0.00000000E+00  0.00000000E+00
  0.00000000E+00  0.00000000E+00  0.00000000E+00
  0.00000000E+00  0.00000000E+00  0.00000000E+00
  0.00000000E+00  0.00000000E+00  0.00000000E+00
  0.00000000E+00  0.00000000E+00  0.00000000E+00
  0.00000000E+00  0.00000000E+00  0.00000000E+00
  0.00000000E+00  0.00000000E+00  0.00000000E+00
  0.00000000E+00  0.00000000E+00  0.00000000E+00
  0.00000000E+00  0.00000000E+00  0.00000000E+00
  0.00000000E+00  0.00000000E+00  0.00000000E+00
  0.00000000E+00  0.00000000E+00  0.00000000E+00
  0.00000000E+00  0.00000000E+00  0.00000000E+00
  0.00000000E+00  0.00000000E+00  0.00000000E+00
  0.00000000E+00  0.00000000E+00  0.00000000E+00
  0.00000000E+00  0.00000000E+00  0.00000000E+00
  0.00000000E+00  0.00000000E+00  0.00000000E+00
  0.00000000E+00  0.00000000E+00  0.00000000E+00
  0.00000000E+00  0.00000000E+00  0.00000000E+00
  0.00000000E+00  0.00000000E+00  0.00000000E+00
  0.00000000E+00  0.00000000E+00  0.00000000E+00
  0.00000000E+00  0.00000000E+00  0.00000000E+00
  0.00000000E+00  0.00000000E+00  0.00000000E+00
  0.00000000E+00  0.00000000E+00  0.00000000E+00
  0.00000000E+00  0.00000000E+00  0.00000000E+00
  0.00000000E+00  0.00000000E+00  0.00000000E+00
  0.00000000E+00  0.00000000E+00  0.00000000E+00
  0.00000000E+00  0.00000000E+00  0.00000000E+00
  0.00000000E+00  0.00000000E+00  0.00000000E+00
  0.00000000E+00  0.00000000E+00  0.00000000E+00
  0.00000000E+00  0.00000000E+00  0.00000000E+00
  0.00000000E+00  0.00000000E+00  0.00000000E+00
  0.00000000E+00  0.00000000E+00  0.00000000E+00
  0.00000000E+00  0.00000000E+00  0.00000000E+00
  0.00000000E+00  0.00000000E+00  0.00000000E+00
  0.00000000E+00  0.00000000E+00  0.00000000E+00
  0.00000000E+00  0.00000000E+00  0.00000000E+00
  0.00000000E+00  0.00000000E+00  0.00000000E+00
  0.00000000E+00  0.00000000E+00  0.00000000E+00
  0.00000000E+00  0.00000000E+00  0.00000000E+00
  0.00000000E+00  0.00000000E+00  0.00000000E+00
  0.00000000E+00  0.00000000E+00  0.00000000E+00
  0.00000000E+00  0.00000000E+00  0.00000000E+00
  0.00000000E+00  0.00000000E+00  0.00000000E+00
  0.00000000E+00  0.00000000E+00  0.00000000E+00
  0.00000000E+00  0.00000000E+00  0.00000000E+00
  0.00000000E+00  0.00000000E+00  0.00000000E+00
  0.00000000E+00  0.00000000E+00  0.00000000E+00
  0.00000000E+00  0.00000000E+00  0.00000000E+00
  0.00000000E+00  0.00000000E+00  0.00000000E+00
  0.00000000E+00  0.00000000E+00  0.00000000E+00
  0.00000000E+00  0.00000000E+00  0.00000000E+00
  0.00000000E+00  0.00000000E+00  0.00000000E+00
  0.00000000E+00  0.00000000E+00  0.00000000E+00
  0.00000000E+00  0.00000000E+00  0.00000000E+00
  0.00000000E+00  0.00000000E+00  0.00000000E+00
  0.00000000E+00  0.00000000E+00  0.00000000E+00
  0.00000000E+00  0.00000000E+00  0.00000000E+00
  0.00000000E+00  0.00000000E+00  0.00000000E+00
  0.00000000E+00  0.00000000E+00  0.00000000E+00
  0.00000000E+00  0.00000000E+00  0.00000000E+00
  0.00000000E+00  0.00000000E+00  0.00000000E+00
  0.00000000E+00  0.00000000E+00  0.00000000E+00
  0.00000000E+00  0.00000000E+00  0.00000000E+00
  0.00000000E+00  0.00000000E+00  0.00000000E+00
  0.00000000E+00  0.00000000E+00  0.00000000E+00
  0.00000000E+00  0.00000000E+00  0.00000000E+00
  0.00000000E+00  0.00000000E+00  0.00000000E+00
  0.00000000E+00  0.00000000E+00  0.00000000E+00
  0.00000000E+00  0.00000000E+00  0.00000000E+00
  0.00000000E+00  0.00000000E+00  0.00000000E+00
  0.00000000E+00  0.00000000E+00  0.00000000E+00
  0.00000000E+00  0.00000000E+00  0.00000000E+00
  0.00000000E+00  0.00000000E+00  0.00000000E+00
  0.00000000E+00  0.00000000E+00  0.00000000E+00
  0.00000000E+00  0.00000000E+00  0.00000000E+00
  0.00000000E+00  0.00000000E+00  0.00000000E+00
  0.00000000E+00  0.00000000E+00  0.00000000E+00
  0.00000000E+00  0.00000000E+00  0.00000000E+00
  0.00000000E+00  0.00000000E+00  0.00000000E+00
  0.00000000E+00  0.00000000E+00  0.00000000E+00
  0.00000000E+00  0.00000000E+00  0.00000000E+00
  0.00000000E+00  0.00000000E+00  0.00000000E+00
  0.00000000E+00  0.00000000E+00  0.00000000E+00
  0.00000000E+00  0.00000000E+00  0.00000000E+00
  0.00000000E+00  0.00000000E+00  0.00000000E+00
  0.00000000E+00  0.00000000E+00  0.00000000E+00
  0.00000000E+00  0.00000000E+00  0.00000000E+00
  0.00000000E+00  0.00000000E+00  0.00000000E+00
  0.00000000E+00  0.00000000E+00  0.00000000E+00
  0.00000000E+00  0.00000000E+00  0.00000000E+00
  0.00000000E+00  0.00000000E+00  0.00000000E+00
  0.00000000E+00  0.00000000E+00  0.00000000E+00
  0.00000000E+00  0.00000000E+00  0.00000000E+00
  0.00000000E+00  0.00000000E+00  0.00000000E+00
  0.00000000E+00  0.00000000E+00  0.00000000E+00
  0.00000000E+00  0.00000000E+00  0.00000000E+00
  0.00000000E+00  0.00000000E+00  0.00000000E+00
  0.00000000E+00  0.00000000E+00  0.00000000E+00
  0.00000000E+00  0.00000000E+00  0.00000000E+00
  0.00000000E+00  0.00000000E+00  0.00000000E+00
  0.00000000E+00  0.00000000E+00  0.00000000E+00
  0.00000000E+00  0.00000000E+00  0.00000000E+00
  0.00000000E+00  0.00000000E+00  0.00000000E+00
  0.00000000E+00  0.00000000E+00  0.00000000E+00
  0.00000000E+00  0.00000000E+00  0.00000000E+00
  0.00000000E+00  0.00000000E+00  0.00000000E+00
  0.00000000E+00  0.00000000E+00  0.00000000E+00
  0.00000000E+00  0.00000000E+00  0.00000000E+00
  0.00000000E+00  0.00000000E+00  0.00000000E+00
  0.00000000E+00  0.00000000E+00  0.00000000E+00
  0.00000000E+00  0.00000000E+00  0.00000000E+00
  0.00000000E+00  0.00000000E+00  0.00000000E+00
  0.00000000E+00  0.00000000E+00  0.00000000E+00
