# Supplementary material for: Thermodynamic Origin of the Photostability of the Two-Dimensional Perovskite PEA2Pb(I1–xBrx)4
Source: ACS Energy Lett. 2023 Jan 13;8(2):943–9. doi: 10.1021/acsenergylett.2c02463 (PMC9926482; doi:10.1021/acsenergylett.2c02463)
Supplement: Supplementary file 2 — nz2c02463_si_002.zip [file nz2c02463_si_002.zip › suppl/3_Br/7/POSCAR]

7                                       
   1.00000000000000     
     8.4507166931171724    0.0146007921079485    0.0082506046482322
     0.1201329625167139    8.4492417508077189    0.0021688563427748
     2.3094246754550749    2.2892431595467353   32.1228417834937048
   Pb   Br   I    N    C    H 
     4     6    10     8    64    96
Direct
  0.0135929689060808  0.0140691938147458  0.0013128425800748
  0.5138179205963158  0.4839132415315160  0.0014383660659121
  0.5112251928247222  0.9839405949798724  0.5008688124828878
  0.0080066460332366  0.5156055396817221  0.5031070924570209
  0.3283680318886221  0.1820660864006548  0.0001499702718959
  0.0035447114755758  0.9968098181331836  0.0961527725850141
  0.9942466432485649  0.4450681841947349  0.5968152182404106
  0.8353142156228545  0.3217581767122695  0.9992274509700774
  0.3249448357978105  0.6821271978690097  0.5005704029385603
  0.8319591052203722  0.8248394295569305  0.5015001403482503
  0.4524376524930456  0.4792695939225390  0.1011574109309738
  0.5482011108949251  0.5140407756887809  0.9005915666896398
  0.0161524625209662  0.0200880186429999  0.9012014906663077
  0.0183336801998272  0.5442123529857268  0.4019126679976751
  0.5188193063369070  0.0137756617178252  0.3999694866100081
  0.4870875294382366  0.9870161458361990  0.6005618712258944
  0.6949077066865222  0.3137238411035017  0.4991228100512539
  0.1967687865296022  0.1893446352070891  0.4980478585080965
  0.1963333902100792  0.6826234944186431  0.9983680037913448
  0.6976767314522402  0.8110852381260597  0.0034813187134579
  0.9447328454153257  0.6045043578161410  0.9191858338801805
  0.0519851028552092  0.3909708159909718  0.0800059064875202
  0.5996547900780126  0.1019405939357926  0.9218573589675551
  0.3883673714168612  0.8972784239786196  0.0797931984961287
  0.9001231694854432  0.0654295016538857  0.5794654608419926
  0.1058119921416265  0.9401288185329942  0.4202174823585441
  0.3925099345525990  0.4044754256833594  0.5796416059025584
  0.6031976408827562  0.6044746387886732  0.4198453615850727
  0.0523186337105025  0.6193464062204631  0.8282995596964111
  0.9528892376122877  0.3790605519518860  0.1714070117756634
  0.5620267681108536  0.1179109096996089  0.8294116946062657
  0.4390882755034436  0.8824657731667069  0.1710633322781286
  0.5124093616222564  0.4997853507020186  0.5986172712110236
  0.4867724689181572  0.5037202046159196  0.4013953373705489
  0.0578190289240692  0.4862923520501080  0.9008762186743321
  0.9456121693220746  0.5135855654599502  0.0989256688351972
  0.3835567201081695  0.4461152654752140  0.6713486758806794
  0.6167350332664269  0.5530787416518328  0.3284939844872528
  0.8848294919269627  0.9520994828768958  0.6704779390715767
  0.1172853581724629  0.0457852533628946  0.3290974940644162
  0.2990309535995348  0.3072366706978444  0.6836793216434576
  0.7011808542516148  0.6919745377322907  0.3161544379002865
  0.5345137674675854  0.4392170497187355  0.6435248472677878
  0.4652464169167380  0.5593216613711590  0.3560976212163871
  0.0358789587712876  0.9741976427482389  0.6428801647619198
  0.9664152446743917  0.0219903954643566  0.3566758584061819
  0.1788127033424071  0.5979733293108989  0.7082199940268447
  0.8220905534636929  0.4014089745548364  0.2917524687901297
  0.6596769563665190  0.0615666331400878  0.7108941199974380
  0.3435778176914931  0.9384984105068053  0.2886955352653839
  0.5051966224118660  0.9845900712186068  0.9018021536866987
  0.4908995734003694  0.0117623143507361  0.0984141992812790
  0.0146163902011834  0.9474860910182720  0.5974580308201642
  0.9862296959831083  0.0517670991201035  0.4020155942893311
  0.2040264289185754  0.6850327311442476  0.8210247865936880
  0.8007698899960700  0.3139310954471289  0.1782220632773714
  0.8219749319648663  0.7998887597229417  0.6797320171886786
  0.1783993915772874  0.1987067829224798  0.3198642092693491
  0.4156770521377826  0.1829696830635035  0.8183475785383224
  0.5853780813240254  0.8167433291724933  0.1819266861328148
  0.0292171947706972  0.4674417071117505  0.8554169089268081
  0.9786384664021178  0.5307702572003714  0.1442072195145367
  0.9236373074322092  0.7003342070320289  0.8112108659117039
  0.0803047003813514  0.2982196862985565  0.1891795286590433
  0.5489264579907442  0.4044749688641399  0.7796904615544294
  0.4515202181064853  0.5949699590998561  0.2202592749941036
  0.0964216149487503  0.9096143881675200  0.7809956828747785
  0.9053258532191729  0.0906978419997318  0.2193840750321976
  0.5695112464495842  0.9663124041366444  0.8570211505169800
  0.4325813334444871  0.0337648490601158  0.1434221348886150
  0.7012615289246240  0.1985846467876413  0.8151349085030608
  0.2995699450755376  0.8018809406288279  0.1850969518209580
  0.3215860856507173  0.5918083883918633  0.6838271632995455
  0.6789842592594051  0.4075907882639501  0.3160144917941505
  0.6947672129770128  0.3411389366773111  0.7905721307738021
  0.3057602020870221  0.6588113373903363  0.2094609848291461
  0.4092066493419256  0.3245013380724554  0.7934118467874284
  0.5914981262316296  0.6747560620065917  0.2066678784995164
  0.0942630487295766  0.4591197468773519  0.7197334360689738
  0.9065647259779451  0.5402943268553047  0.2802408724096965
  0.8020133734140527  0.0823432940371366  0.6862908172546152
  0.2013208481686861  0.9162699330082607  0.3132469654615452
  0.1546559488466120  0.3138861807386232  0.7075077813617918
  0.8457148115292995  0.6854701266302757  0.2923928843008779
  0.5983124023476115  0.9096094294382194  0.7198182601459499
  0.4036017616956420  0.0911545422028205  0.2799445399784400
  0.6803104949462925  0.7791528574308381  0.7042911047514198
  0.3201808547416483  0.2208738164537995  0.2954427617319919
  0.2253962106278508  0.8291690249753374  0.7977141135073236
  0.7776018601604179  0.1708673876166555  0.2019484379299828
  0.9453522546792265  0.8443586499718602  0.7874536185195822
  0.0568469047416600  0.1551483467186967  0.2132655871614809
  0.9673187489837572  0.7203869425827180  0.9068753154755227
  0.0296888758724475  0.2760052884462849  0.0931789495086357
  0.9552511634220483  0.6047190089416072  0.9508965935838218
  0.0335294177648396  0.3888084808371250  0.0486809342247761
  0.8269702644239608  0.5778796008585596  0.9145569579510167
  0.1713058253774137  0.4156604683438733  0.0829141942975937
  0.5601871136577979  0.1051066347275263  0.9529207570081647
  0.4180083132012627  0.8958017361683183  0.0481923718976832
  0.5867246272294447  0.2174042678051554  0.9084024259338340
  0.4030145275696272  0.7810878730441795  0.0924093309548156
  0.7205546490082512  0.0730728865504506  0.9198218444290861
  0.2679151325714260  0.9286450338188666  0.0840338704286818
  0.8974123661601712  0.0543566525688985  0.5478329405052269
  0.1069640035495349  0.9525335975971193  0.4518224691720406
  0.9316101966585183  0.1822034205724286  0.5837837404244119
  0.0796078869085184  0.8218981403139434  0.4159109823937513
  0.7842149787173170  0.0467356841109333  0.5922988798099709
  0.2210965675768259  0.9631641888159864  0.4074674994783961
  0.2771554516231288  0.4192314920778670  0.5929471779678384
  0.7194284685964527  0.5877607947388541  0.4073637344455151
  0.4204834246604911  0.2834599729638514  0.5822073049011252
  0.5747134772780484  0.7253628064941949  0.4154433612212532
  0.3892736813519454  0.4403769078662423  0.5483586323313535
  0.6037661375348519  0.5743958280362211  0.4514583407105956
  0.4714610037062177  0.6239141680837330  0.5964119456674641
  0.5306441339390517  0.3806929161715022  0.4045282764825248
  0.6239999202925779  0.4905955355549363  0.5792631397918655
  0.3741663137247974  0.5116669120130574  0.4203610142873910
  0.0394158026160258  0.3735250483216120  0.9195407187026553
  0.9669364780493473  0.6256330512044856  0.0800862251960782
  0.1782914834469719  0.5273110862117628  0.9045834634381656
  0.8229129428683500  0.4776928332181019  0.0958609368513518
  0.3466407443473492  0.1934226623543432  0.6741387643999621
  0.6535199066038047  0.8058329050382190  0.3256518077251302
  0.5811651822001122  0.3168609039084413  0.6440516447035013
  0.4158115684086735  0.6806751766430646  0.3547236683290110
  0.6272299447221462  0.5127930913245192  0.6543456516460685
  0.3745814385679433  0.4824232816733890  0.3456440107861879
  0.0830547443139876  0.0938274564446234  0.6448257461696496
  0.9218438641698353  0.9011518377980170  0.3550760814862016
  0.1279233167322902  0.8895353087733209  0.6530413837733925
  0.8727758374617076  0.1042205141649252  0.3462235986322403
  0.1322863309791936  0.7109429186749643  0.7183417816861255
  0.8687878392608607  0.2883767307293586  0.2817134784630986
  0.5969552256448750  0.1638401106790589  0.7231399881171766
  0.4074176513162856  0.8369210373256576  0.2764092744980826
  0.3812516334956730  0.0262321057805784  0.9036360225300082
  0.6131429388534533  0.9656081868617699  0.0956738620011321
  0.5120879231466553  0.8713945661183329  0.9205739752176467
  0.4853004037288590  0.1243514114802883  0.0793819081394183
  0.9687352224426217  0.8288956401919269  0.5937309373840167
  0.0263310408580655  0.1728027471331864  0.4054638371445551
  0.1275445965596169  0.9620787953172316  0.5786087653949148
  0.8740142489658871  0.0330320769140360  0.4209274598962473
  0.3055385454442553  0.6233077091703968  0.8341377479736052
  0.7000827029606838  0.3753772369850246  0.1646100218242406
  0.8847753710277724  0.6972179058341152  0.6675243815097820
  0.1144749941427409  0.3006934191692880  0.3320758066767320
  0.3058577050368305  0.1224811879444928  0.8296164289031744
  0.6952367360983230  0.8773040059600563  0.1707389142577796
  0.1125189757866238  0.3747786642835896  0.8448941996860972
  0.8990084243606170  0.6257193768647978  0.1551979868766199
  0.9089621581844447  0.4217882362459061  0.8535383094966442
  0.1007055580632738  0.5722822818548545  0.1455692912706253
  0.8049087500781692  0.6504450463622915  0.8169344732710628
  0.1993334471595656  0.3475765589859545  0.1837560219491392
  0.5425221181907611  0.5162059322390713  0.7608002374753497
  0.4576843732412595  0.4828331629660627  0.2389808236197347
  0.1142170007361438  0.0230551161991073  0.7630710420574659
  0.8861756464948910  0.9782024126951201  0.2376634726658554
  0.6924960964591389  0.9215150458307735  0.8568346216305308
  0.3108243213229162  0.0820697530626951  0.1443676632250802
  0.4990373501662098  0.8727987278489270  0.8454252796168481
  0.5074921534785386  0.1254516788890249  0.1541976954847926
  0.8155832960572117  0.1491476024453556  0.8236987993081598
  0.1854230401790694  0.8520459963151027  0.1766237952678847
  0.3855816998863936  0.7010973775743667  0.6740627434235220
  0.6150445780161193  0.2982478522290274  0.3257258739731059
  0.8041291265497682  0.4032182411417248  0.7801926886572634
  0.1963376908482024  0.5966854977335393  0.2197457231878175
  0.2955697633031524  0.3733614277216981  0.7844284477961175
  0.7050020479332455  0.6250824978304642  0.2155180103057127
  0.9815255658368990  0.4653821874176539  0.7381786622165269
  0.0195880777826746  0.5340383414070666  0.2619144232049669
  0.8493710759965248  0.2014863782234197  0.6789900587527080
  0.1549753460147485  0.7967241364101130  0.3205170768684147
  0.0885788217656724  0.2054038367528455  0.7162927460495520
  0.9117815646571786  0.7939905251458677  0.2836564978507377
  0.4864640013525442  0.8926877594606758  0.7385005896325979
  0.5154974162917331  0.1091848500938363  0.2613457819708740
  0.6330962391471048  0.6601811641444907  0.7112317230632843
  0.3662529450626940  0.3402939426467163  0.2885489755412493
  0.3434069075485851  0.8801640692204837  0.7926755229103991
  0.6591982423839438  0.1207119152761155  0.2068078943939012
  0.8442977488489674  0.9055159884431906  0.7741298701644997
  0.1568983958206219  0.0941793698766013  0.2271306936794250
 
  0.00000000E+00  0.00000000E+00  0.00000000E+00
  0.00000000E+00  0.00000000E+00  0.00000000E+00
  0.00000000E+00  0.00000000E+00  0.00000000E+00
  0.00000000E+00  0.00000000E+00  0.00000000E+00
  0.00000000E+00  0.00000000E+00  0.00000000E+00
  0.00000000E+00  0.00000000E+00  0.00000000E+00
  0.00000000E+00  0.00000000E+00  0.00000000E+00
  0.00000000E+00  0.00000000E+00  0.00000000E+00
  0.00000000E+00  0.00000000E+00  0.00000000E+00
  0.00000000E+00  0.00000000E+00  0.00000000E+00
  0.00000000E+00  0.00000000E+00  0.00000000E+00
  0.00000000E+00  0.00000000E+00  0.00000000E+00
  0.00000000E+00  0.00000000E+00  0.00000000E+00
  0.00000000E+00  0.00000000E+00  0.00000000E+00
  0.00000000E+00  0.00000000E+00  0.00000000E+00
  0.00000000E+00  0.00000000E+00  0.00000000E+00
  0.00000000E+00  0.00000000E+00  0.00000000E+00
  0.00000000E+00  0.00000000E+00  0.00000000E+00
  0.00000000E+00  0.00000000E+00  0.00000000E+00
  0.00000000E+00  0.00000000E+00  0.00000000E+00
  0.00000000E+00  0.00000000E+00  0.00000000E+00
  0.00000000E+00  0.00000000E+00  0.00000000E+00
  0.00000000E+00  0.00000000E+00  0.00000000E+00
  0.00000000E+00  0.00000000E+00  0.00000000E+00
  0.00000000E+00  0.00000000E+00  0.00000000E+00
  0.00000000E+00  0.00000000E+00  0.00000000E+00
  0.00000000E+00  0.00000000E+00  0.00000000E+00
  0.00000000E+00  0.00000000E+00  0.00000000E+00
  0.00000000E+00  0.00000000E+00  0.00000000E+00
  0.00000000E+00  0.00000000E+00  0.00000000E+00
  0.00000000E+00  0.00000000E+00  0.00000000E+00
  0.00000000E+00  0.00000000E+00  0.00000000E+00
  0.00000000E+00  0.00000000E+00  0.00000000E+00
  0.00000000E+00  0.00000000E+00  0.00000000E+00
  0.00000000E+00  0.00000000E+00  0.00000000E+00
  0.00000000E+00  0.00000000E+00  0.00000000E+00
  0.00000000E+00  0.00000000E+00  0.00000000E+00
  0.00000000E+00  0.00000000E+00  0.00000000E+00
  0.00000000E+00  0.00000000E+00  0.00000000E+00
  0.00000000E+00  0.00000000E+00  0.00000000E+00
  0.00000000E+00  0.00000000E+00  0.00000000E+00
  0.00000000E+00  0.00000000E+00  0.00000000E+00
  0.00000000E+00  0.00000000E+00  0.00000000E+00
  0.00000000E+00  0.00000000E+00  0.00000000E+00
  0.00000000E+00  0.00000000E+00  0.00000000E+00
  0.00000000E+00  0.00000000E+00  0.00000000E+00
  0.00000000E+00  0.00000000E+00  0.00000000E+00
  0.00000000E+00  0.00000000E+00  0.00000000E+00
  0.00000000E+00  0.00000000E+00  0.00000000E+00
  0.00000000E+00  0.00000000E+00  0.00000000E+00
  0.00000000E+00  0.00000000E+00  0.00000000E+00
  0.00000000E+00  0.00000000E+00  0.00000000E+00
  0.00000000E+00  0.00000000E+00  0.00000000E+00
  0.00000000E+00  0.00000000E+00  0.00000000E+00
  0.00000000E+00  0.00000000E+00  0.00000000E+00
  0.00000000E+00  0.00000000E+00  0.00000000E+00
  0.00000000E+00  0.00000000E+00  0.00000000E+00
  0.00000000E+00  0.00000000E+00  0.00000000E+00
  0.00000000E+00  0.00000000E+00  0.00000000E+00
  0.00000000E+00  0.00000000E+00  0.00000000E+00
  0.00000000E+00  0.00000000E+00  0.00000000E+00
  0.00000000E+00  0.00000000E+00  0.00000000E+00
  0.00000000E+00  0.00000000E+00  0.00000000E+00
  0.00000000E+00  0.00000000E+00  0.00000000E+00
  0.00000000E+00  0.00000000E+00  0.00000000E+00
  0.00000000E+00  0.00000000E+00  0.00000000E+00
  0.00000000E+00  0.00000000E+00  0.00000000E+00
  0.00000000E+00  0.00000000E+00  0.00000000E+00
  0.00000000E+00  0.00000000E+00  0.00000000E+00
  0.00000000E+00  0.00000000E+00  0.00000000E+00
  0.00000000E+00  0.00000000E+00  0.00000000E+00
  0.00000000E+00  0.00000000E+00  0.00000000E+00
  0.00000000E+00  0.00000000E+00  0.00000000E+00
  0.00000000E+00  0.00000000E+00  0.00000000E+00
  0.00000000E+00  0.00000000E+00  0.00000000E+00
  0.00000000E+00  0.00000000E+00  0.00000000E+00
  0.00000000E+00  0.00000000E+00  0.00000000E+00
  0.00000000E+00  0.00000000E+00  0.00000000E+00
  0.00000000E+00  0.00000000E+00  0.00000000E+00
  0.00000000E+00  0.00000000E+00  0.00000000E+00
  0.00000000E+00  0.00000000E+00  0.00000000E+00
  0.00000000E+00  0.00000000E+00  0.00000000E+00
  0.00000000E+00  0.00000000E+00  0.00000000E+00
  0.00000000E+00  0.00000000E+00  0.00000000E+00
  0.00000000E+00  0.00000000E+00  0.00000000E+00
  0.00000000E+00  0.00000000E+00  0.00000000E+00
  0.00000000E+00  0.00000000E+00  0.00000000E+00
  0.00000000E+00  0.00000000E+00  0.00000000E+00
  0.00000000E+00  0.00000000E+00  0.00000000E+00
  0.00000000E+00  0.00000000E+00  0.00000000E+00
  0.00000000E+00  0.00000000E+00  0.00000000E+00
  0.00000000E+00  0.00000000E+00  0.00000000E+00
  0.00000000E+00  0.00000000E+00  0.00000000E+00
  0.00000000E+00  0.00000000E+00  0.00000000E+00
  0.00000000E+00  0.00000000E+00  0.00000000E+00
  0.00000000E+00  0.00000000E+00  0.00000000E+00
  0.00000000E+00  0.00000000E+00  0.00000000E+00
  0.00000000E+00  0.00000000E+00  0.00000000E+00
  0.00000000E+00  0.00000000E+00  0.00000000E+00
  0.00000000E+00  0.00000000E+00  0.00000000E+00
  0.00000000E+00  0.00000000E+00  0.00000000E+00
  0.00000000E+00  0.00000000E+00  0.00000000E+00
  0.00000000E+00  0.00000000E+00  0.00000000E+00
  0.00000000E+00  0.00000000E+00  0.00000000E+00
  0.00000000E+00  0.00000000E+00  0.00000000E+00
  0.00000000E+00  0.00000000E+00  0.00000000E+00
  0.00000000E+00  0.00000000E+00  0.00000000E+00
  0.00000000E+00  0.00000000E+00  0.00000000E+00
  0.00000000E+00  0.00000000E+00  0.00000000E+00
  0.00000000E+00  0.00000000E+00  0.00000000E+00
  0.00000000E+00  0.00000000E+00  0.00000000E+00
  0.00000000E+00  0.00000000E+00  0.00000000E+00
  0.00000000E+00  0.00000000E+00  0.00000000E+00
  0.00000000E+00  0.00000000E+00  0.00000000E+00
  0.00000000E+00  0.00000000E+00  0.00000000E+00
  0.00000000E+00  0.00000000E+00  0.00000000E+00
  0.00000000E+00  0.00000000E+00  0.00000000E+00
  0.00000000E+00  0.00000000E+00  0.00000000E+00
  0.00000000E+00  0.00000000E+00  0.00000000E+00
  0.00000000E+00  0.00000000E+00  0.00000000E+00
  0.00000000E+00  0.00000000E+00  0.00000000E+00
  0.00000000E+00  0.00000000E+00  0.00000000E+00
  0.00000000E+00  0.00000000E+00  0.00000000E+00
  0.00000000E+00  0.00000000E+00  0.00000000E+00
  0.00000000E+00  0.00000000E+00  0.00000000E+00
  0.00000000E+00  0.00000000E+00  0.00000000E+00
  0.00000000E+00  0.00000000E+00  0.00000000E+00
  0.00000000E+00  0.00000000E+00  0.00000000E+00
  0.00000000E+00  0.00000000E+00  0.00000000E+00
  0.00000000E+00  0.00000000E+00  0.00000000E+00
  0.00000000E+00  0.00000000E+00  0.00000000E+00
  0.00000000E+00  0.00000000E+00  0.00000000E+00
  0.00000000E+00  0.00000000E+00  0.00000000E+00
  0.00000000E+00  0.00000000E+00  0.00000000E+00
  0.00000000E+00  0.00000000E+00  0.00000000E+00
  0.00000000E+00  0.00000000E+00  0.00000000E+00
  0.00000000E+00  0.00000000E+00  0.00000000E+00
  0.00000000E+00  0.00000000E+00  0.00000000E+00
  0.00000000E+00  0.00000000E+00  0.00000000E+00
  0.00000000E+00  0.00000000E+00  0.00000000E+00
  0.00000000E+00  0.00000000E+00  0.00000000E+00
  0.00000000E+00  0.00000000E+00  0.00000000E+00
  0.00000000E+00  0.00000000E+00  0.00000000E+00
  0.00000000E+00  0.00000000E+00  0.00000000E+00
  0.00000000E+00  0.00000000E+00  0.00000000E+00
  0.00000000E+00  0.00000000E+00  0.00000000E+00
  0.00000000E+00  0.00000000E+00  0.00000000E+00
  0.00000000E+00  0.00000000E+00  0.00000000E+00
  0.00000000E+00  0.00000000E+00  0.00000000E+00
  0.00000000E+00  0.00000000E+00  0.00000000E+00
  0.00000000E+00  0.00000000E+00  0.00000000E+00
  0.00000000E+00  0.00000000E+00  0.00000000E+00
  0.00000000E+00  0.00000000E+00  0.00000000E+00
  0.00000000E+00  0.00000000E+00  0.00000000E+00
  0.00000000E+00  0.00000000E+00  0.00000000E+00
  0.00000000E+00  0.00000000E+00  0.00000000E+00
  0.00000000E+00  0.00000000E+00  0.00000000E+00
  0.00000000E+00  0.00000000E+00  0.00000000E+00
  0.00000000E+00  0.00000000E+00  0.00000000E+00
  0.00000000E+00  0.00000000E+00  0.00000000E+00
  0.00000000E+00  0.00000000E+00  0.00000000E+00
  0.00000000E+00  0.00000000E+00  0.00000000E+00
  0.00000000E+00  0.00000000E+00  0.00000000E+00
  0.00000000E+00  0.00000000E+00  0.00000000E+00
  0.00000000E+00  0.00000000E+00  0.00000000E+00
  0.00000000E+00  0.00000000E+00  0.00000000E+00
  0.00000000E+00  0.00000000E+00  0.00000000E+00
  0.00000000E+00  0.00000000E+00  0.00000000E+00
  0.00000000E+00  0.00000000E+00  0.00000000E+00
  0.00000000E+00  0.00000000E+00  0.00000000E+00
  0.00000000E+00  0.00000000E+00  0.00000000E+00
  0.00000000E+00  0.00000000E+00  0.00000000E+00
  0.00000000E+00  0.00000000E+00  0.00000000E+00
  0.00000000E+00  0.00000000E+00  0.00000000E+00
  0.00000000E+00  0.00000000E+00  0.00000000E+00
  0.00000000E+00  0.00000000E+00  0.00000000E+00
  0.00000000E+00  0.00000000E+00  0.00000000E+00
  0.00000000E+00  0.00000000E+00  0.00000000E+00
  0.00000000E+00  0.00000000E+00  0.00000000E+00
  0.00000000E+00  0.00000000E+00  0.00000000E+00
  0.00000000E+00  0.00000000E+00  0.00000000E+00
  0.00000000E+00  0.00000000E+00  0.00000000E+00
  0.00000000E+00  0.00000000E+00  0.00000000E+00
  0.00000000E+00  0.00000000E+00  0.00000000E+00
  0.00000000E+00  0.00000000E+00  0.00000000E+00
  0.00000000E+00  0.00000000E+00  0.00000000E+00
  0.00000000E+00  0.00000000E+00  0.00000000E+00
  0.00000000E+00  0.00000000E+00  0.00000000E+00
