# Supplementary material for: Thermodynamic Origin of the Photostability of the Two-Dimensional Perovskite PEA2Pb(I1–xBrx)4
Source: ACS Energy Lett. 2023 Jan 13;8(2):943–9. doi: 10.1021/acsenergylett.2c02463 (PMC9926482; doi:10.1021/acsenergylett.2c02463)
Supplement: Supplementary file 2 — nz2c02463_si_002.zip [file nz2c02463_si_002.zip › suppl/3_Br/6/POSCAR]

6                                       
   1.00000000000000     
     8.4545808778302742    0.0171698402658393    0.0031666092166069
     0.1227600489187612    8.4465110321452315    0.0056483765507120
     2.2920951306192441    2.3025048067703784   32.1225781236610359
   Pb   Br   I    N    C    H 
     4     6    10     8    64    96
Direct
  0.0177679966423077  0.9928421041211284  0.0015179860655208
  0.4862606615192197  0.4945247579221119  0.9995623106427466
  0.4888748946432182  0.9879421305082390  0.5010604741234002
  0.0180619036044940  0.4872659278669290  0.5010355117832390
  0.3199251990865042  0.1790033232151245  0.9985077426849021
  0.0082332302383239  0.9906815744331567  0.0960033561146879
  0.9975503672302417  0.4409615303620874  0.5959796798125675
  0.3205379872098201  0.6737197920047631  0.4994748820024700
  0.1819049146694659  0.1677025792794362  0.5008123308058137
  0.1781810127120348  0.6721969068530057  0.0015008315950846
  0.4536762790894499  0.4820960382956232  0.1002203117959890
  0.5511784394851681  0.5189706780170368  0.8996385922610246
  0.0199971665410806  0.0146316607369049  0.9012658838649973
  0.0226064637277134  0.5474179083234356  0.4008341389663934
  0.5141795836743243  0.0166137894211929  0.4001587338084299
  0.4834534935743037  0.9875656804433803  0.6006003440999700
  0.8147932733277670  0.3080956292531541  0.0017709752028963
  0.6905487501155448  0.3045310040884143  0.4976982229986619
  0.8188824493292092  0.8048399556692158  0.5029615773714888
  0.6910361094746839  0.8057592202262023  0.0025677136789956
  0.9549141528570713  0.6020900962734983  0.9212661465533513
  0.0593511183283679  0.3897723975064986  0.0810515202243011
  0.6030937978933769  0.1040868931214718  0.9212424264874531
  0.3908578802993947  0.8980958256690390  0.0791500450414752
  0.8991101785686468  0.0675306852402689  0.5804779222973467
  0.1036073879885153  0.9511719048358915  0.4210217117189089
  0.3937521031049455  0.4039580908384335  0.5787152529640633
  0.6051224184008926  0.6062985162248851  0.4194973834007634
  0.0513275541419093  0.6167864242225924  0.8293932091646484
  0.9523471097107366  0.3797634015907760  0.1715498683893307
  0.5628665594442938  0.1177847202905614  0.8290099959309256
  0.4398258428873706  0.8825768458194648  0.1706227920404419
  0.5143600245468526  0.4972955379775355  0.5980042900902094
  0.4880552533214516  0.5064343470093460  0.4009921648278050
  0.0648641937828987  0.4835463860015247  0.9019184147304986
  0.9502389907176476  0.5127284319362277  0.0988301575222891
  0.3837350106780644  0.4430042114002892  0.6704680433175604
  0.6171325939731829  0.5577307818707310  0.3281410448258354
  0.8840905139853724  0.9514203538013569  0.6710737270265930
  0.1160669543866755  0.0490509817260681  0.3292881960412242
  0.3000075107712495  0.3045458606031195  0.6837557940848539
  0.7002825823328976  0.6973700207950806  0.3156790471055044
  0.5349297604410690  0.4347504589026553  0.6428255823906998
  0.4659962864253416  0.5633621473638455  0.3558082468258194
  0.0352079298346433  0.9740988661922755  0.6436723998167841
  0.9652321505872218  0.0277551460114681  0.3569463164582447
  0.1790156382505058  0.5971240820029798  0.7066104514497583
  0.8230062225849011  0.4068472281081884  0.2914523201255473
  0.6586853298021631  0.0604671745414837  0.7113969675942298
  0.3407106803805950  0.9386437414817606  0.2889941332156175
  0.5073560500370591  0.9867458109586031  0.9015652135077844
  0.4920679814209183  0.0130544826512221  0.0980042772846124
  0.0140655205881494  0.9491835154526342  0.5981390760761717
  0.9848490902042338  0.0619829116630686  0.4020001714679381
  0.2026835437682087  0.6824293850415508  0.8212601865748832
  0.8000464113258042  0.3152390398956739  0.1782372347399560
  0.8205358539953403  0.7992680446452974  0.6797197264003153
  0.1789121687211981  0.2010896395974047  0.3198312119177704
  0.4164751938320353  0.1826292399836823  0.8178845408321649
  0.5862435459082547  0.8168165728943738  0.1814207670547200
  0.0292903710057276  0.4653562225605029  0.8568784047887648
  0.9787323048964239  0.5313528170622076  0.1443416095566148
  0.9217159447840326  0.6970606098401523  0.8125177523040649
  0.0794536066739352  0.2982935598412944  0.1893691517671230
  0.5491603974733221  0.4050721625021365  0.7796449146676653
  0.4529980895467829  0.5951990683219609  0.2200283934362904
  0.0929236832945297  0.9048247967473823  0.7806278669709557
  0.9038415989249551  0.0910450231200392  0.2192910290276088
  0.5702248736643308  0.9666211489766980  0.8567928332210811
  0.4329653469091622  0.0341185000729517  0.1430005759333145
  0.7019286871370284  0.1988897011772567  0.8149974847905170
  0.3005421782238430  0.8021192782779669  0.1848758699403669
  0.3212719399136846  0.5896918342584565  0.6820857431045300
  0.6801741428621991  0.4122760562402705  0.3157696614816698
  0.6950847060599280  0.3418605171687720  0.7905602785487365
  0.3071482175627843  0.6591097315292296  0.2093138007687906
  0.4096326537889054  0.3246755578782158  0.7931421276141360
  0.5926096086544133  0.6749962021999505  0.2062685215623777
  0.0955209846760450  0.4585508939316766  0.7192435289839493
  0.9059329941239722  0.5465419491962590  0.2797308342759234
  0.8017038294020465  0.0813758274113660  0.6871792583586526
  0.1984442948262214  0.9183349470430260  0.3135858899194166
  0.1563092150137430  0.3123933736238303  0.7077864379566722
  0.8444990453321245  0.6915709160653249  0.2918480881050797
  0.5964116903504810  0.9085451993964783  0.7196262751789518
  0.4025433128829771  0.0904475713910063  0.2800230291934684
  0.6781489516571108  0.7784094339246402  0.7038652138490779
  0.3206385528722836  0.2212833925098127  0.2953532093590433
  0.2227809755587180  0.8254149591150555  0.7972665867124700
  0.7764056236900697  0.1718809204686089  0.2018421082630518
  0.9420586690525404  0.8398694321766205  0.7880456925615040
  0.0554591805648646  0.1550531442338702  0.2133852668746209
  0.9743734506302782  0.7175078572236723  0.9080442031602726
  0.0344767617922821  0.2746908868517418  0.0936464426620865
  0.9730015115230887  0.6050006711394977  0.9525827005688292
  0.0476708139799263  0.3889345764825211  0.0493954434431004
  0.8363482770121389  0.5746479825150798  0.9184279234312024
  0.1778039441404448  0.4138938573266889  0.0855726719751756
  0.5658660584118083  0.1075300200010144  0.9524115582796228
  0.4219895253940161  0.8972563171231857  0.0476174333932041
  0.5899092478588068  0.2195903930870230  0.9078196359293953
  0.4060463144370027  0.7818209866652469  0.0917657887367138
  0.7238322662374522  0.0748027413345557  0.9189768473273164
  0.2701112051003002  0.9286243456448674  0.0833012806860069
  0.8975187130322765  0.0592782622939601  0.5487230884231924
  0.1079635980086031  0.9699324245204687  0.4522665593030801
  0.9299818181128016  0.1841699181127608  0.5854444585025342
  0.0754369901556927  0.8325410049351207  0.4183089668481754
  0.7831779102376925  0.0473624517682990  0.5929231752502333
  0.2184183030389121  0.9703153145887516  0.4074478527828617
  0.2786664016129761  0.4185331114473950  0.5921926622294233
  0.7210360175904723  0.5895946788998245  0.4069185669562396
  0.4212385938246618  0.2827465410893304  0.5809727377027429
  0.5767857050252372  0.7272958795288508  0.4152941518147988
  0.3903434482324644  0.4424587985819787  0.5475760110616076
  0.6064020430832424  0.5763528051613088  0.4511078251222930
  0.4746281000669859  0.6218967826153434  0.5959843720171211
  0.5315550461016452  0.3831787525501683  0.4039289328561823
  0.6259919738560331  0.4878757979055235  0.5787246219157719
  0.3758507760312895  0.5147731453343881  0.4200316682071995
  0.0487791818088932  0.3705763571150035  0.9206955149368627
  0.9730676908344251  0.6242345800305092  0.0798842564677929
  0.1862598202092150  0.5243395655230089  0.9043942845388194
  0.8284875500528177  0.4761399483412985  0.0949105488606559
  0.3476992486912117  0.1899981928606826  0.6748105756147480
  0.6518973873935640  0.8109601076786503  0.3251729146058833
  0.5799073511240277  0.3117510873611350  0.6432338104511873
  0.4166265008485021  0.6847895533499065  0.3546811037472757
  0.6283306430871353  0.5064889656351282  0.6540105512012520
  0.3751641783128934  0.4870005949244398  0.3452336563477271
  0.0824999972655759  0.0934678846830543  0.6459196336484239
  0.9206257667226109  0.9064956356845786  0.3561293261092373
  0.1271243502516914  0.8888749708016526  0.6536607009471634
  0.8717112404475339  0.1090323594469512  0.3458950287530067
  0.1323853128320368  0.7109114448885961  0.7161392075158085
  0.8705540386389676  0.2940832503073693  0.2814369664469418
  0.5961985167603540  0.1624821955944576  0.7238431189649112
  0.4032751270089724  0.8361347433212026  0.2768432114328080
  0.3837552431720171  0.0292119192589334  0.9034938523200372
  0.6145908604256330  0.9676930368558971  0.0953889089088290
  0.5143986619242503  0.8739670413956669  0.9205417694612484
  0.4863322000144488  0.1258740225799411  0.0790084275771796
  0.9689715645320912  0.8306094885461694  0.5940203877937934
  0.0260742048077185  0.1832505168290636  0.4045751092529348
  0.1267906030146254  0.9651316014355684  0.5793630937816311
  0.8724339403634812  0.0459400981513458  0.4209531972788479
  0.3051375142948853  0.6217525239209301  0.8342160960632897
  0.6997950923732117  0.3773455440142162  0.1645468930498464
  0.8830895989911354  0.6968874339496349  0.6672868826309865
  0.1164245097730420  0.3041160501763243  0.3319066551601350
  0.3069758869957448  0.1214305922037722  0.8289831914101906
  0.6959545641610722  0.8772930791678448  0.1701580428696314
  0.1095257991205890  0.3713405833997031  0.8456677901408713
  0.8972785786237822  0.6258337246080362  0.1547014536333184
  0.9077776608811124  0.4216516460159350  0.8560877735749629
  0.0999097906998556  0.5740611619551869  0.1463769356492167
  0.8031845781435720  0.6475555687840066  0.8189501543436934
  0.1985621884007617  0.3473328798360594  0.1840929229708232
  0.5427158119302576  0.5172682157797502  0.7609055558476771
  0.4595182024047031  0.4831595345342827  0.2388209618087533
  0.1097710789520950  0.0171742364648758  0.7621084807388411
  0.8842270693983357  0.9783198955148774  0.2374433309388523
  0.6928435546728231  0.9208394816054546  0.8565256265293268
  0.3109871688814778  0.0817497834122016  0.1438318395744187
  0.4986091406690419  0.8733253802276226  0.8455205763012192
  0.5070471476948397  0.1261282667720263  0.1539259329842235
  0.8162499179476546  0.1495263824289655  0.8236146189691078
  0.1862900884886218  0.8522892796215975  0.1764604830158421
  0.3844688404674398  0.6987965619868233  0.6716355038364814
  0.6170198680338171  0.3026067855202895  0.3256227544699736
  0.8041608241974854  0.4045611434092942  0.7803351856923109
  0.1979003336847314  0.5970863361096503  0.2197320155925551
  0.2959895728900196  0.3735793551272734  0.7841595974197278
  0.7062299721524908  0.6254628386188315  0.2150834719360364
  0.9834434616915411  0.4658618118258644  0.7378966225297660
  0.0187103351736614  0.5410350340918108  0.2613234801967051
  0.8498911642745964  0.2004186174350326  0.6803541408851030
  0.1510865543037103  0.7992913136448420  0.3210489654279085
  0.0910832981984611  0.2040685991389432  0.7173632390713898
  0.9099974894033592  0.8003516990012772  0.2830748694077092
  0.4839565990939101  0.8914086865084317  0.7379529863548419
  0.5144991642388372  0.1069361022008893  0.2614127182660678
  0.6300179047821601  0.6595689637231424  0.7102830808045310
  0.3679637800435265  0.3402020483926047  0.2883525406664837
  0.3406602976739111  0.8762222664554975  0.7916599937059163
  0.6579276003465723  0.1220299622047963  0.2065802291195789
  0.8401791178620938  0.9002028447276776  0.7748774374571710
  0.1551291564123676  0.0934776047086041  0.2273146891290215
 
  0.00000000E+00  0.00000000E+00  0.00000000E+00
  0.00000000E+00  0.00000000E+00  0.00000000E+00
  0.00000000E+00  0.00000000E+00  0.00000000E+00
  0.00000000E+00  0.00000000E+00  0.00000000E+00
  0.00000000E+00  0.00000000E+00  0.00000000E+00
  0.00000000E+00  0.00000000E+00  0.00000000E+00
  0.00000000E+00  0.00000000E+00  0.00000000E+00
  0.00000000E+00  0.00000000E+00  0.00000000E+00
  0.00000000E+00  0.00000000E+00  0.00000000E+00
  0.00000000E+00  0.00000000E+00  0.00000000E+00
  0.00000000E+00  0.00000000E+00  0.00000000E+00
  0.00000000E+00  0.00000000E+00  0.00000000E+00
  0.00000000E+00  0.00000000E+00  0.00000000E+00
  0.00000000E+00  0.00000000E+00  0.00000000E+00
  0.00000000E+00  0.00000000E+00  0.00000000E+00
  0.00000000E+00  0.00000000E+00  0.00000000E+00
  0.00000000E+00  0.00000000E+00  0.00000000E+00
  0.00000000E+00  0.00000000E+00  0.00000000E+00
  0.00000000E+00  0.00000000E+00  0.00000000E+00
  0.00000000E+00  0.00000000E+00  0.00000000E+00
  0.00000000E+00  0.00000000E+00  0.00000000E+00
  0.00000000E+00  0.00000000E+00  0.00000000E+00
  0.00000000E+00  0.00000000E+00  0.00000000E+00
  0.00000000E+00  0.00000000E+00  0.00000000E+00
  0.00000000E+00  0.00000000E+00  0.00000000E+00
  0.00000000E+00  0.00000000E+00  0.00000000E+00
  0.00000000E+00  0.00000000E+00  0.00000000E+00
  0.00000000E+00  0.00000000E+00  0.00000000E+00
  0.00000000E+00  0.00000000E+00  0.00000000E+00
  0.00000000E+00  0.00000000E+00  0.00000000E+00
  0.00000000E+00  0.00000000E+00  0.00000000E+00
  0.00000000E+00  0.00000000E+00  0.00000000E+00
  0.00000000E+00  0.00000000E+00  0.00000000E+00
  0.00000000E+00  0.00000000E+00  0.00000000E+00
  0.00000000E+00  0.00000000E+00  0.00000000E+00
  0.00000000E+00  0.00000000E+00  0.00000000E+00
  0.00000000E+00  0.00000000E+00  0.00000000E+00
  0.00000000E+00  0.00000000E+00  0.00000000E+00
  0.00000000E+00  0.00000000E+00  0.00000000E+00
  0.00000000E+00  0.00000000E+00  0.00000000E+00
  0.00000000E+00  0.00000000E+00  0.00000000E+00
  0.00000000E+00  0.00000000E+00  0.00000000E+00
  0.00000000E+00  0.00000000E+00  0.00000000E+00
  0.00000000E+00  0.00000000E+00  0.00000000E+00
  0.00000000E+00  0.00000000E+00  0.00000000E+00
  0.00000000E+00  0.00000000E+00  0.00000000E+00
  0.00000000E+00  0.00000000E+00  0.00000000E+00
  0.00000000E+00  0.00000000E+00  0.00000000E+00
  0.00000000E+00  0.00000000E+00  0.00000000E+00
  0.00000000E+00  0.00000000E+00  0.00000000E+00
  0.00000000E+00  0.00000000E+00  0.00000000E+00
  0.00000000E+00  0.00000000E+00  0.00000000E+00
  0.00000000E+00  0.00000000E+00  0.00000000E+00
  0.00000000E+00  0.00000000E+00  0.00000000E+00
  0.00000000E+00  0.00000000E+00  0.00000000E+00
  0.00000000E+00  0.00000000E+00  0.00000000E+00
  0.00000000E+00  0.00000000E+00  0.00000000E+00
  0.00000000E+00  0.00000000E+00  0.00000000E+00
  0.00000000E+00  0.00000000E+00  0.00000000E+00
  0.00000000E+00  0.00000000E+00  0.00000000E+00
  0.00000000E+00  0.00000000E+00  0.00000000E+00
  0.00000000E+00  0.00000000E+00  0.00000000E+00
  0.00000000E+00  0.00000000E+00  0.00000000E+00
  0.00000000E+00  0.00000000E+00  0.00000000E+00
  0.00000000E+00  0.00000000E+00  0.00000000E+00
  0.00000000E+00  0.00000000E+00  0.00000000E+00
  0.00000000E+00  0.00000000E+00  0.00000000E+00
  0.00000000E+00  0.00000000E+00  0.00000000E+00
  0.00000000E+00  0.00000000E+00  0.00000000E+00
  0.00000000E+00  0.00000000E+00  0.00000000E+00
  0.00000000E+00  0.00000000E+00  0.00000000E+00
  0.00000000E+00  0.00000000E+00  0.00000000E+00
  0.00000000E+00  0.00000000E+00  0.00000000E+00
  0.00000000E+00  0.00000000E+00  0.00000000E+00
  0.00000000E+00  0.00000000E+00  0.00000000E+00
  0.00000000E+00  0.00000000E+00  0.00000000E+00
  0.00000000E+00  0.00000000E+00  0.00000000E+00
  0.00000000E+00  0.00000000E+00  0.00000000E+00
  0.00000000E+00  0.00000000E+00  0.00000000E+00
  0.00000000E+00  0.00000000E+00  0.00000000E+00
  0.00000000E+00  0.00000000E+00  0.00000000E+00
  0.00000000E+00  0.00000000E+00  0.00000000E+00
  0.00000000E+00  0.00000000E+00  0.00000000E+00
  0.00000000E+00  0.00000000E+00  0.00000000E+00
  0.00000000E+00  0.00000000E+00  0.00000000E+00
  0.00000000E+00  0.00000000E+00  0.00000000E+00
  0.00000000E+00  0.00000000E+00  0.00000000E+00
  0.00000000E+00  0.00000000E+00  0.00000000E+00
  0.00000000E+00  0.00000000E+00  0.00000000E+00
  0.00000000E+00  0.00000000E+00  0.00000000E+00
  0.00000000E+00  0.00000000E+00  0.00000000E+00
  0.00000000E+00  0.00000000E+00  0.00000000E+00
  0.00000000E+00  0.00000000E+00  0.00000000E+00
  0.00000000E+00  0.00000000E+00  0.00000000E+00
  0.00000000E+00  0.00000000E+00  0.00000000E+00
  0.00000000E+00  0.00000000E+00  0.00000000E+00
  0.00000000E+00  0.00000000E+00  0.00000000E+00
  0.00000000E+00  0.00000000E+00  0.00000000E+00
  0.00000000E+00  0.00000000E+00  0.00000000E+00
  0.00000000E+00  0.00000000E+00  0.00000000E+00
  0.00000000E+00  0.00000000E+00  0.00000000E+00
  0.00000000E+00  0.00000000E+00  0.00000000E+00
  0.00000000E+00  0.00000000E+00  0.00000000E+00
  0.00000000E+00  0.00000000E+00  0.00000000E+00
  0.00000000E+00  0.00000000E+00  0.00000000E+00
  0.00000000E+00  0.00000000E+00  0.00000000E+00
  0.00000000E+00  0.00000000E+00  0.00000000E+00
  0.00000000E+00  0.00000000E+00  0.00000000E+00
  0.00000000E+00  0.00000000E+00  0.00000000E+00
  0.00000000E+00  0.00000000E+00  0.00000000E+00
  0.00000000E+00  0.00000000E+00  0.00000000E+00
  0.00000000E+00  0.00000000E+00  0.00000000E+00
  0.00000000E+00  0.00000000E+00  0.00000000E+00
  0.00000000E+00  0.00000000E+00  0.00000000E+00
  0.00000000E+00  0.00000000E+00  0.00000000E+00
  0.00000000E+00  0.00000000E+00  0.00000000E+00
  0.00000000E+00  0.00000000E+00  0.00000000E+00
  0.00000000E+00  0.00000000E+00  0.00000000E+00
  0.00000000E+00  0.00000000E+00  0.00000000E+00
  0.00000000E+00  0.00000000E+00  0.00000000E+00
  0.00000000E+00  0.00000000E+00  0.00000000E+00
  0.00000000E+00  0.00000000E+00  0.00000000E+00
  0.00000000E+00  0.00000000E+00  0.00000000E+00
  0.00000000E+00  0.00000000E+00  0.00000000E+00
  0.00000000E+00  0.00000000E+00  0.00000000E+00
  0.00000000E+00  0.00000000E+00  0.00000000E+00
  0.00000000E+00  0.00000000E+00  0.00000000E+00
  0.00000000E+00  0.00000000E+00  0.00000000E+00
  0.00000000E+00  0.00000000E+00  0.00000000E+00
  0.00000000E+00  0.00000000E+00  0.00000000E+00
  0.00000000E+00  0.00000000E+00  0.00000000E+00
  0.00000000E+00  0.00000000E+00  0.00000000E+00
  0.00000000E+00  0.00000000E+00  0.00000000E+00
  0.00000000E+00  0.00000000E+00  0.00000000E+00
  0.00000000E+00  0.00000000E+00  0.00000000E+00
  0.00000000E+00  0.00000000E+00  0.00000000E+00
  0.00000000E+00  0.00000000E+00  0.00000000E+00
  0.00000000E+00  0.00000000E+00  0.00000000E+00
  0.00000000E+00  0.00000000E+00  0.00000000E+00
  0.00000000E+00  0.00000000E+00  0.00000000E+00
  0.00000000E+00  0.00000000E+00  0.00000000E+00
  0.00000000E+00  0.00000000E+00  0.00000000E+00
  0.00000000E+00  0.00000000E+00  0.00000000E+00
  0.00000000E+00  0.00000000E+00  0.00000000E+00
  0.00000000E+00  0.00000000E+00  0.00000000E+00
  0.00000000E+00  0.00000000E+00  0.00000000E+00
  0.00000000E+00  0.00000000E+00  0.00000000E+00
  0.00000000E+00  0.00000000E+00  0.00000000E+00
  0.00000000E+00  0.00000000E+00  0.00000000E+00
  0.00000000E+00  0.00000000E+00  0.00000000E+00
  0.00000000E+00  0.00000000E+00  0.00000000E+00
  0.00000000E+00  0.00000000E+00  0.00000000E+00
  0.00000000E+00  0.00000000E+00  0.00000000E+00
  0.00000000E+00  0.00000000E+00  0.00000000E+00
  0.00000000E+00  0.00000000E+00  0.00000000E+00
  0.00000000E+00  0.00000000E+00  0.00000000E+00
  0.00000000E+00  0.00000000E+00  0.00000000E+00
  0.00000000E+00  0.00000000E+00  0.00000000E+00
  0.00000000E+00  0.00000000E+00  0.00000000E+00
  0.00000000E+00  0.00000000E+00  0.00000000E+00
  0.00000000E+00  0.00000000E+00  0.00000000E+00
  0.00000000E+00  0.00000000E+00  0.00000000E+00
  0.00000000E+00  0.00000000E+00  0.00000000E+00
  0.00000000E+00  0.00000000E+00  0.00000000E+00
  0.00000000E+00  0.00000000E+00  0.00000000E+00
  0.00000000E+00  0.00000000E+00  0.00000000E+00
  0.00000000E+00  0.00000000E+00  0.00000000E+00
  0.00000000E+00  0.00000000E+00  0.00000000E+00
  0.00000000E+00  0.00000000E+00  0.00000000E+00
  0.00000000E+00  0.00000000E+00  0.00000000E+00
  0.00000000E+00  0.00000000E+00  0.00000000E+00
  0.00000000E+00  0.00000000E+00  0.00000000E+00
  0.00000000E+00  0.00000000E+00  0.00000000E+00
  0.00000000E+00  0.00000000E+00  0.00000000E+00
  0.00000000E+00  0.00000000E+00  0.00000000E+00
  0.00000000E+00  0.00000000E+00  0.00000000E+00
  0.00000000E+00  0.00000000E+00  0.00000000E+00
  0.00000000E+00  0.00000000E+00  0.00000000E+00
  0.00000000E+00  0.00000000E+00  0.00000000E+00
  0.00000000E+00  0.00000000E+00  0.00000000E+00
  0.00000000E+00  0.00000000E+00  0.00000000E+00
  0.00000000E+00  0.00000000E+00  0.00000000E+00
  0.00000000E+00  0.00000000E+00  0.00000000E+00
  0.00000000E+00  0.00000000E+00  0.00000000E+00
  0.00000000E+00  0.00000000E+00  0.00000000E+00
  0.00000000E+00  0.00000000E+00  0.00000000E+00
  0.00000000E+00  0.00000000E+00  0.00000000E+00
  0.00000000E+00  0.00000000E+00  0.00000000E+00
