# Supplementary material for: Thermodynamic Origin of the Photostability of the Two-Dimensional Perovskite PEA2Pb(I1–xBrx)4
Source: ACS Energy Lett. 2023 Jan 13;8(2):943–9. doi: 10.1021/acsenergylett.2c02463 (PMC9926482; doi:10.1021/acsenergylett.2c02463)
Supplement: Supplementary file 2 — nz2c02463_si_002.zip [file nz2c02463_si_002.zip › suppl/3_Br/1/POSCAR]

1                                       
   1.00000000000000     
     8.5727960091767486    0.0000000000000000    0.0000000000000000
     0.1070688273544282    8.5710324513472234    0.0000000000000000
     2.3074130649981117    2.3105872855278702   32.1236308713579604
   Pb   I    Br   N    C    H 
     4    10     6     8    64    96
Direct
  0.0016910139335309  0.0013241419657533  0.0000620871219681
  0.5005069166926859  0.4993191382464630  0.0027536558662220
  0.5008297004059870  0.0009234260334949  0.5024066570001366
  0.0020950893300906  0.4999293934651945  0.5000641911415755
  0.3219754877356422  0.1815473964177059  0.9970174041396831
  0.5484045234684132  0.5164271130801623  0.9013401914024044
  0.5161264279817388  0.0125940643454641  0.4011372274850800
  0.8237078379004146  0.3228356521877345  0.0023665286321659
  0.3205440385462737  0.6809171104583172  0.5023875633552635
  0.6834461094644482  0.3197997524623801  0.4979036008124780
  0.8210210962139968  0.8200719102813210  0.5032079797293321
  0.1793963682237845  0.1787693239755797  0.4971910755884821
  0.1819129334160863  0.6802057938338280  0.9982006474621059
  0.6829953126910198  0.8173002767064617  0.0037447678012228
  0.4397210167473560  0.4916323722783034  0.0972561261963989
  0.9964730926244343  0.0066096652629994  0.9051180960124299
  0.0097360487699518  0.9945723262561472  0.0948891707983179
  0.9929043231967185  0.4395619668380562  0.5950482263487373
  0.0095258939849430  0.5576667646679709  0.4049686090269233
  0.4953501813264225  0.0088361835259931  0.5967236178455266
  0.9411037566806542  0.6122763439449557  0.9179499060344085
  0.0709739800159142  0.3914805423575274  0.0825361982616499
  0.6182172144722387  0.1032579081454799  0.9185610487244062
  0.3864643180192360  0.8896477855672913  0.0817754601645717
  0.8922640035311034  0.0702104626590199  0.5820641477672268
  0.1045139161472761  0.9294313753470149  0.4180517805589261
  0.3899248459318443  0.3866088704411652  0.5817433201582318
  0.6136549783161414  0.6084618544620071  0.4181365115489086
  0.0500400713050624  0.6222199049306951  0.8279650811323691
  0.9521412832937841  0.3784874426214984  0.1721178688748921
  0.5622580245017872  0.1177751908508426  0.8277759786046914
  0.4407209647816046  0.8810951515236809  0.1721921324418432
  0.5054172377147523  0.4885881741840734  0.5993518034010918
  0.4954235646975462  0.5099213438033203  0.4004529361449016
  0.0518291749788986  0.4930960716545911  0.9006547274395373
  0.9577999018345835  0.5094495627749680  0.0994531377342511
  0.3817627826212941  0.4399405437146982  0.6722170675839294
  0.6194512085123876  0.5587136709286895  0.3275447885287051
  0.8833164017634303  0.9541538324860639  0.6718880657968285
  0.1190834360757194  0.0476360650917655  0.3280026610263320
  0.2984652988904628  0.3026853435239616  0.6845768184293988
  0.7026468754563240  0.6959414301660445  0.3151155345286725
  0.5306542493811364  0.4346979537590485  0.6444774250161629
  0.4707575985033117  0.5647917166519179  0.3553598861470917
  0.0322015380420808  0.9790531148085719  0.6444623398263900
  0.9694106310230381  0.0224031793260266  0.3550820984992740
  0.1781938213643031  0.5900559253035311  0.7081568547361741
  0.8229405662770617  0.4086430533977889  0.2916334063652997
  0.6582688354024242  0.0585171355134122  0.7116144664086974
  0.3439505157763634  0.9440440373113432  0.2880635262022295
  0.5159573890752682  0.9895304078647129  0.9004870281106463
  0.4883224412197649  0.0053352645167806  0.0993192730522523
  0.0098054652395803  0.9562219887984256  0.5988610838470834
  0.9894868460092496  0.0449846784218835  0.4008013444963581
  0.1995946765465675  0.6876207174526954  0.8207243054609847
  0.8018282761325253  0.3143216594704725  0.1787158507093807
  0.8221429033925673  0.8031504605827067  0.6803464800849000
  0.1803649401654326  0.1986721619241791  0.3198151513778384
  0.4181229590051032  0.1825561833120872  0.8169792589215561
  0.5847927319552610  0.8159846416251568  0.1829315772739619
  0.0265106696631960  0.4723383566140811  0.8551077090499106
  0.9785100387611152  0.5287474249736448  0.1453005200954820
  0.9227624489139785  0.7018338838559401  0.8110746135327247
  0.0776924613734167  0.2975699588034360  0.1895161765474853
  0.5497475562523775  0.4041460423385388  0.7798606095946923
  0.4527963596647240  0.5943402476966781  0.2199301101212754
  0.0927838044778682  0.9087119749335528  0.7807639970001503
  0.9046048596041132  0.0923431244045716  0.2192414486840732
  0.5689213147572616  0.9679219975643178  0.8551439930825424
  0.4346990151225469  0.0301191985964593  0.1444579214522719
  0.6998153965835954  0.1985057848103082  0.8142391020179218
  0.3029774401872274  0.8007372089856730  0.1857857528975870
  0.3198140513929317  0.5836763276191448  0.6841958197376172
  0.6812474328063161  0.4149412104495269  0.3155611458731755
  0.6934265647421185  0.3410709401157632  0.7905474842750593
  0.3091695634884815  0.6579452253484916  0.2094062321304975
  0.4118865656308586  0.3240783622753014  0.7929233982141852
  0.5907824253131579  0.6741767561502243  0.2068761287880321
  0.0954132774565792  0.4527000079281436  0.7199302383498321
  0.9058665125047369  0.5459171195072798  0.2798826819154669
  0.7999684894292685  0.0811447618832872  0.6877499451072993
  0.2023561729804726  0.9210227733144407  0.3119038317410627
  0.1556972782036752  0.3094117364459734  0.7081251952514478
  0.8454532097982508  0.6892708860551693  0.2916107386619657
  0.5983536904636750  0.9078831574834325  0.7196458881579844
  0.4039710053482182  0.0947321351067458  0.2802524586474249
  0.6809554335319419  0.7806413458077728  0.7040784803290876
  0.3214030209044054  0.2216470130747794  0.2960368568351868
  0.2203182188784325  0.8298696979503859  0.7973488586802446
  0.7787713453897851  0.1723119389963372  0.2020802152667684
  0.9437005381658139  0.8441139988225572  0.7874168957547667
  0.0543729556863610  0.1555315141328748  0.2131845372310579
  0.9648741873644653  0.7262028009910395  0.9055637113431203
  0.0476092509289288  0.2774739778426252  0.0948416071003422
  0.9505733660824092  0.6134423586308060  0.9497102922768264
  0.0630947530392518  0.3901390670149141  0.0507285973382636
  0.8248035531872446  0.5864332441865230  0.9131939848990314
  0.1867773014825431  0.4191792212957921  0.0876319359640974
  0.5889707848349346  0.1055161599484862  0.9501638583106029
  0.4153156700828688  0.8865490440308932  0.0501696002915466
  0.6035274522142160  0.2175660552862482  0.9058391458017425
  0.4013123605520903  0.7756755147862293  0.0946659525685263
  0.7371198317117234  0.0723684213186502  0.9144856989431602
  0.2675648390008050  0.9206557648858933  0.0857983076919950
  0.8891656522255431  0.0615198207455165  0.5503337126821606
  0.1071714608208083  0.9384416144546748  0.4497781479224017
  0.9214310632389200  0.1860982967636389  0.5867288511755575
  0.0746462119751143  0.8138174335133641  0.4133546029904878
  0.7786770626629078  0.0482372727917948  0.5948216381425695
  0.2184058362122840  0.9506588322165470  0.4053743992266803
  0.2755353742998707  0.4019990757043601  0.5942811403911534
  0.7276449358218713  0.5910934193852597  0.4055183331254142
  0.4205205276691260  0.2677930596099003  0.5861042115957602
  0.5863111787354072  0.7278478914143562  0.4139534835990943
  0.3878211868175825  0.4148545731564894  0.5500763306757790
  0.6155986737953185  0.5794324366860266  0.4497857401132350
  0.4605147405059640  0.6090879144466825  0.5963193310460895
  0.5372713369219682  0.3882777512700031  0.4034149856494267
  0.6148680160054667  0.4818562654621985  0.5797016291149575
  0.3863191688500152  0.5190250864878792  0.4201329588439364
  0.0309664874937283  0.3832134836983769  0.9197912045385692
  0.9795994484899779  0.6199711059733275  0.0806761391712314
  0.1708393969477981  0.5323168814324859  0.9047746343197431
  0.8398658924343891  0.4696273430343254  0.0944081698658010
  0.3458327648298223  0.1904029625081591  0.6753470216194870
  0.6553012865742645  0.8082437730599352  0.3243422083221859
  0.5799331598549742  0.3154598041697412  0.6457648548495669
  0.4225812279526195  0.6844854317872873  0.3541390239150886
  0.6198819974006895  0.5117995391460752  0.6546180918741555
  0.3806761717888492  0.4887171353316617  0.3452082459888146
  0.0778021076487292  0.0970962238331268  0.6470080318383253
  0.9239236466261644  0.9044459121716173  0.3523374767956398
  0.1235025709013300  0.8954414962779680  0.6540685229753720
  0.8783877179059942  0.1059182014255242  0.3452497629773177
  0.1318718529921838  0.7016294812925850  0.7179299424980954
  0.8693875778094338  0.2970505961723191  0.2819205034439989
  0.5951216124810728  0.1581953248571253  0.7239562060726712
  0.4070648622471182  0.8445849588031820  0.2755837285134533
  0.3954865813544473  0.0343050794557982  0.9039275333825643
  0.6089439168150150  0.9608986237080686  0.0961788377399770
  0.5229354225821723  0.8785092917800199  0.9194978728179990
  0.4809857307002758  0.1148476437709718  0.0796849529140857
  0.9680891900071202  0.8383980596995997  0.5944378577604184
  0.0324930988030161  0.1622092894480289  0.4053735139043440
  0.1195188813257246  0.9760756274061464  0.5796223045575246
  0.8784150954484673  0.0268295821861031  0.4195516841386464
  0.2998604802724074  0.6270914856925174  0.8337885597304151
  0.7027706340226061  0.3758372840853568  0.1653088923106552
  0.8854110214146189  0.7030696952399396  0.6680605931865173
  0.1171463749345563  0.2984784481975638  0.3322738958248124
  0.3098805356166423  0.1217682452901343  0.8278199488104363
  0.6931179514711019  0.8767024521576587  0.1721263256773895
  0.1098138942624658  0.3815022722700476  0.8450670867727226
  0.8946749029450842  0.6197178540221699  0.1549526486519568
  0.9083241391539616  0.4267467682625394  0.8527569664918815
  0.0963150919133540  0.5737114676100674  0.1485306497068422
  0.8058324085253759  0.6520267136696845  0.8168789211378424
  0.1951750657020170  0.3464173351360245  0.1842329603915260
  0.5438990973997946  0.5157834497672411  0.7616028130973618
  0.4585047170410945  0.4825452244522666  0.2381162929024114
  0.1100525762499700  0.0205223172964253  0.7627916965720587
  0.8852553794664431  0.9809444308792195  0.2372868322736394
  0.6884449268270529  0.9193897857797424  0.8534507771864099
  0.3152484461904592  0.0788256091823527  0.1458442692637973
  0.4925450726844929  0.8784547142137953  0.8448195595011541
  0.5112710033549490  0.1199135378713194  0.1545262563416614
  0.8123808837637156  0.1491969328329361  0.8226449575146688
  0.1904785905045188  0.8504563801347587  0.1774515274789437
  0.3831686354564425  0.6914732428481898  0.6744015113483499
  0.6181739828662813  0.3070928071928876  0.3254743564195195
  0.8011682726121663  0.4035714824875285  0.7806449908254720
  0.2013026135725582  0.5958439742060477  0.2194265861928670
  0.2999123922858047  0.3728351038618740  0.7841653081758011
  0.7026635259272282  0.6250947195594918  0.2156039285184974
  0.9839110690224828  0.4584276203162077  0.7382066525676692
  0.0175041279455712  0.5400699286333861  0.2616742484590802
  0.8463693042835772  0.1991631644469436  0.6810350552479179
  0.1557871069544490  0.8029700289249391  0.3183855401236642
  0.0905118930072177  0.2024063031095977  0.7170789552357206
  0.9105626940140397  0.7963232539636209  0.2826308769872199
  0.4871586832689019  0.8893954689453594  0.7377982759635202
  0.5152103488857946  0.1135350457059729  0.2621504151128775
  0.6346363516975728  0.6628059931210899  0.7104528328359478
  0.3677735661689780  0.3395184504368345  0.2898660115392033
  0.3366755114932403  0.8804338102736864  0.7921027707701498
  0.6618250873540390  0.1229432670015953  0.2069647639482923
  0.8438768180165681  0.9042341496899411  0.7742189594262356
  0.1529604018115336  0.0946579469205773  0.2268097476451985
 
  0.00000000E+00  0.00000000E+00  0.00000000E+00
  0.00000000E+00  0.00000000E+00  0.00000000E+00
  0.00000000E+00  0.00000000E+00  0.00000000E+00
  0.00000000E+00  0.00000000E+00  0.00000000E+00
  0.00000000E+00  0.00000000E+00  0.00000000E+00
  0.00000000E+00  0.00000000E+00  0.00000000E+00
  0.00000000E+00  0.00000000E+00  0.00000000E+00
  0.00000000E+00  0.00000000E+00  0.00000000E+00
  0.00000000E+00  0.00000000E+00  0.00000000E+00
  0.00000000E+00  0.00000000E+00  0.00000000E+00
  0.00000000E+00  0.00000000E+00  0.00000000E+00
  0.00000000E+00  0.00000000E+00  0.00000000E+00
  0.00000000E+00  0.00000000E+00  0.00000000E+00
  0.00000000E+00  0.00000000E+00  0.00000000E+00
  0.00000000E+00  0.00000000E+00  0.00000000E+00
  0.00000000E+00  0.00000000E+00  0.00000000E+00
  0.00000000E+00  0.00000000E+00  0.00000000E+00
  0.00000000E+00  0.00000000E+00  0.00000000E+00
  0.00000000E+00  0.00000000E+00  0.00000000E+00
  0.00000000E+00  0.00000000E+00  0.00000000E+00
  0.00000000E+00  0.00000000E+00  0.00000000E+00
  0.00000000E+00  0.00000000E+00  0.00000000E+00
  0.00000000E+00  0.00000000E+00  0.00000000E+00
  0.00000000E+00  0.00000000E+00  0.00000000E+00
  0.00000000E+00  0.00000000E+00  0.00000000E+00
  0.00000000E+00  0.00000000E+00  0.00000000E+00
  0.00000000E+00  0.00000000E+00  0.00000000E+00
  0.00000000E+00  0.00000000E+00  0.00000000E+00
  0.00000000E+00  0.00000000E+00  0.00000000E+00
  0.00000000E+00  0.00000000E+00  0.00000000E+00
  0.00000000E+00  0.00000000E+00  0.00000000E+00
  0.00000000E+00  0.00000000E+00  0.00000000E+00
  0.00000000E+00  0.00000000E+00  0.00000000E+00
  0.00000000E+00  0.00000000E+00  0.00000000E+00
  0.00000000E+00  0.00000000E+00  0.00000000E+00
  0.00000000E+00  0.00000000E+00  0.00000000E+00
  0.00000000E+00  0.00000000E+00  0.00000000E+00
  0.00000000E+00  0.00000000E+00  0.00000000E+00
  0.00000000E+00  0.00000000E+00  0.00000000E+00
  0.00000000E+00  0.00000000E+00  0.00000000E+00
  0.00000000E+00  0.00000000E+00  0.00000000E+00
  0.00000000E+00  0.00000000E+00  0.00000000E+00
  0.00000000E+00  0.00000000E+00  0.00000000E+00
  0.00000000E+00  0.00000000E+00  0.00000000E+00
  0.00000000E+00  0.00000000E+00  0.00000000E+00
  0.00000000E+00  0.00000000E+00  0.00000000E+00
  0.00000000E+00  0.00000000E+00  0.00000000E+00
  0.00000000E+00  0.00000000E+00  0.00000000E+00
  0.00000000E+00  0.00000000E+00  0.00000000E+00
  0.00000000E+00  0.00000000E+00  0.00000000E+00
  0.00000000E+00  0.00000000E+00  0.00000000E+00
  0.00000000E+00  0.00000000E+00  0.00000000E+00
  0.00000000E+00  0.00000000E+00  0.00000000E+00
  0.00000000E+00  0.00000000E+00  0.00000000E+00
  0.00000000E+00  0.00000000E+00  0.00000000E+00
  0.00000000E+00  0.00000000E+00  0.00000000E+00
  0.00000000E+00  0.00000000E+00  0.00000000E+00
  0.00000000E+00  0.00000000E+00  0.00000000E+00
  0.00000000E+00  0.00000000E+00  0.00000000E+00
  0.00000000E+00  0.00000000E+00  0.00000000E+00
  0.00000000E+00  0.00000000E+00  0.00000000E+00
  0.00000000E+00  0.00000000E+00  0.00000000E+00
  0.00000000E+00  0.00000000E+00  0.00000000E+00
  0.00000000E+00  0.00000000E+00  0.00000000E+00
  0.00000000E+00  0.00000000E+00  0.00000000E+00
  0.00000000E+00  0.00000000E+00  0.00000000E+00
  0.00000000E+00  0.00000000E+00  0.00000000E+00
  0.00000000E+00  0.00000000E+00  0.00000000E+00
  0.00000000E+00  0.00000000E+00  0.00000000E+00
  0.00000000E+00  0.00000000E+00  0.00000000E+00
  0.00000000E+00  0.00000000E+00  0.00000000E+00
  0.00000000E+00  0.00000000E+00  0.00000000E+00
  0.00000000E+00  0.00000000E+00  0.00000000E+00
  0.00000000E+00  0.00000000E+00  0.00000000E+00
  0.00000000E+00  0.00000000E+00  0.00000000E+00
  0.00000000E+00  0.00000000E+00  0.00000000E+00
  0.00000000E+00  0.00000000E+00  0.00000000E+00
  0.00000000E+00  0.00000000E+00  0.00000000E+00
  0.00000000E+00  0.00000000E+00  0.00000000E+00
  0.00000000E+00  0.00000000E+00  0.00000000E+00
  0.00000000E+00  0.00000000E+00  0.00000000E+00
  0.00000000E+00  0.00000000E+00  0.00000000E+00
  0.00000000E+00  0.00000000E+00  0.00000000E+00
  0.00000000E+00  0.00000000E+00  0.00000000E+00
  0.00000000E+00  0.00000000E+00  0.00000000E+00
  0.00000000E+00  0.00000000E+00  0.00000000E+00
  0.00000000E+00  0.00000000E+00  0.00000000E+00
  0.00000000E+00  0.00000000E+00  0.00000000E+00
  0.00000000E+00  0.00000000E+00  0.00000000E+00
  0.00000000E+00  0.00000000E+00  0.00000000E+00
  0.00000000E+00  0.00000000E+00  0.00000000E+00
  0.00000000E+00  0.00000000E+00  0.00000000E+00
  0.00000000E+00  0.00000000E+00  0.00000000E+00
  0.00000000E+00  0.00000000E+00  0.00000000E+00
  0.00000000E+00  0.00000000E+00  0.00000000E+00
  0.00000000E+00  0.00000000E+00  0.00000000E+00
  0.00000000E+00  0.00000000E+00  0.00000000E+00
  0.00000000E+00  0.00000000E+00  0.00000000E+00
  0.00000000E+00  0.00000000E+00  0.00000000E+00
  0.00000000E+00  0.00000000E+00  0.00000000E+00
  0.00000000E+00  0.00000000E+00  0.00000000E+00
  0.00000000E+00  0.00000000E+00  0.00000000E+00
  0.00000000E+00  0.00000000E+00  0.00000000E+00
  0.00000000E+00  0.00000000E+00  0.00000000E+00
  0.00000000E+00  0.00000000E+00  0.00000000E+00
  0.00000000E+00  0.00000000E+00  0.00000000E+00
  0.00000000E+00  0.00000000E+00  0.00000000E+00
  0.00000000E+00  0.00000000E+00  0.00000000E+00
  0.00000000E+00  0.00000000E+00  0.00000000E+00
  0.00000000E+00  0.00000000E+00  0.00000000E+00
  0.00000000E+00  0.00000000E+00  0.00000000E+00
  0.00000000E+00  0.00000000E+00  0.00000000E+00
  0.00000000E+00  0.00000000E+00  0.00000000E+00
  0.00000000E+00  0.00000000E+00  0.00000000E+00
  0.00000000E+00  0.00000000E+00  0.00000000E+00
  0.00000000E+00  0.00000000E+00  0.00000000E+00
  0.00000000E+00  0.00000000E+00  0.00000000E+00
  0.00000000E+00  0.00000000E+00  0.00000000E+00
  0.00000000E+00  0.00000000E+00  0.00000000E+00
  0.00000000E+00  0.00000000E+00  0.00000000E+00
  0.00000000E+00  0.00000000E+00  0.00000000E+00
  0.00000000E+00  0.00000000E+00  0.00000000E+00
  0.00000000E+00  0.00000000E+00  0.00000000E+00
  0.00000000E+00  0.00000000E+00  0.00000000E+00
  0.00000000E+00  0.00000000E+00  0.00000000E+00
  0.00000000E+00  0.00000000E+00  0.00000000E+00
  0.00000000E+00  0.00000000E+00  0.00000000E+00
  0.00000000E+00  0.00000000E+00  0.00000000E+00
  0.00000000E+00  0.00000000E+00  0.00000000E+00
  0.00000000E+00  0.00000000E+00  0.00000000E+00
  0.00000000E+00  0.00000000E+00  0.00000000E+00
  0.00000000E+00  0.00000000E+00  0.00000000E+00
  0.00000000E+00  0.00000000E+00  0.00000000E+00
  0.00000000E+00  0.00000000E+00  0.00000000E+00
  0.00000000E+00  0.00000000E+00  0.00000000E+00
  0.00000000E+00  0.00000000E+00  0.00000000E+00
  0.00000000E+00  0.00000000E+00  0.00000000E+00
  0.00000000E+00  0.00000000E+00  0.00000000E+00
  0.00000000E+00  0.00000000E+00  0.00000000E+00
  0.00000000E+00  0.00000000E+00  0.00000000E+00
  0.00000000E+00  0.00000000E+00  0.00000000E+00
  0.00000000E+00  0.00000000E+00  0.00000000E+00
  0.00000000E+00  0.00000000E+00  0.00000000E+00
  0.00000000E+00  0.00000000E+00  0.00000000E+00
  0.00000000E+00  0.00000000E+00  0.00000000E+00
  0.00000000E+00  0.00000000E+00  0.00000000E+00
  0.00000000E+00  0.00000000E+00  0.00000000E+00
  0.00000000E+00  0.00000000E+00  0.00000000E+00
  0.00000000E+00  0.00000000E+00  0.00000000E+00
  0.00000000E+00  0.00000000E+00  0.00000000E+00
  0.00000000E+00  0.00000000E+00  0.00000000E+00
  0.00000000E+00  0.00000000E+00  0.00000000E+00
  0.00000000E+00  0.00000000E+00  0.00000000E+00
  0.00000000E+00  0.00000000E+00  0.00000000E+00
  0.00000000E+00  0.00000000E+00  0.00000000E+00
  0.00000000E+00  0.00000000E+00  0.00000000E+00
  0.00000000E+00  0.00000000E+00  0.00000000E+00
  0.00000000E+00  0.00000000E+00  0.00000000E+00
  0.00000000E+00  0.00000000E+00  0.00000000E+00
  0.00000000E+00  0.00000000E+00  0.00000000E+00
  0.00000000E+00  0.00000000E+00  0.00000000E+00
  0.00000000E+00  0.00000000E+00  0.00000000E+00
  0.00000000E+00  0.00000000E+00  0.00000000E+00
  0.00000000E+00  0.00000000E+00  0.00000000E+00
  0.00000000E+00  0.00000000E+00  0.00000000E+00
  0.00000000E+00  0.00000000E+00  0.00000000E+00
  0.00000000E+00  0.00000000E+00  0.00000000E+00
  0.00000000E+00  0.00000000E+00  0.00000000E+00
  0.00000000E+00  0.00000000E+00  0.00000000E+00
  0.00000000E+00  0.00000000E+00  0.00000000E+00
  0.00000000E+00  0.00000000E+00  0.00000000E+00
  0.00000000E+00  0.00000000E+00  0.00000000E+00
  0.00000000E+00  0.00000000E+00  0.00000000E+00
  0.00000000E+00  0.00000000E+00  0.00000000E+00
  0.00000000E+00  0.00000000E+00  0.00000000E+00
  0.00000000E+00  0.00000000E+00  0.00000000E+00
  0.00000000E+00  0.00000000E+00  0.00000000E+00
  0.00000000E+00  0.00000000E+00  0.00000000E+00
  0.00000000E+00  0.00000000E+00  0.00000000E+00
  0.00000000E+00  0.00000000E+00  0.00000000E+00
  0.00000000E+00  0.00000000E+00  0.00000000E+00
  0.00000000E+00  0.00000000E+00  0.00000000E+00
  0.00000000E+00  0.00000000E+00  0.00000000E+00
  0.00000000E+00  0.00000000E+00  0.00000000E+00
  0.00000000E+00  0.00000000E+00  0.00000000E+00
  0.00000000E+00  0.00000000E+00  0.00000000E+00
  0.00000000E+00  0.00000000E+00  0.00000000E+00
  0.00000000E+00  0.00000000E+00  0.00000000E+00
