# Supplementary material for: Thermodynamic Origin of the Photostability of the Two-Dimensional Perovskite PEA2Pb(I1–xBrx)4
Source: ACS Energy Lett. 2023 Jan 13;8(2):943–9. doi: 10.1021/acsenergylett.2c02463 (PMC9926482; doi:10.1021/acsenergylett.2c02463)
Supplement: Supplementary file 2 — nz2c02463_si_002.zip [file nz2c02463_si_002.zip › suppl/3_Br/8/POSCAR]

8                                       
   1.00000000000000     
     8.4145492367961001   -0.0765107933647842    0.0166923786174719
     0.0284952727179717    8.4112799928080868    0.0122819435000184
     2.3065423314950624    2.2922870766495302   32.1993636087776522
   Pb   Br   I    N    C    H 
     4     6    10     8    64    96
Direct
  0.0030812766561893  0.9897342052426834  0.0002460275973494
  0.4884090101328909  0.5045963791766362  0.9990932663982975
  0.4898313938015276  0.0020548078318742  0.4998222092713860
  0.0054886252651534  0.4865533377836906  0.4989171378594296
  0.3083678378464575  0.1863897629171420  0.0002944069903642
  0.3105792872997485  0.6826508844180048  0.4982247979652868
  0.6865319655858945  0.3073967414371404  0.5000916485747188
  0.1790671791647789  0.1757341591255616  0.4999167034982226
  0.1781622334514682  0.6788844283527442  0.0003312290148425
  0.6850403592357168  0.8101431695657827  0.9986628058220928
  0.4612135183060243  0.4860002834963580  0.0993515981856379
  0.5467494554232379  0.5169110636214022  0.8995497399316796
  0.0109593425811420  0.0192310665999303  0.9006560094305370
  0.9944051356734610  0.9786321275472556  0.0998677296564670
  0.9886880623155444  0.4593198063663676  0.5992110784914704
  0.0186905648291976  0.5428046231389452  0.3994640764737450
  0.5176105378606123  0.0085491914111377  0.4001481046604187
  0.4792345141227183  0.9939160363843363  0.5993479038158297
  0.8069444932838227  0.3088461667378907  0.0026274625982153
  0.8081626147980394  0.8046479510021813  0.5023498769691254
  0.9485862085984370  0.6046911868672108  0.9214811142144720
  0.0630270208198303  0.3953336587273911  0.0803761348980700
  0.5919715474567649  0.1021074736698941  0.9232746299069010
  0.4112121538186252  0.8981793885653121  0.0760982263640049
  0.8961668406134994  0.0617016053392223  0.5798855267266140
  0.1035241669955609  0.9466926718271145  0.4210707383131537
  0.4021932066389395  0.4132543703205690  0.5762948911436937
  0.6037316544643505  0.5893338058701830  0.4228916890998877
  0.0501249599745235  0.6190490742177083  0.8301048454226476
  0.9546677544110530  0.3804077916951750  0.1711711990458491
  0.5581186999712670  0.1178480390138644  0.8306060814932987
  0.4468013235276772  0.8829940237917918  0.1688162975023100
  0.5196508787881108  0.5087335135050193  0.5969963638086091
  0.4873650308778049  0.4904361640757052  0.4028180132874983
  0.0603270372085101  0.4877835503674856  0.9027476567047037
  0.9517214556780278  0.5137217754589345  0.0986151096821102
  0.3839278711254603  0.4465539133999621  0.6691499060589755
  0.6178016246799728  0.5528216243770109  0.3302461522249889
  0.8847083038558317  0.9512291261622151  0.6703760517351064
  0.1159715385197220  0.0474326875582136  0.3295420048349854
  0.3012308900570879  0.3054718154132638  0.6831779544500587
  0.7004795069939838  0.6945683505928906  0.3168660487265623
  0.5360665615381026  0.4420337249295452  0.6415403765525323
  0.4667952295765832  0.5552906484977700  0.3583146172227111
  0.0362334154635820  0.9752826558680406  0.6427223918362153
  0.9646117679828923  0.0225922984140720  0.3572656682671181
  0.1801183439294109  0.5969054774547978  0.7060737737332610
  0.8207473879829013  0.4048217982661215  0.2923021963279736
  0.6583077521937210  0.0584398620330429  0.7101138020789333
  0.3428928683829096  0.9418972709233705  0.2896456970546053
  0.4970435007187257  0.9836315378296671  0.9027987515906167
  0.5087745572079101  0.0152049536252790  0.0963302295497690
  0.0135201300098676  0.9476813998598976  0.5974934222833389
  0.9849936402173441  0.0562574491848075  0.4022494581340582
  0.2023307891516916  0.6880749812111892  0.8218727373944091
  0.8010315378030746  0.3138661861936155  0.1784112725649083
  0.8206299640541419  0.7974644838290230  0.6797136725389407
  0.1786463515698643  0.2016502160127716  0.3200196425982287
  0.4113187592523432  0.1823540363732102  0.8202912223073119
  0.5923641814269693  0.8167824249067122  0.1795090267318609
  0.0279441863148726  0.4670010609536000  0.8576989806970425
  0.9814378538540334  0.5328154662404601  0.1439312204097180
  0.9200262930528732  0.6963192765093128  0.8131423101307133
  0.0821879774520974  0.3003001983053427  0.1886294253248387
  0.5462815669791836  0.4037061428433154  0.7802654474779466
  0.4538888907369069  0.5975700323074934  0.2196220018563038
  0.0927262479186802  0.9073098924140014  0.7808049442118234
  0.9045316445585150  0.0903661812280139  0.2191635588292593
  0.5640263964140163  0.9661759728737978  0.8583342953385807
  0.4435703857587128  0.0343670158017077  0.1408484597050360
  0.6986657954509985  0.1985695218418316  0.8152817157965905
  0.3050051606807208  0.8041700589888704  0.1839860834247935
  0.3211621363920492  0.5925160271909433  0.6807213146409677
  0.6799963167485102  0.4077643600320460  0.3177898392999736
  0.6926380406146474  0.3409594271172946  0.7904242997138163
  0.3087104208428024  0.6622076657224407  0.2091218721708645
  0.4054043846296529  0.3234224524907786  0.7950423454671761
  0.5958590353110329  0.6759045167216373  0.2049184976919036
  0.0980033857927771  0.4556988177275348  0.7195679162436969
  0.9031687968657515  0.5466089453707840  0.2796087183341919
  0.8022760712421776  0.0811640928243602  0.6859194131664755
  0.1993037917126269  0.9181420664495048  0.3139536632419320
  0.1586749179795655  0.3102777073074562  0.7080057445310433
  0.8430333497379593  0.6911782161708632  0.2919707987461156
  0.5950917453563607  0.9050004677547659  0.7188975135793592
  0.4049362431789004  0.0957511070209929  0.2807919571306004
  0.6773315648551673  0.7748272854677755  0.7038386387985551
  0.3216635221076320  0.2253672492005358  0.2958246488213588
  0.2230291719867781  0.8309981782465522  0.7975138655466080
  0.7766179787773404  0.1699372200189275  0.2021595809609914
  0.9408451832846583  0.8394210038418428  0.7884322021066630
  0.0575580050192069  0.1562026800214964  0.2126907644320104
  0.9689353452348575  0.7208684492131733  0.9082410391582079
  0.0389812448442191  0.2789128177612603  0.0929202574629423
  0.9646605549942425  0.6080319292028883  0.9528020614162086
  0.0517994312928420  0.3945673415108101  0.0488004381110703
  0.8297202480622157  0.5747078025765072  0.9181366315224969
  0.1818059159680001  0.4227961901898991  0.0848922007484586
  0.5514663234338663  0.1054269811952236  0.9541592306765270
  0.4513912995903573  0.8945978180145601  0.0451849886940903
  0.5814539747283933  0.2179838790862691  0.9097510151742140
  0.4210442975793398  0.7821282423111707  0.0896112541746789
  0.7127348024963446  0.0738417146188579  0.9216678902826877
  0.2907932933000569  0.9279165303214338  0.0780407086452445
  0.8943051991636605  0.0521650814823276  0.5482646247439255
  0.1073968567051588  0.9643141678597987  0.4522996869387907
  0.9253436320906291  0.1798494019901884  0.5847034230879200
  0.0747202976848988  0.8272541178649451  0.4180985805558511
  0.7798109890238014  0.0385798614035743  0.5925573712872525
  0.2192643423187547  0.9677344374232747  0.4076222005017313
  0.2862173316941829  0.4229152105866155  0.5898206481652385
  0.7197474702473138  0.5804579145783479  0.4093655189572823
  0.4312231684084727  0.2926443273869295  0.5777948304511955
  0.5730114450021210  0.7095114232485444  0.4210109580469053
  0.3987929643961438  0.4551994904053614  0.5454842659060908
  0.6079391492398848  0.5502923529959304  0.4538554244629436
  0.4784820720569226  0.6325519534332930  0.5955109875492565
  0.5314038226723721  0.3676748592622034  0.4043068856375880
  0.6338897420841911  0.5044173707985538  0.5784761726766320
  0.3739110122015103  0.4929674004634285  0.4217441911025850
  0.0433918407292000  0.3744545026026713  0.9216630482982552
  0.9720618613891792  0.6270315858189314  0.0799117453042816
  0.1818770991327286  0.5317317873298880  0.9055938357588573
  0.8298998662384725  0.4721431201563104  0.0950308181902443
  0.3489157728275871  0.1914067404649692  0.6742253899911809
  0.6530006675944841  0.8079451043251460  0.3264105850706205
  0.5800055907775915  0.3191265327371720  0.6413308935627027
  0.4204443063378138  0.6773173560277571  0.3585156226152080
  0.6303510969183292  0.5133076820051735  0.6534402368801221
  0.3732537992763911  0.4815185281433260  0.3469769210104893
  0.0847870670354292  0.0960731466722883  0.6445255349603080
  0.9191155943269029  0.9001921460750417  0.3562957062101534
  0.1281519409391766  0.8914153005313710  0.6526885621702710
  0.8708974426303800  0.1029083153919141  0.3465481688660547
  0.1335372125000058  0.7102990724375072  0.7155898742332525
  0.8671751369073267  0.2921852027207978  0.2821996802170685
  0.5956949685906553  0.1604602190371177  0.7221252942038595
  0.4063078387971692  0.8403260649482583  0.2776327365041222
  0.3731249410840786  0.0243699400440935  0.9041851129106871
  0.6319532971244960  0.9723397741232790  0.0947795044145121
  0.5020288152814443  0.8698974998032152  0.9215134070257418
  0.5057074021374841  0.1289282829133969  0.0775142253484018
  0.9692922919898042  0.8267827983397774  0.5938907421436677
  0.0271289588077299  0.1786462178407775  0.4049140059471613
  0.1260558586616739  0.9664591188836889  0.5783749340798149
  0.8719576654945688  0.0379782288213552  0.4212099857012867
  0.3049724110056100  0.6293822694092777  0.8348682495888247
  0.7004148470819855  0.3750237475348054  0.1650624601551870
  0.8835285030172473  0.6951870606255607  0.6677797630483363
  0.1149672411648530  0.3036700906627762  0.3318713657260631
  0.3006422682436602  0.1215337374293419  0.8323262255598493
  0.7040114882687654  0.8760582138624755  0.1676119819281710
  0.1103797950662640  0.3749853961839071  0.8470062646742682
  0.9002997784785375  0.6262905065931805  0.1543922110026531
  0.9066497317545229  0.4189292525063565  0.8565216981026413
  0.1033837477106048  0.5782251658624680  0.1457104957120328
  0.8008794990975791  0.6440821773224937  0.8196641736727261
  0.2022622163044996  0.3510553013542128  0.1829631300354636
  0.5405792673016109  0.5153387913209126  0.7611762989139744
  0.4578225435084815  0.4862973989464374  0.2389225784288254
  0.1101213010521379  0.0198934657292414  0.7620947470134556
  0.8841125868106611  0.9769348230723262  0.2373226650829300
  0.6872180330812898  0.9232092372307652  0.8585821842440187
  0.3213308491754447  0.0800287592366547  0.1407639978149830
  0.4936778900101497  0.8708585152781455  0.8465784377371404
  0.5164738225370815  0.1283770995776743  0.1523071209686491
  0.8133778095080677  0.1494906458247637  0.8232073307400988
  0.1911496945069412  0.8544650601509054  0.1757695088809985
  0.3834993358414449  0.7035839128967077  0.6697283477006580
  0.6174942231989480  0.2963511999699827  0.3283268536409760
  0.8028355428259526  0.4035670748290213  0.7792269864270732
  0.1974623147672542  0.6014630859843654  0.2202883565255160
  0.2913151557925245  0.3718156255887011  0.7866624852548859
  0.7091624424098713  0.6262595122764373  0.2135270134585590
  0.9869430185659956  0.4603352880911983  0.7389163581747209
  0.0142649127457325  0.5430715223785205  0.2602456331836615
  0.8510137824919308  0.2014564898356631  0.6786354748088145
  0.1517161865583371  0.7974877631640033  0.3213655580631176
  0.0939111658287101  0.2000136585140972  0.7180479913694708
  0.9081984585459267  0.8017249083718462  0.2825033153955316
  0.4817290595386661  0.8864551252137604  0.7371651342961303
  0.5181075750596172  0.1151135131399366  0.2624851719774643
  0.6286425746105742  0.6547646794170074  0.7107358913667359
  0.3691877785626864  0.3458437295798572  0.2888448818544465
  0.3414733711299838  0.8845367043661249  0.7916981636768373
  0.6572352256784423  0.1181604161286931  0.2072763774962839
  0.8387165697895662  0.8975560942326315  0.7752058534715397
  0.1577123495490876  0.0956985575336737  0.2262702336268840
 
  0.00000000E+00  0.00000000E+00  0.00000000E+00
  0.00000000E+00  0.00000000E+00  0.00000000E+00
  0.00000000E+00  0.00000000E+00  0.00000000E+00
  0.00000000E+00  0.00000000E+00  0.00000000E+00
  0.00000000E+00  0.00000000E+00  0.00000000E+00
  0.00000000E+00  0.00000000E+00  0.00000000E+00
  0.00000000E+00  0.00000000E+00  0.00000000E+00
  0.00000000E+00  0.00000000E+00  0.00000000E+00
  0.00000000E+00  0.00000000E+00  0.00000000E+00
  0.00000000E+00  0.00000000E+00  0.00000000E+00
  0.00000000E+00  0.00000000E+00  0.00000000E+00
  0.00000000E+00  0.00000000E+00  0.00000000E+00
  0.00000000E+00  0.00000000E+00  0.00000000E+00
  0.00000000E+00  0.00000000E+00  0.00000000E+00
  0.00000000E+00  0.00000000E+00  0.00000000E+00
  0.00000000E+00  0.00000000E+00  0.00000000E+00
  0.00000000E+00  0.00000000E+00  0.00000000E+00
  0.00000000E+00  0.00000000E+00  0.00000000E+00
  0.00000000E+00  0.00000000E+00  0.00000000E+00
  0.00000000E+00  0.00000000E+00  0.00000000E+00
  0.00000000E+00  0.00000000E+00  0.00000000E+00
  0.00000000E+00  0.00000000E+00  0.00000000E+00
  0.00000000E+00  0.00000000E+00  0.00000000E+00
  0.00000000E+00  0.00000000E+00  0.00000000E+00
  0.00000000E+00  0.00000000E+00  0.00000000E+00
  0.00000000E+00  0.00000000E+00  0.00000000E+00
  0.00000000E+00  0.00000000E+00  0.00000000E+00
  0.00000000E+00  0.00000000E+00  0.00000000E+00
  0.00000000E+00  0.00000000E+00  0.00000000E+00
  0.00000000E+00  0.00000000E+00  0.00000000E+00
  0.00000000E+00  0.00000000E+00  0.00000000E+00
  0.00000000E+00  0.00000000E+00  0.00000000E+00
  0.00000000E+00  0.00000000E+00  0.00000000E+00
  0.00000000E+00  0.00000000E+00  0.00000000E+00
  0.00000000E+00  0.00000000E+00  0.00000000E+00
  0.00000000E+00  0.00000000E+00  0.00000000E+00
  0.00000000E+00  0.00000000E+00  0.00000000E+00
  0.00000000E+00  0.00000000E+00  0.00000000E+00
  0.00000000E+00  0.00000000E+00  0.00000000E+00
  0.00000000E+00  0.00000000E+00  0.00000000E+00
  0.00000000E+00  0.00000000E+00  0.00000000E+00
  0.00000000E+00  0.00000000E+00  0.00000000E+00
  0.00000000E+00  0.00000000E+00  0.00000000E+00
  0.00000000E+00  0.00000000E+00  0.00000000E+00
  0.00000000E+00  0.00000000E+00  0.00000000E+00
  0.00000000E+00  0.00000000E+00  0.00000000E+00
  0.00000000E+00  0.00000000E+00  0.00000000E+00
  0.00000000E+00  0.00000000E+00  0.00000000E+00
  0.00000000E+00  0.00000000E+00  0.00000000E+00
  0.00000000E+00  0.00000000E+00  0.00000000E+00
  0.00000000E+00  0.00000000E+00  0.00000000E+00
  0.00000000E+00  0.00000000E+00  0.00000000E+00
  0.00000000E+00  0.00000000E+00  0.00000000E+00
  0.00000000E+00  0.00000000E+00  0.00000000E+00
  0.00000000E+00  0.00000000E+00  0.00000000E+00
  0.00000000E+00  0.00000000E+00  0.00000000E+00
  0.00000000E+00  0.00000000E+00  0.00000000E+00
  0.00000000E+00  0.00000000E+00  0.00000000E+00
  0.00000000E+00  0.00000000E+00  0.00000000E+00
  0.00000000E+00  0.00000000E+00  0.00000000E+00
  0.00000000E+00  0.00000000E+00  0.00000000E+00
  0.00000000E+00  0.00000000E+00  0.00000000E+00
  0.00000000E+00  0.00000000E+00  0.00000000E+00
  0.00000000E+00  0.00000000E+00  0.00000000E+00
  0.00000000E+00  0.00000000E+00  0.00000000E+00
  0.00000000E+00  0.00000000E+00  0.00000000E+00
  0.00000000E+00  0.00000000E+00  0.00000000E+00
  0.00000000E+00  0.00000000E+00  0.00000000E+00
  0.00000000E+00  0.00000000E+00  0.00000000E+00
  0.00000000E+00  0.00000000E+00  0.00000000E+00
  0.00000000E+00  0.00000000E+00  0.00000000E+00
  0.00000000E+00  0.00000000E+00  0.00000000E+00
  0.00000000E+00  0.00000000E+00  0.00000000E+00
  0.00000000E+00  0.00000000E+00  0.00000000E+00
  0.00000000E+00  0.00000000E+00  0.00000000E+00
  0.00000000E+00  0.00000000E+00  0.00000000E+00
  0.00000000E+00  0.00000000E+00  0.00000000E+00
  0.00000000E+00  0.00000000E+00  0.00000000E+00
  0.00000000E+00  0.00000000E+00  0.00000000E+00
  0.00000000E+00  0.00000000E+00  0.00000000E+00
  0.00000000E+00  0.00000000E+00  0.00000000E+00
  0.00000000E+00  0.00000000E+00  0.00000000E+00
  0.00000000E+00  0.00000000E+00  0.00000000E+00
  0.00000000E+00  0.00000000E+00  0.00000000E+00
  0.00000000E+00  0.00000000E+00  0.00000000E+00
  0.00000000E+00  0.00000000E+00  0.00000000E+00
  0.00000000E+00  0.00000000E+00  0.00000000E+00
  0.00000000E+00  0.00000000E+00  0.00000000E+00
  0.00000000E+00  0.00000000E+00  0.00000000E+00
  0.00000000E+00  0.00000000E+00  0.00000000E+00
  0.00000000E+00  0.00000000E+00  0.00000000E+00
  0.00000000E+00  0.00000000E+00  0.00000000E+00
  0.00000000E+00  0.00000000E+00  0.00000000E+00
  0.00000000E+00  0.00000000E+00  0.00000000E+00
  0.00000000E+00  0.00000000E+00  0.00000000E+00
  0.00000000E+00  0.00000000E+00  0.00000000E+00
  0.00000000E+00  0.00000000E+00  0.00000000E+00
  0.00000000E+00  0.00000000E+00  0.00000000E+00
  0.00000000E+00  0.00000000E+00  0.00000000E+00
  0.00000000E+00  0.00000000E+00  0.00000000E+00
  0.00000000E+00  0.00000000E+00  0.00000000E+00
  0.00000000E+00  0.00000000E+00  0.00000000E+00
  0.00000000E+00  0.00000000E+00  0.00000000E+00
  0.00000000E+00  0.00000000E+00  0.00000000E+00
  0.00000000E+00  0.00000000E+00  0.00000000E+00
  0.00000000E+00  0.00000000E+00  0.00000000E+00
  0.00000000E+00  0.00000000E+00  0.00000000E+00
  0.00000000E+00  0.00000000E+00  0.00000000E+00
  0.00000000E+00  0.00000000E+00  0.00000000E+00
  0.00000000E+00  0.00000000E+00  0.00000000E+00
  0.00000000E+00  0.00000000E+00  0.00000000E+00
  0.00000000E+00  0.00000000E+00  0.00000000E+00
  0.00000000E+00  0.00000000E+00  0.00000000E+00
  0.00000000E+00  0.00000000E+00  0.00000000E+00
  0.00000000E+00  0.00000000E+00  0.00000000E+00
  0.00000000E+00  0.00000000E+00  0.00000000E+00
  0.00000000E+00  0.00000000E+00  0.00000000E+00
  0.00000000E+00  0.00000000E+00  0.00000000E+00
  0.00000000E+00  0.00000000E+00  0.00000000E+00
  0.00000000E+00  0.00000000E+00  0.00000000E+00
  0.00000000E+00  0.00000000E+00  0.00000000E+00
  0.00000000E+00  0.00000000E+00  0.00000000E+00
  0.00000000E+00  0.00000000E+00  0.00000000E+00
  0.00000000E+00  0.00000000E+00  0.00000000E+00
  0.00000000E+00  0.00000000E+00  0.00000000E+00
  0.00000000E+00  0.00000000E+00  0.00000000E+00
  0.00000000E+00  0.00000000E+00  0.00000000E+00
  0.00000000E+00  0.00000000E+00  0.00000000E+00
  0.00000000E+00  0.00000000E+00  0.00000000E+00
  0.00000000E+00  0.00000000E+00  0.00000000E+00
  0.00000000E+00  0.00000000E+00  0.00000000E+00
  0.00000000E+00  0.00000000E+00  0.00000000E+00
  0.00000000E+00  0.00000000E+00  0.00000000E+00
  0.00000000E+00  0.00000000E+00  0.00000000E+00
  0.00000000E+00  0.00000000E+00  0.00000000E+00
  0.00000000E+00  0.00000000E+00  0.00000000E+00
  0.00000000E+00  0.00000000E+00  0.00000000E+00
  0.00000000E+00  0.00000000E+00  0.00000000E+00
  0.00000000E+00  0.00000000E+00  0.00000000E+00
  0.00000000E+00  0.00000000E+00  0.00000000E+00
  0.00000000E+00  0.00000000E+00  0.00000000E+00
  0.00000000E+00  0.00000000E+00  0.00000000E+00
  0.00000000E+00  0.00000000E+00  0.00000000E+00
  0.00000000E+00  0.00000000E+00  0.00000000E+00
  0.00000000E+00  0.00000000E+00  0.00000000E+00
  0.00000000E+00  0.00000000E+00  0.00000000E+00
  0.00000000E+00  0.00000000E+00  0.00000000E+00
  0.00000000E+00  0.00000000E+00  0.00000000E+00
  0.00000000E+00  0.00000000E+00  0.00000000E+00
  0.00000000E+00  0.00000000E+00  0.00000000E+00
  0.00000000E+00  0.00000000E+00  0.00000000E+00
  0.00000000E+00  0.00000000E+00  0.00000000E+00
  0.00000000E+00  0.00000000E+00  0.00000000E+00
  0.00000000E+00  0.00000000E+00  0.00000000E+00
  0.00000000E+00  0.00000000E+00  0.00000000E+00
  0.00000000E+00  0.00000000E+00  0.00000000E+00
  0.00000000E+00  0.00000000E+00  0.00000000E+00
  0.00000000E+00  0.00000000E+00  0.00000000E+00
  0.00000000E+00  0.00000000E+00  0.00000000E+00
  0.00000000E+00  0.00000000E+00  0.00000000E+00
  0.00000000E+00  0.00000000E+00  0.00000000E+00
  0.00000000E+00  0.00000000E+00  0.00000000E+00
  0.00000000E+00  0.00000000E+00  0.00000000E+00
  0.00000000E+00  0.00000000E+00  0.00000000E+00
  0.00000000E+00  0.00000000E+00  0.00000000E+00
  0.00000000E+00  0.00000000E+00  0.00000000E+00
  0.00000000E+00  0.00000000E+00  0.00000000E+00
  0.00000000E+00  0.00000000E+00  0.00000000E+00
  0.00000000E+00  0.00000000E+00  0.00000000E+00
  0.00000000E+00  0.00000000E+00  0.00000000E+00
  0.00000000E+00  0.00000000E+00  0.00000000E+00
  0.00000000E+00  0.00000000E+00  0.00000000E+00
  0.00000000E+00  0.00000000E+00  0.00000000E+00
  0.00000000E+00  0.00000000E+00  0.00000000E+00
  0.00000000E+00  0.00000000E+00  0.00000000E+00
  0.00000000E+00  0.00000000E+00  0.00000000E+00
  0.00000000E+00  0.00000000E+00  0.00000000E+00
  0.00000000E+00  0.00000000E+00  0.00000000E+00
  0.00000000E+00  0.00000000E+00  0.00000000E+00
  0.00000000E+00  0.00000000E+00  0.00000000E+00
  0.00000000E+00  0.00000000E+00  0.00000000E+00
  0.00000000E+00  0.00000000E+00  0.00000000E+00
  0.00000000E+00  0.00000000E+00  0.00000000E+00
  0.00000000E+00  0.00000000E+00  0.00000000E+00
  0.00000000E+00  0.00000000E+00  0.00000000E+00
  0.00000000E+00  0.00000000E+00  0.00000000E+00
  0.00000000E+00  0.00000000E+00  0.00000000E+00
  0.00000000E+00  0.00000000E+00  0.00000000E+00
