# Supplementary material for: Thermodynamic Origin of the Photostability of the Two-Dimensional Perovskite PEA2Pb(I1–xBrx)4
Source: ACS Energy Lett. 2023 Jan 13;8(2):943–9. doi: 10.1021/acsenergylett.2c02463 (PMC9926482; doi:10.1021/acsenergylett.2c02463)
Supplement: Supplementary file 2 — nz2c02463_si_002.zip [file nz2c02463_si_002.zip › suppl/3_Br/4/POSCAR]

4                                       
   1.00000000000000     
     8.5024351832375089   -0.0779018662580907    0.0061288758585683
     0.0283041509902865    8.5053524823656055   -0.0031418196978197
     2.2906597279974061    2.2603929900468351   32.0597961151955388
   Pb   Br   I    N    C    H 
     4     6    10     8    64    96
Direct
  0.0178368405476209  0.0031982116740104  0.0006157416697261
  0.5019033709788318  0.4910076271149327  0.9985235405018855
  0.4981508157069446  0.9841763265430629  0.4989932439945269
  0.0109777377413575  0.4999167733417790  0.5016996057124808
  0.3273898868179908  0.1804738729876043  0.9998211412111701
  0.5565360909801955  0.5040367040611353  0.9034910092098313
  0.0103743505632335  0.9897471296763186  0.0955103394725667
  0.9962766475622865  0.4444131396067906  0.5966165017550092
  0.5093982775219286  0.9901612001372465  0.4039177304856761
  0.3219156943653270  0.6742425742310935  0.5008541390288482
  0.4607247175014912  0.4841667370385718  0.0995778027066910
  0.0126444243272661  0.0194749240497636  0.9002428312426141
  0.0162861765004765  0.5397012788369692  0.4005951945557766
  0.4828692030049705  0.9886336426504190  0.5993716178413814
  0.8230933557050283  0.3136554266568966  0.0026549680931077
  0.6892283899290047  0.3086831830627625  0.4976629571865041
  0.8245692932057768  0.8145309146609581  0.5029541812929218
  0.1880416841732954  0.1786750480464528  0.4973504366990458
  0.1857619586022549  0.6756784406928036  0.9969922586502247
  0.6933612449881517  0.8124702868831289  0.0022092188382566
  0.9293469484672262  0.6043394496368540  0.9176016125728895
  0.0654256739684293  0.3885581219817271  0.0826056736324629
  0.5989651850507578  0.1091925156996908  0.9213507088509452
  0.3909370320031789  0.8971331997755763  0.0792287960487321
  0.8973383836099972  0.0710482266376052  0.5818560174354482
  0.1116989763084676  0.9353589413550478  0.4177289017148669
  0.3920774515559974  0.4022849678911907  0.5790618260664909
  0.6021324681781716  0.6092682735093014  0.4203239963063536
  0.0499789724444555  0.6196671635897172  0.8276910511124558
  0.9550875789967946  0.3789028438255281  0.1724365211639873
  0.5597806950004762  0.1183196086722022  0.8295613267279319
  0.4422933484264867  0.8818285924777769  0.1707024390743838
  0.5135967457986933  0.4966298433330130  0.5981523276819020
  0.4872013147060076  0.5062728607771224  0.4015497728268500
  0.0446679145603605  0.4891500501711105  0.9005168223137096
  0.9573524169088242  0.5101685929063461  0.0997960716808481
  0.3843468365982032  0.4425980288099864  0.6709367072606641
  0.6173045495535388  0.5586132173373685  0.3287331952498200
  0.8839973030235144  0.9555280051109449  0.6721161645222155
  0.1174204110422048  0.0444360130177889  0.3277511840759135
  0.2992165547483706  0.3046415937082313  0.6844467897940234
  0.7004526451380029  0.6980236557548534  0.3155201029319509
  0.5341109456894657  0.4352830864393348  0.6430527243550080
  0.4665910247534270  0.5628009685621581  0.3563013070809076
  0.0344238635581923  0.9817109061157909  0.6447070928108116
  0.9674486312684798  0.0164891755284940  0.3552798167339771
  0.1827962870740241  0.5950325801678600  0.7069334823860437
  0.8216089299511289  0.4096111411169758  0.2926115240177922
  0.6570533949968239  0.0577462009211509  0.7117002991325518
  0.3458333230962513  0.9441496454633008  0.2883811914062839
  0.5055471917111383  0.9874372570269807  0.9020827345627831
  0.4931404725399250  0.0126784146268510  0.0980057204486195
  0.0124901471837600  0.9561803416769450  0.5991230152189730
  0.9898313336561070  0.0435385180120051  0.4007835311061154
  0.2022408418237207  0.6851128739167663  0.8207885081393672
  0.8028664999200031  0.3130142902237384  0.1791254099433631
  0.8221661682175159  0.8024814248344859  0.6807191259641180
  0.1784006385764736  0.1978408917928425  0.3193429734181772
  0.4140716038289279  0.1821982338197427  0.8195912731520228
  0.5876072224186765  0.8165995743334310  0.1805421343297218
  0.0225537432492008  0.4685532317636644  0.8546835841032734
  0.9828990102039110  0.5301945111927856  0.1455059780465676
  0.9239960641004580  0.7005133765478062  0.8105214812936407
  0.0810949814267743  0.2982721953358484  0.1896465917923844
  0.5464719762628709  0.4040732345718813  0.7804525380024051
  0.4540480541449898  0.5953973048201595  0.2195161231455095
  0.1005303241962834  0.9085942616558014  0.7806895263945878
  0.9048445964570064  0.0895755547043437  0.2191643420814740
  0.5675536223363847  0.9680597006890420  0.8571786930729643
  0.4362784037776655  0.0325303384717980  0.1432521115179999
  0.6983423065067914  0.1996606017524379  0.8145619937651228
  0.3031703615769127  0.8014785036163472  0.1856924531820961
  0.3241284338672954  0.5880943253275387  0.6823826963919367
  0.6799677142563660  0.4143200518414765  0.3171508525899159
  0.6916374490168683  0.3418847360666462  0.7903284741599218
  0.3092455457619375  0.6587673958428921  0.2097499714973998
  0.4076334995056297  0.3231953215233372  0.7949344742513580
  0.5934726538584152  0.6753682448354846  0.2050929577860293
  0.0979521521759130  0.4569105077762601  0.7197866821897954
  0.9042153076498524  0.5492863553404173  0.2800002822355206
  0.8001686709486803  0.0825297474094131  0.6878598504145200
  0.2023565306196064  0.9182509380922869  0.3119430728526216
  0.1563342407991765  0.3119546907767776  0.7084690623803965
  0.8436238477329899  0.6931318049039543  0.2915415613021204
  0.5962646688093721  0.9051279256571237  0.7198163584572609
  0.4060624734392203  0.0970660963982933  0.2805466537270923
  0.6796463668268286  0.7778466487937998  0.7044730138267575
  0.3213093904798788  0.2235781404532226  0.2958333177706381
  0.2267728778590545  0.8285140504107984  0.7975471444121991
  0.7784778818688742  0.1692964455903599  0.2022468965673441
  0.9488498634089680  0.8439928845289976  0.7869235628890566
  0.0562982319053199  0.1547495764434129  0.2131915505040630
  0.9522123977606501  0.7192851960084231  0.9049434580361915
  0.0388173109237919  0.2742936273342352  0.0952458256945704
  0.9369762174433667  0.6071095566901215  0.9494393217752203
  0.0553413344983356  0.3868323915650493  0.0508188788740163
  0.8127485432508665  0.5734623971867839  0.9125571594950214
  0.1834117174477605  0.4137885055228370  0.0873491096849364
  0.5615814417920589  0.1124295590866134  0.9525854817409706
  0.4208008310398770  0.8966987794786486  0.0475718360714501
  0.5844928808778421  0.2231309344637884  0.9078450473522910
  0.4056694865227757  0.7818762243274879  0.0917006485670681
  0.7192442057565641  0.0838905701426263  0.9190726440782383
  0.2712127312389301  0.9259767764999496  0.0835177918752971
  0.8946174287947272  0.0626591324769866  0.5500444190579546
  0.1143390424035177  0.9457463377821771  0.4494827171991176
  0.9281136423248632  0.1877272064191686  0.5867782681250749
  0.0859829933292093  0.8174295170740949  0.4130716520632625
  0.7822681156486594  0.0485113815829342  0.5945413489908310
  0.2258345719037929  0.9615786700947689  0.4048399040555971
  0.2781088012675754  0.4163921672257800  0.5926322604805998
  0.7175947489059629  0.5949529875817292  0.4078973302603983
  0.4179710602645207  0.2821700256829958  0.5813397137419551
  0.5728117565475246  0.7287919888638020  0.4160133494169823
  0.3885314176526253  0.4393261571904942  0.5478260300867677
  0.6024492593221069  0.5796876283932315  0.4519928469070493
  0.4755954996690530  0.6199620525204137  0.5960970491973357
  0.5314728644331663  0.3852367599000465  0.4044497415776723
  0.6241197640344479  0.4878319215890820  0.5787034874602561
  0.3750888990961889  0.5110110981101371  0.4204991947514753
  0.0247579185764231  0.3771575708281114  0.9192855394236303
  0.9822105980567493  0.6206544680611626  0.0806962487273758
  0.1632460150937510  0.5331925400803624  0.9052535160992639
  0.8362699156611161  0.4723554795810141  0.0954298425589907
  0.3450219291605843  0.1909854132859851  0.6756236072621433
  0.6528396516006598  0.8107723155177085  0.3245104632246550
  0.5771331660529780  0.3134846965505544  0.6434249914576832
  0.4191747207331422  0.6829824695807296  0.3552451783094658
  0.6282722143507194  0.5075075160784589  0.6540810326943903
  0.3754661475259713  0.4863489184312029  0.3454981137871141
  0.0810917611335722  0.1014489960706969  0.6469441051700047
  0.9230201519951021  0.8958071410849282  0.3532350654826402
  0.1260566675154307  0.8993360140096481  0.6546093995772925
  0.8743339993055974  0.0971645980658640  0.3454112126086947
  0.1380346933666558  0.7080241873947386  0.7162934396328134
  0.8682501833258707  0.2974715656069329  0.2831325587457731
  0.5932449401936162  0.1574099543996253  0.7238823355866124
  0.4103774123295786  0.8449761177451427  0.2761540564629948
  0.3819096242324423  0.0246366859663599  0.9041632246373825
  0.6145652072976505  0.9693701715555522  0.0950107553817932
  0.5147806725461864  0.8767887902326540  0.9214001549205841
  0.4875850127242583  0.1247259864683364  0.0791235359281987
  0.9675918352012413  0.8373635703792964  0.5950459677094153
  0.0285883566285284  0.1646279260275770  0.4047424450980850
  0.1241300891566670  0.9745401104230771  0.5800634693317286
  0.8799654537555935  0.0197023623850175  0.4202746478091070
  0.3015952798397795  0.6237451052555562  0.8340689539226656
  0.7035299372969807  0.3742914591488860  0.1658095008480601
  0.8861223343483767  0.7024846167253335  0.6685641127496730
  0.1138105787141830  0.2973251778185256  0.3315545875139583
  0.3048136280795555  0.1212218076408808  0.8314447358094594
  0.6971124860224444  0.8771044899805723  0.1686791972420995
  0.1060892961324713  0.3775046362664031  0.8450112408505827
  0.9013494543399897  0.6223506020749735  0.1555794912433520
  0.9034579136612473  0.4215038559558349  0.8516962819406720
  0.1031795908643928  0.5750114336340101  0.1480149724693323
  0.8049350086260615  0.6507623031775432  0.8160069784148996
  0.2000575893747804  0.3482770977248844  0.1842471179799437
  0.5401123566875637  0.5152693820012617  0.7617265809787624
  0.4595662601400020  0.4837569707421338  0.2380769257412908
  0.1210135820522577  0.0214722360832779  0.7628903528088582
  0.8844271262294054  0.9765768411234397  0.2368977879181761
  0.6896539744831354  0.9257866363900809  0.8567254134092934
  0.3154806857833752  0.0784830045196332  0.1444671929446835
  0.4961720321352737  0.8736868865963250  0.8459545771666203
  0.5114867220438108  0.1246279179053958  0.1540889863739750
  0.8121720200519332  0.1511116369789855  0.8222796182515247
  0.1896425346598364  0.8509895287274843  0.1780558429177481
  0.3882615322275910  0.6967936825241408  0.6716830040063435
  0.6170771088938821  0.3046886911726050  0.3276300916510320
  0.8004371249502155  0.4044586561456154  0.7792318688205444
  0.2002123457200265  0.5964594222974161  0.2207394874848242
  0.2943734844507474  0.3709074567910825  0.7867331065808630
  0.7064316398073649  0.6265843005200685  0.2131708634195810
  0.9866474184411675  0.4635077460858956  0.7384949391168348
  0.0158921244403874  0.5448420574084321  0.2613643021131285
  0.8472000936762197  0.2021169862607998  0.6810442019105402
  0.1560559426519807  0.7983062073294952  0.3185787286016428
  0.0898115440752558  0.2041006726337729  0.7181971542892512
  0.9089490977324881  0.8018953843318218  0.2821040543769314
  0.4836271566937209  0.8849298157106942  0.7377724614197844
  0.5188925701821084  0.1181238807081460  0.2627245789985211
  0.6326071673030959  0.6584779306579888  0.7108915944564853
  0.3674857325365396  0.3433072476928264  0.2895289627724273
  0.3450119821562580  0.8795809195155078  0.7927518251963332
  0.6602987908930309  0.1180514123135469  0.2070425425782517
  0.8498112374948975  0.9050032218464457  0.7735681092079373
  0.1552100913302873  0.0939365573323537  0.2266575372539957
 
  0.00000000E+00  0.00000000E+00  0.00000000E+00
  0.00000000E+00  0.00000000E+00  0.00000000E+00
  0.00000000E+00  0.00000000E+00  0.00000000E+00
  0.00000000E+00  0.00000000E+00  0.00000000E+00
  0.00000000E+00  0.00000000E+00  0.00000000E+00
  0.00000000E+00  0.00000000E+00  0.00000000E+00
  0.00000000E+00  0.00000000E+00  0.00000000E+00
  0.00000000E+00  0.00000000E+00  0.00000000E+00
  0.00000000E+00  0.00000000E+00  0.00000000E+00
  0.00000000E+00  0.00000000E+00  0.00000000E+00
  0.00000000E+00  0.00000000E+00  0.00000000E+00
  0.00000000E+00  0.00000000E+00  0.00000000E+00
  0.00000000E+00  0.00000000E+00  0.00000000E+00
  0.00000000E+00  0.00000000E+00  0.00000000E+00
  0.00000000E+00  0.00000000E+00  0.00000000E+00
  0.00000000E+00  0.00000000E+00  0.00000000E+00
  0.00000000E+00  0.00000000E+00  0.00000000E+00
  0.00000000E+00  0.00000000E+00  0.00000000E+00
  0.00000000E+00  0.00000000E+00  0.00000000E+00
  0.00000000E+00  0.00000000E+00  0.00000000E+00
  0.00000000E+00  0.00000000E+00  0.00000000E+00
  0.00000000E+00  0.00000000E+00  0.00000000E+00
  0.00000000E+00  0.00000000E+00  0.00000000E+00
  0.00000000E+00  0.00000000E+00  0.00000000E+00
  0.00000000E+00  0.00000000E+00  0.00000000E+00
  0.00000000E+00  0.00000000E+00  0.00000000E+00
  0.00000000E+00  0.00000000E+00  0.00000000E+00
  0.00000000E+00  0.00000000E+00  0.00000000E+00
  0.00000000E+00  0.00000000E+00  0.00000000E+00
  0.00000000E+00  0.00000000E+00  0.00000000E+00
  0.00000000E+00  0.00000000E+00  0.00000000E+00
  0.00000000E+00  0.00000000E+00  0.00000000E+00
  0.00000000E+00  0.00000000E+00  0.00000000E+00
  0.00000000E+00  0.00000000E+00  0.00000000E+00
  0.00000000E+00  0.00000000E+00  0.00000000E+00
  0.00000000E+00  0.00000000E+00  0.00000000E+00
  0.00000000E+00  0.00000000E+00  0.00000000E+00
  0.00000000E+00  0.00000000E+00  0.00000000E+00
  0.00000000E+00  0.00000000E+00  0.00000000E+00
  0.00000000E+00  0.00000000E+00  0.00000000E+00
  0.00000000E+00  0.00000000E+00  0.00000000E+00
  0.00000000E+00  0.00000000E+00  0.00000000E+00
  0.00000000E+00  0.00000000E+00  0.00000000E+00
  0.00000000E+00  0.00000000E+00  0.00000000E+00
  0.00000000E+00  0.00000000E+00  0.00000000E+00
  0.00000000E+00  0.00000000E+00  0.00000000E+00
  0.00000000E+00  0.00000000E+00  0.00000000E+00
  0.00000000E+00  0.00000000E+00  0.00000000E+00
  0.00000000E+00  0.00000000E+00  0.00000000E+00
  0.00000000E+00  0.00000000E+00  0.00000000E+00
  0.00000000E+00  0.00000000E+00  0.00000000E+00
  0.00000000E+00  0.00000000E+00  0.00000000E+00
  0.00000000E+00  0.00000000E+00  0.00000000E+00
  0.00000000E+00  0.00000000E+00  0.00000000E+00
  0.00000000E+00  0.00000000E+00  0.00000000E+00
  0.00000000E+00  0.00000000E+00  0.00000000E+00
  0.00000000E+00  0.00000000E+00  0.00000000E+00
  0.00000000E+00  0.00000000E+00  0.00000000E+00
  0.00000000E+00  0.00000000E+00  0.00000000E+00
  0.00000000E+00  0.00000000E+00  0.00000000E+00
  0.00000000E+00  0.00000000E+00  0.00000000E+00
  0.00000000E+00  0.00000000E+00  0.00000000E+00
  0.00000000E+00  0.00000000E+00  0.00000000E+00
  0.00000000E+00  0.00000000E+00  0.00000000E+00
  0.00000000E+00  0.00000000E+00  0.00000000E+00
  0.00000000E+00  0.00000000E+00  0.00000000E+00
  0.00000000E+00  0.00000000E+00  0.00000000E+00
  0.00000000E+00  0.00000000E+00  0.00000000E+00
  0.00000000E+00  0.00000000E+00  0.00000000E+00
  0.00000000E+00  0.00000000E+00  0.00000000E+00
  0.00000000E+00  0.00000000E+00  0.00000000E+00
  0.00000000E+00  0.00000000E+00  0.00000000E+00
  0.00000000E+00  0.00000000E+00  0.00000000E+00
  0.00000000E+00  0.00000000E+00  0.00000000E+00
  0.00000000E+00  0.00000000E+00  0.00000000E+00
  0.00000000E+00  0.00000000E+00  0.00000000E+00
  0.00000000E+00  0.00000000E+00  0.00000000E+00
  0.00000000E+00  0.00000000E+00  0.00000000E+00
  0.00000000E+00  0.00000000E+00  0.00000000E+00
  0.00000000E+00  0.00000000E+00  0.00000000E+00
  0.00000000E+00  0.00000000E+00  0.00000000E+00
  0.00000000E+00  0.00000000E+00  0.00000000E+00
  0.00000000E+00  0.00000000E+00  0.00000000E+00
  0.00000000E+00  0.00000000E+00  0.00000000E+00
  0.00000000E+00  0.00000000E+00  0.00000000E+00
  0.00000000E+00  0.00000000E+00  0.00000000E+00
  0.00000000E+00  0.00000000E+00  0.00000000E+00
  0.00000000E+00  0.00000000E+00  0.00000000E+00
  0.00000000E+00  0.00000000E+00  0.00000000E+00
  0.00000000E+00  0.00000000E+00  0.00000000E+00
  0.00000000E+00  0.00000000E+00  0.00000000E+00
  0.00000000E+00  0.00000000E+00  0.00000000E+00
  0.00000000E+00  0.00000000E+00  0.00000000E+00
  0.00000000E+00  0.00000000E+00  0.00000000E+00
  0.00000000E+00  0.00000000E+00  0.00000000E+00
  0.00000000E+00  0.00000000E+00  0.00000000E+00
  0.00000000E+00  0.00000000E+00  0.00000000E+00
  0.00000000E+00  0.00000000E+00  0.00000000E+00
  0.00000000E+00  0.00000000E+00  0.00000000E+00
  0.00000000E+00  0.00000000E+00  0.00000000E+00
  0.00000000E+00  0.00000000E+00  0.00000000E+00
  0.00000000E+00  0.00000000E+00  0.00000000E+00
  0.00000000E+00  0.00000000E+00  0.00000000E+00
  0.00000000E+00  0.00000000E+00  0.00000000E+00
  0.00000000E+00  0.00000000E+00  0.00000000E+00
  0.00000000E+00  0.00000000E+00  0.00000000E+00
  0.00000000E+00  0.00000000E+00  0.00000000E+00
  0.00000000E+00  0.00000000E+00  0.00000000E+00
  0.00000000E+00  0.00000000E+00  0.00000000E+00
  0.00000000E+00  0.00000000E+00  0.00000000E+00
  0.00000000E+00  0.00000000E+00  0.00000000E+00
  0.00000000E+00  0.00000000E+00  0.00000000E+00
  0.00000000E+00  0.00000000E+00  0.00000000E+00
  0.00000000E+00  0.00000000E+00  0.00000000E+00
  0.00000000E+00  0.00000000E+00  0.00000000E+00
  0.00000000E+00  0.00000000E+00  0.00000000E+00
  0.00000000E+00  0.00000000E+00  0.00000000E+00
  0.00000000E+00  0.00000000E+00  0.00000000E+00
  0.00000000E+00  0.00000000E+00  0.00000000E+00
  0.00000000E+00  0.00000000E+00  0.00000000E+00
  0.00000000E+00  0.00000000E+00  0.00000000E+00
  0.00000000E+00  0.00000000E+00  0.00000000E+00
  0.00000000E+00  0.00000000E+00  0.00000000E+00
  0.00000000E+00  0.00000000E+00  0.00000000E+00
  0.00000000E+00  0.00000000E+00  0.00000000E+00
  0.00000000E+00  0.00000000E+00  0.00000000E+00
  0.00000000E+00  0.00000000E+00  0.00000000E+00
  0.00000000E+00  0.00000000E+00  0.00000000E+00
  0.00000000E+00  0.00000000E+00  0.00000000E+00
  0.00000000E+00  0.00000000E+00  0.00000000E+00
  0.00000000E+00  0.00000000E+00  0.00000000E+00
  0.00000000E+00  0.00000000E+00  0.00000000E+00
  0.00000000E+00  0.00000000E+00  0.00000000E+00
  0.00000000E+00  0.00000000E+00  0.00000000E+00
  0.00000000E+00  0.00000000E+00  0.00000000E+00
  0.00000000E+00  0.00000000E+00  0.00000000E+00
  0.00000000E+00  0.00000000E+00  0.00000000E+00
  0.00000000E+00  0.00000000E+00  0.00000000E+00
  0.00000000E+00  0.00000000E+00  0.00000000E+00
  0.00000000E+00  0.00000000E+00  0.00000000E+00
  0.00000000E+00  0.00000000E+00  0.00000000E+00
  0.00000000E+00  0.00000000E+00  0.00000000E+00
  0.00000000E+00  0.00000000E+00  0.00000000E+00
  0.00000000E+00  0.00000000E+00  0.00000000E+00
  0.00000000E+00  0.00000000E+00  0.00000000E+00
  0.00000000E+00  0.00000000E+00  0.00000000E+00
  0.00000000E+00  0.00000000E+00  0.00000000E+00
  0.00000000E+00  0.00000000E+00  0.00000000E+00
  0.00000000E+00  0.00000000E+00  0.00000000E+00
  0.00000000E+00  0.00000000E+00  0.00000000E+00
  0.00000000E+00  0.00000000E+00  0.00000000E+00
  0.00000000E+00  0.00000000E+00  0.00000000E+00
  0.00000000E+00  0.00000000E+00  0.00000000E+00
  0.00000000E+00  0.00000000E+00  0.00000000E+00
  0.00000000E+00  0.00000000E+00  0.00000000E+00
  0.00000000E+00  0.00000000E+00  0.00000000E+00
  0.00000000E+00  0.00000000E+00  0.00000000E+00
  0.00000000E+00  0.00000000E+00  0.00000000E+00
  0.00000000E+00  0.00000000E+00  0.00000000E+00
  0.00000000E+00  0.00000000E+00  0.00000000E+00
  0.00000000E+00  0.00000000E+00  0.00000000E+00
  0.00000000E+00  0.00000000E+00  0.00000000E+00
  0.00000000E+00  0.00000000E+00  0.00000000E+00
  0.00000000E+00  0.00000000E+00  0.00000000E+00
  0.00000000E+00  0.00000000E+00  0.00000000E+00
  0.00000000E+00  0.00000000E+00  0.00000000E+00
  0.00000000E+00  0.00000000E+00  0.00000000E+00
  0.00000000E+00  0.00000000E+00  0.00000000E+00
  0.00000000E+00  0.00000000E+00  0.00000000E+00
  0.00000000E+00  0.00000000E+00  0.00000000E+00
  0.00000000E+00  0.00000000E+00  0.00000000E+00
  0.00000000E+00  0.00000000E+00  0.00000000E+00
  0.00000000E+00  0.00000000E+00  0.00000000E+00
  0.00000000E+00  0.00000000E+00  0.00000000E+00
  0.00000000E+00  0.00000000E+00  0.00000000E+00
  0.00000000E+00  0.00000000E+00  0.00000000E+00
  0.00000000E+00  0.00000000E+00  0.00000000E+00
  0.00000000E+00  0.00000000E+00  0.00000000E+00
  0.00000000E+00  0.00000000E+00  0.00000000E+00
  0.00000000E+00  0.00000000E+00  0.00000000E+00
  0.00000000E+00  0.00000000E+00  0.00000000E+00
  0.00000000E+00  0.00000000E+00  0.00000000E+00
  0.00000000E+00  0.00000000E+00  0.00000000E+00
  0.00000000E+00  0.00000000E+00  0.00000000E+00
  0.00000000E+00  0.00000000E+00  0.00000000E+00
  0.00000000E+00  0.00000000E+00  0.00000000E+00
  0.00000000E+00  0.00000000E+00  0.00000000E+00
  0.00000000E+00  0.00000000E+00  0.00000000E+00
