# Supplementary material for: Thermodynamic Origin of the Photostability of the Two-Dimensional Perovskite PEA2Pb(I1–xBrx)4
Source: ACS Energy Lett. 2023 Jan 13;8(2):943–9. doi: 10.1021/acsenergylett.2c02463 (PMC9926482; doi:10.1021/acsenergylett.2c02463)
Supplement: Supplementary file 2 — nz2c02463_si_002.zip [file nz2c02463_si_002.zip › suppl/3_Br/3/POSCAR]

3                                       
   1.00000000000000     
     8.4966350701616946   -0.0880615849902023    0.0000515437598549
     0.0180667386481190    8.4998307930868826    0.0112754611005970
     2.2639484859366776    2.3107744857499504   32.0793568119335504
   Pb   Br   I    N    C    H 
     4     6    10     8    64    96
Direct
  0.0182236831912883  0.0066124896856094  0.9985553973917931
  0.5002279898397495  0.4903734788258906  0.0003923987466100
  0.4957906936384647  0.9825168046336982  0.5006511294047639
  0.0102593466461592  0.5006052040338334  0.4994782599121742
  0.3305622878643601  0.1786910636638089  0.9988075081817290
  0.9991224137018603  0.0128903937936194  0.9042596431829544
  0.0103136967011062  0.9915529565176027  0.0937315130894396
  0.9973778542797710  0.4507144608748399  0.5947149432785983
  0.0094678597523991  0.5518881464356437  0.4046788153145793
  0.3233225800778149  0.6730244431169916  0.4980403094791715
  0.4566999424743868  0.4845673599828664  0.1012011378202777
  0.5445208410694981  0.5140358768477200  0.8996605746098145
  0.5176288324709100  0.0063642893171154  0.3995401399608887
  0.4812987283241370  0.9909224395782500  0.6006565708175893
  0.8244388733870059  0.3172439484725217  0.0013621082320360
  0.6883674324234871  0.3073421080916353  0.4985785707631493
  0.8225270457900055  0.8135036418900370  0.5045187553401598
  0.1852438034159798  0.1770319822522075  0.4964388950784229
  0.1873406738234968  0.6788327885374789  0.9980927488867024
  0.6950641174072411  0.8108235337940066  0.0036524114062473
  0.9410692929715165  0.6139433209600339  0.9174961021967792
  0.0619797570921036  0.3894030798171172  0.0824939012446976
  0.6114566552224913  0.1030047405643540  0.9217814873275701
  0.3906050073323179  0.8993494885916250  0.0791847707197558
  0.8971780934072758  0.0754507515763601  0.5824086644121281
  0.1037528799106149  0.9255316419507793  0.4177960695327317
  0.3902910996831070  0.4053671795719221  0.5780887410789337
  0.6104187475747802  0.6000423923957733  0.4196254139379960
  0.0488733818925860  0.6213711944690257  0.8276876796903229
  0.9531622772190900  0.3787664967620083  0.1723686128368667
  0.5614187731171744  0.1172328048894944  0.8300207488872027
  0.4412856836827492  0.8827296031718197  0.1707041380941524
  0.5105345717828376  0.5021804620712350  0.5970159890353361
  0.4886315004051347  0.5015648204301605  0.4017876723689677
  0.0497034023074361  0.4928149537994325  0.9005033003094596
  0.9525595945977615  0.5095528646869887  0.0996367662764292
  0.3831431697507743  0.4473303393209800  0.6699768269700114
  0.6167761113323365  0.5492691933480721  0.3289437246535858
  0.8834519225411228  0.9586013130074664  0.6727200424064137
  0.1180892712958001  0.0437300825754905  0.3273721071024275
  0.2990905950613476  0.3083916125839070  0.6835574459779474
  0.7023163519430061  0.6869347497646874  0.3150739767434596
  0.5324389570654180  0.4417952175702087  0.6419185184191127
  0.4665891441639903  0.5570074515302585  0.3565100627172465
  0.0340078842034134  0.9877603376276616  0.6455579558844351
  0.9674931737325498  0.0123857098345770  0.3544556173759797
  0.1831864563636082  0.5972931306153160  0.7070315335779955
  0.8190222529483309  0.3949023836125122  0.2941961399873214
  0.6544702071706284  0.0566643623425174  0.7120606501839015
  0.3470716686075347  0.9494765547142354  0.2871995606636141
  0.5098865977451359  0.9871323524350291  0.9028169511514780
  0.4923019105169684  0.0151558042851766  0.0980976148942880
  0.0135056817208608  0.9623072520282924  0.5999352683033637
  0.9866753662878284  0.0375839700329425  0.4001775805754040
  0.2010495356693070  0.6874653525723727  0.8206197901340879
  0.8013902517315050  0.3116330454230611  0.1795242293879602
  0.8230771052809773  0.8044977464405528  0.6810380676009115
  0.1770647774993428  0.1984926665462823  0.3195101084202017
  0.4156186327582526  0.1807653367681871  0.8198843838231380
  0.5867604582333792  0.8176483462658042  0.1804829031051207
  0.0224558015343528  0.4705369296845242  0.8550348316321627
  0.9788381776498332  0.5303228948241584  0.1452309813887027
  0.9222873207759671  0.7021423947840469  0.8107338108786154
  0.0803899565606061  0.2990510448757587  0.1893045139789566
  0.5484337533644559  0.4017474908133367  0.7801209686730821
  0.4532291661712901  0.5963495899728262  0.2198626063592680
  0.0980988798717766  0.9122024515300053  0.7811059520696660
  0.9061056996545578  0.0887175582167578  0.2194330886647804
  0.5684014331048022  0.9670554688839165  0.8577718003199641
  0.4348574322166616  0.0338421686965023  0.1432756882404096
  0.7002221157373397  0.1985303977947465  0.8149106212379064
  0.3021569977588987  0.8019766399746278  0.1858004547241001
  0.3231611972102405  0.5920992799783199  0.6818723072618881
  0.6771050660665213  0.4030378707261715  0.3183628596468475
  0.6936743127756676  0.3402929216958448  0.7903079193034165
  0.3082143757203957  0.6593279058700797  0.2100491976719117
  0.4092594219631760  0.3211196613613735  0.7948335411815184
  0.5926676095565615  0.6764257853597236  0.2051934418048237
  0.0993698732563258  0.4581496137047648  0.7199640540859156
  0.9044232865735806  0.5327898768727762  0.2809809966552250
  0.7979298995006909  0.0839903225676929  0.6885592484309899
  0.2044289150773096  0.9199128003224717  0.3109670250807248
  0.1574461043223151  0.3139527609483257  0.7081387174246713
  0.8459600905237493  0.6784447875178861  0.2915496235730435
  0.5949699631458601  0.9031373669314258  0.7198120352723356
  0.4049247602742560  0.1038554965344515  0.2798098538200928
  0.6802005635442330  0.7773715667466798  0.7044744681587699
  0.3189811801222466  0.2279438700867941  0.2958278207651018
  0.2249569544032574  0.8318586389355974  0.7976373381314353
  0.7786421825792009  0.1674880277292419  0.2027355135977193
  0.9465858850914748  0.8464547970141133  0.7873219688168843
  0.0571963442770524  0.1552635748689407  0.2130063217146172
  0.9675523433110115  0.7285156469139619  0.9048359867108754
  0.0360408653588199  0.2743827105779897  0.0949064383256716
  0.9500855007214489  0.6160412674342729  0.9493029440131795
  0.0524633613869902  0.3884367241212232  0.0506843899546113
  0.8232675530400673  0.5881392579654254  0.9126374414130202
  0.1796401363470216  0.4155053649501354  0.0875132392491858
  0.5786894906348352  0.1053642884017881  0.9532328876306310
  0.4214545444404615  0.8986787735024210  0.0476137944994909
  0.5987118985246629  0.2179106054522252  0.9086435733890379
  0.4045709714159416  0.7841729349332702  0.0918928370566439
  0.7309658157379342  0.0735357948821346  0.9183933126488745
  0.2707448951363075  0.9282944677968524  0.0830380042705227
  0.8942081215028591  0.0659295478545063  0.5506708736502332
  0.1062718643254274  0.9364755063563478  0.4494879237466211
  0.9273608595013700  0.1928673760559867  0.5868632590345347
  0.0744501987954111  0.8077680519707379  0.4133955830874382
  0.7823968150750954  0.0522202905520815  0.5952259248521209
  0.2184891835334579  0.9493351627386400  0.4049558539313814
  0.2756195244838268  0.4193866484971124  0.5912414144446499
  0.7247523065398922  0.5824343817780137  0.4068865849532755
  0.4168215263057259  0.2854891979761038  0.5809695556296282
  0.5854683701768080  0.7203390598021381  0.4153196015948240
  0.3875897870708778  0.4406470830900502  0.5467106587429155
  0.6120915285594226  0.5703300241598597  0.4512900562726657
  0.4704543467648286  0.6248484423127176  0.5948787416003940
  0.5273744675433097  0.3785879423413638  0.4049684525781532
  0.6211881180567730  0.4954329128010680  0.5775568617503526
  0.3785822015247197  0.5118519360492569  0.4212457123404907
  0.0261953460988175  0.3826356510226616  0.9199670437572827
  0.9756132334147204  0.6204059828469034  0.0804120668937533
  0.1707847196776369  0.5322894826007143  0.9044094146672539
  0.8317360049038992  0.4697853084676926  0.0955000218415926
  0.3449570707840581  0.1952769064333746  0.6744478470969467
  0.6563190150371666  0.8011761373427461  0.3232475987076022
  0.5769708817901845  0.3205181908234658  0.6424505122972783
  0.4214680432764953  0.6780936109723554  0.3550456213848245
  0.6259938095868798  0.5156710965532000  0.6527191330244486
  0.3737230996275608  0.4810107039575837  0.3462618835577303
  0.0785621401545108  0.1084122297701063  0.6478646276469570
  0.9245042241298452  0.8912831346157867  0.3519394965022984
  0.1268961958808910  0.9070385502977450  0.6555832130207300
  0.8737910555698427  0.0920787530516999  0.3444264446644384
  0.1386636118877523  0.7096771793170237  0.7167877399005530
  0.8638364438504080  0.2814268292181957  0.2853649730341088
  0.5893151536826502  0.1552278370119946  0.7242648040874763
  0.4127703312975241  0.8520827180738459  0.2745403295512789
  0.3884752609886626  0.0305151011954915  0.9053606688687598
  0.6139903420689801  0.9726595528199978  0.0951626261735311
  0.5145482829119048  0.8750690612056649  0.9218790299834790
  0.4863503741810743  0.1275562598143034  0.0792737226384146
  0.9704577707237532  0.8427248502641486  0.5957652058784617
  0.0283662147869863  0.1575357744982291  0.4044968998222601
  0.1253414486597336  0.9826946770692844  0.5810831328329682
  0.8746157181292763  0.0163132968018523  0.4188941842319188
  0.3009038105038902  0.6259211361096900  0.8336414263553042
  0.7010440908690452  0.3722059728363767  0.1664736198697638
  0.8883239970130901  0.7056148608272887  0.6688456087266537
  0.1113613784593353  0.2961537937184064  0.3322098262850778
  0.3063025722317405  0.1198686703519652  0.8319157389133154
  0.6962889848968083  0.8782665999765903  0.1684981091984034
  0.1040919241747312  0.3784800471034915  0.8451238548027079
  0.8964017625873297  0.6214710664269918  0.1552973708261548
  0.9020949947386405  0.4245856979614741  0.8529704119790728
  0.0988092566866873  0.5769094896238423  0.1475368862054585
  0.8032652752763991  0.6518827553760564  0.8163076803905150
  0.1990644099416188  0.3500192950204895  0.1835886455088805
  0.5422259574710280  0.5125148895178840  0.7610870755633903
  0.4589997241898831  0.4848427317413073  0.2385805895834966
  0.1180493266643191  0.0258703547712055  0.7635070887127546
  0.8869573769001122  0.9755905581770655  0.2373625718924189
  0.6897654686966037  0.9226603649021414  0.8569266480992391
  0.3137705204168159  0.0789723475470753  0.1443818864166041
  0.4945531266823595  0.8736545823633195  0.8469261371531969
  0.5094431950721561  0.1263437114645332  0.1542611704642205
  0.8140206617137543  0.1503282838311820  0.8228398652289672
  0.1885028324791740  0.8513342862866997  0.1781703568658043
  0.3865684351206006  0.7015119555146759  0.6711542641938933
  0.6123484554035694  0.2947373440145519  0.3293783162921332
  0.8025256982584266  0.4031039602720800  0.7791734691336585
  0.1990437052611108  0.5970855023551437  0.2211988407330051
  0.2960295236519819  0.3687251288089607  0.7865200214010352
  0.7057556941412727  0.6277662651737569  0.2132632595681241
  0.9892169228021105  0.4633813415688373  0.7391896784117602
  0.0162949506967727  0.5254605484343599  0.2626120445127891
  0.8438077026667650  0.2044214301168943  0.6820721248523886
  0.1597530624756371  0.7989564501159403  0.3171569734627139
  0.0918009194167929  0.2053108028071927  0.7179428478406098
  0.9129323250044266  0.7861226947216574  0.2815089465696130
  0.4820652866095008  0.8809985536962627  0.7375106932075157
  0.5170405243811622  0.1279827215409871  0.2618657416557427
  0.6342880293827531  0.6572140934169113  0.7106202808466358
  0.3635137254351714  0.3486575478445085  0.2898980357866726
  0.3432568567565794  0.8832600722135753  0.7927461256273376
  0.6607578826825142  0.1152023527867336  0.2077860610804067
  0.8471571341809334  0.9074294451090391  0.7741048967128543
  0.1570697216036861  0.0953629711160921  0.2262916141606672
 
  0.00000000E+00  0.00000000E+00  0.00000000E+00
  0.00000000E+00  0.00000000E+00  0.00000000E+00
  0.00000000E+00  0.00000000E+00  0.00000000E+00
  0.00000000E+00  0.00000000E+00  0.00000000E+00
  0.00000000E+00  0.00000000E+00  0.00000000E+00
  0.00000000E+00  0.00000000E+00  0.00000000E+00
  0.00000000E+00  0.00000000E+00  0.00000000E+00
  0.00000000E+00  0.00000000E+00  0.00000000E+00
  0.00000000E+00  0.00000000E+00  0.00000000E+00
  0.00000000E+00  0.00000000E+00  0.00000000E+00
  0.00000000E+00  0.00000000E+00  0.00000000E+00
  0.00000000E+00  0.00000000E+00  0.00000000E+00
  0.00000000E+00  0.00000000E+00  0.00000000E+00
  0.00000000E+00  0.00000000E+00  0.00000000E+00
  0.00000000E+00  0.00000000E+00  0.00000000E+00
  0.00000000E+00  0.00000000E+00  0.00000000E+00
  0.00000000E+00  0.00000000E+00  0.00000000E+00
  0.00000000E+00  0.00000000E+00  0.00000000E+00
  0.00000000E+00  0.00000000E+00  0.00000000E+00
  0.00000000E+00  0.00000000E+00  0.00000000E+00
  0.00000000E+00  0.00000000E+00  0.00000000E+00
  0.00000000E+00  0.00000000E+00  0.00000000E+00
  0.00000000E+00  0.00000000E+00  0.00000000E+00
  0.00000000E+00  0.00000000E+00  0.00000000E+00
  0.00000000E+00  0.00000000E+00  0.00000000E+00
  0.00000000E+00  0.00000000E+00  0.00000000E+00
  0.00000000E+00  0.00000000E+00  0.00000000E+00
  0.00000000E+00  0.00000000E+00  0.00000000E+00
  0.00000000E+00  0.00000000E+00  0.00000000E+00
  0.00000000E+00  0.00000000E+00  0.00000000E+00
  0.00000000E+00  0.00000000E+00  0.00000000E+00
  0.00000000E+00  0.00000000E+00  0.00000000E+00
  0.00000000E+00  0.00000000E+00  0.00000000E+00
  0.00000000E+00  0.00000000E+00  0.00000000E+00
  0.00000000E+00  0.00000000E+00  0.00000000E+00
  0.00000000E+00  0.00000000E+00  0.00000000E+00
  0.00000000E+00  0.00000000E+00  0.00000000E+00
  0.00000000E+00  0.00000000E+00  0.00000000E+00
  0.00000000E+00  0.00000000E+00  0.00000000E+00
  0.00000000E+00  0.00000000E+00  0.00000000E+00
  0.00000000E+00  0.00000000E+00  0.00000000E+00
  0.00000000E+00  0.00000000E+00  0.00000000E+00
  0.00000000E+00  0.00000000E+00  0.00000000E+00
  0.00000000E+00  0.00000000E+00  0.00000000E+00
  0.00000000E+00  0.00000000E+00  0.00000000E+00
  0.00000000E+00  0.00000000E+00  0.00000000E+00
  0.00000000E+00  0.00000000E+00  0.00000000E+00
  0.00000000E+00  0.00000000E+00  0.00000000E+00
  0.00000000E+00  0.00000000E+00  0.00000000E+00
  0.00000000E+00  0.00000000E+00  0.00000000E+00
  0.00000000E+00  0.00000000E+00  0.00000000E+00
  0.00000000E+00  0.00000000E+00  0.00000000E+00
  0.00000000E+00  0.00000000E+00  0.00000000E+00
  0.00000000E+00  0.00000000E+00  0.00000000E+00
  0.00000000E+00  0.00000000E+00  0.00000000E+00
  0.00000000E+00  0.00000000E+00  0.00000000E+00
  0.00000000E+00  0.00000000E+00  0.00000000E+00
  0.00000000E+00  0.00000000E+00  0.00000000E+00
  0.00000000E+00  0.00000000E+00  0.00000000E+00
  0.00000000E+00  0.00000000E+00  0.00000000E+00
  0.00000000E+00  0.00000000E+00  0.00000000E+00
  0.00000000E+00  0.00000000E+00  0.00000000E+00
  0.00000000E+00  0.00000000E+00  0.00000000E+00
  0.00000000E+00  0.00000000E+00  0.00000000E+00
  0.00000000E+00  0.00000000E+00  0.00000000E+00
  0.00000000E+00  0.00000000E+00  0.00000000E+00
  0.00000000E+00  0.00000000E+00  0.00000000E+00
  0.00000000E+00  0.00000000E+00  0.00000000E+00
  0.00000000E+00  0.00000000E+00  0.00000000E+00
  0.00000000E+00  0.00000000E+00  0.00000000E+00
  0.00000000E+00  0.00000000E+00  0.00000000E+00
  0.00000000E+00  0.00000000E+00  0.00000000E+00
  0.00000000E+00  0.00000000E+00  0.00000000E+00
  0.00000000E+00  0.00000000E+00  0.00000000E+00
  0.00000000E+00  0.00000000E+00  0.00000000E+00
  0.00000000E+00  0.00000000E+00  0.00000000E+00
  0.00000000E+00  0.00000000E+00  0.00000000E+00
  0.00000000E+00  0.00000000E+00  0.00000000E+00
  0.00000000E+00  0.00000000E+00  0.00000000E+00
  0.00000000E+00  0.00000000E+00  0.00000000E+00
  0.00000000E+00  0.00000000E+00  0.00000000E+00
  0.00000000E+00  0.00000000E+00  0.00000000E+00
  0.00000000E+00  0.00000000E+00  0.00000000E+00
  0.00000000E+00  0.00000000E+00  0.00000000E+00
  0.00000000E+00  0.00000000E+00  0.00000000E+00
  0.00000000E+00  0.00000000E+00  0.00000000E+00
  0.00000000E+00  0.00000000E+00  0.00000000E+00
  0.00000000E+00  0.00000000E+00  0.00000000E+00
  0.00000000E+00  0.00000000E+00  0.00000000E+00
  0.00000000E+00  0.00000000E+00  0.00000000E+00
  0.00000000E+00  0.00000000E+00  0.00000000E+00
  0.00000000E+00  0.00000000E+00  0.00000000E+00
  0.00000000E+00  0.00000000E+00  0.00000000E+00
  0.00000000E+00  0.00000000E+00  0.00000000E+00
  0.00000000E+00  0.00000000E+00  0.00000000E+00
  0.00000000E+00  0.00000000E+00  0.00000000E+00
  0.00000000E+00  0.00000000E+00  0.00000000E+00
  0.00000000E+00  0.00000000E+00  0.00000000E+00
  0.00000000E+00  0.00000000E+00  0.00000000E+00
  0.00000000E+00  0.00000000E+00  0.00000000E+00
  0.00000000E+00  0.00000000E+00  0.00000000E+00
  0.00000000E+00  0.00000000E+00  0.00000000E+00
  0.00000000E+00  0.00000000E+00  0.00000000E+00
  0.00000000E+00  0.00000000E+00  0.00000000E+00
  0.00000000E+00  0.00000000E+00  0.00000000E+00
  0.00000000E+00  0.00000000E+00  0.00000000E+00
  0.00000000E+00  0.00000000E+00  0.00000000E+00
  0.00000000E+00  0.00000000E+00  0.00000000E+00
  0.00000000E+00  0.00000000E+00  0.00000000E+00
  0.00000000E+00  0.00000000E+00  0.00000000E+00
  0.00000000E+00  0.00000000E+00  0.00000000E+00
  0.00000000E+00  0.00000000E+00  0.00000000E+00
  0.00000000E+00  0.00000000E+00  0.00000000E+00
  0.00000000E+00  0.00000000E+00  0.00000000E+00
  0.00000000E+00  0.00000000E+00  0.00000000E+00
  0.00000000E+00  0.00000000E+00  0.00000000E+00
  0.00000000E+00  0.00000000E+00  0.00000000E+00
  0.00000000E+00  0.00000000E+00  0.00000000E+00
  0.00000000E+00  0.00000000E+00  0.00000000E+00
  0.00000000E+00  0.00000000E+00  0.00000000E+00
  0.00000000E+00  0.00000000E+00  0.00000000E+00
  0.00000000E+00  0.00000000E+00  0.00000000E+00
  0.00000000E+00  0.00000000E+00  0.00000000E+00
  0.00000000E+00  0.00000000E+00  0.00000000E+00
  0.00000000E+00  0.00000000E+00  0.00000000E+00
  0.00000000E+00  0.00000000E+00  0.00000000E+00
  0.00000000E+00  0.00000000E+00  0.00000000E+00
  0.00000000E+00  0.00000000E+00  0.00000000E+00
  0.00000000E+00  0.00000000E+00  0.00000000E+00
  0.00000000E+00  0.00000000E+00  0.00000000E+00
  0.00000000E+00  0.00000000E+00  0.00000000E+00
  0.00000000E+00  0.00000000E+00  0.00000000E+00
  0.00000000E+00  0.00000000E+00  0.00000000E+00
  0.00000000E+00  0.00000000E+00  0.00000000E+00
  0.00000000E+00  0.00000000E+00  0.00000000E+00
  0.00000000E+00  0.00000000E+00  0.00000000E+00
  0.00000000E+00  0.00000000E+00  0.00000000E+00
  0.00000000E+00  0.00000000E+00  0.00000000E+00
  0.00000000E+00  0.00000000E+00  0.00000000E+00
  0.00000000E+00  0.00000000E+00  0.00000000E+00
  0.00000000E+00  0.00000000E+00  0.00000000E+00
  0.00000000E+00  0.00000000E+00  0.00000000E+00
  0.00000000E+00  0.00000000E+00  0.00000000E+00
  0.00000000E+00  0.00000000E+00  0.00000000E+00
  0.00000000E+00  0.00000000E+00  0.00000000E+00
  0.00000000E+00  0.00000000E+00  0.00000000E+00
  0.00000000E+00  0.00000000E+00  0.00000000E+00
  0.00000000E+00  0.00000000E+00  0.00000000E+00
  0.00000000E+00  0.00000000E+00  0.00000000E+00
  0.00000000E+00  0.00000000E+00  0.00000000E+00
  0.00000000E+00  0.00000000E+00  0.00000000E+00
  0.00000000E+00  0.00000000E+00  0.00000000E+00
  0.00000000E+00  0.00000000E+00  0.00000000E+00
  0.00000000E+00  0.00000000E+00  0.00000000E+00
  0.00000000E+00  0.00000000E+00  0.00000000E+00
  0.00000000E+00  0.00000000E+00  0.00000000E+00
  0.00000000E+00  0.00000000E+00  0.00000000E+00
  0.00000000E+00  0.00000000E+00  0.00000000E+00
  0.00000000E+00  0.00000000E+00  0.00000000E+00
  0.00000000E+00  0.00000000E+00  0.00000000E+00
  0.00000000E+00  0.00000000E+00  0.00000000E+00
  0.00000000E+00  0.00000000E+00  0.00000000E+00
  0.00000000E+00  0.00000000E+00  0.00000000E+00
  0.00000000E+00  0.00000000E+00  0.00000000E+00
  0.00000000E+00  0.00000000E+00  0.00000000E+00
  0.00000000E+00  0.00000000E+00  0.00000000E+00
  0.00000000E+00  0.00000000E+00  0.00000000E+00
  0.00000000E+00  0.00000000E+00  0.00000000E+00
  0.00000000E+00  0.00000000E+00  0.00000000E+00
  0.00000000E+00  0.00000000E+00  0.00000000E+00
  0.00000000E+00  0.00000000E+00  0.00000000E+00
  0.00000000E+00  0.00000000E+00  0.00000000E+00
  0.00000000E+00  0.00000000E+00  0.00000000E+00
  0.00000000E+00  0.00000000E+00  0.00000000E+00
  0.00000000E+00  0.00000000E+00  0.00000000E+00
  0.00000000E+00  0.00000000E+00  0.00000000E+00
  0.00000000E+00  0.00000000E+00  0.00000000E+00
  0.00000000E+00  0.00000000E+00  0.00000000E+00
  0.00000000E+00  0.00000000E+00  0.00000000E+00
  0.00000000E+00  0.00000000E+00  0.00000000E+00
  0.00000000E+00  0.00000000E+00  0.00000000E+00
  0.00000000E+00  0.00000000E+00  0.00000000E+00
  0.00000000E+00  0.00000000E+00  0.00000000E+00
  0.00000000E+00  0.00000000E+00  0.00000000E+00
  0.00000000E+00  0.00000000E+00  0.00000000E+00
  0.00000000E+00  0.00000000E+00  0.00000000E+00
  0.00000000E+00  0.00000000E+00  0.00000000E+00
  0.00000000E+00  0.00000000E+00  0.00000000E+00
