# Supplementary material for: Thermodynamic Origin of the Photostability of the Two-Dimensional Perovskite PEA2Pb(I1–xBrx)4
Source: ACS Energy Lett. 2023 Jan 13;8(2):943–9. doi: 10.1021/acsenergylett.2c02463 (PMC9926482; doi:10.1021/acsenergylett.2c02463)
Supplement: Supplementary file 2 — nz2c02463_si_002.zip [file nz2c02463_si_002.zip › suppl/3_Br/2/POSCAR]

2                                       
   1.00000000000000     
     8.5373073883724278    0.0000000000000000    0.0000000000000000
     0.1066255968133215    8.5355511311056400    0.0000000000000000
     2.2978611163439036    2.3010221966206328   31.9906493617511458
   Pb   Br   I    N    C    H 
     4     6    10     8    64    96
Direct
  0.0182117764711904  0.0052408388481311  0.0018264129621386
  0.5007060935811296  0.4891474814549355  0.0032918715554970
  0.4989437081386114  0.9867259820554679  0.5033842410059819
  0.0152041577356954  0.5020828965184592  0.5019643831300442
  0.3261706225268739  0.1814127090211883  0.0002983769473772
  0.4438377965932716  0.4922890748317172  0.0976645376184422
  0.0172227440049824  0.9964037154708194  0.0964305625633060
  0.9986410603546432  0.4414537775191221  0.5965937747559096
  0.4926284467459396  0.0093862923976999  0.5969266150729311
  0.3233553467708106  0.6775448286597552  0.5017611776992439
  0.5449599095026443  0.5133140808427328  0.9016579079614999
  0.0126976337095144  0.0189356127452740  0.9010544942121257
  0.0191919949372092  0.5442125919907639  0.4006069983890299
  0.5173201703241830  0.0106907306052122  0.4015980074747105
  0.8280929933138452  0.3187806351870748  0.0028770304062036
  0.6953935947376664  0.3079511951445966  0.4978727416534738
  0.8256040635717454  0.8161451876870203  0.5033281107183143
  0.1860132748119128  0.1770535794097086  0.4979767853012973
  0.1889052997098304  0.6782898865084803  0.9974350279368664
  0.6972901835663521  0.8082820835595967  0.0034025740907211
  0.9403726729622122  0.6055227337104654  0.9178860672730451
  0.0750569825126277  0.3929815439072115  0.0827694300202708
  0.5987855590123843  0.1023284915406961  0.9219882936915056
  0.3946454230510668  0.8925153303618032  0.0798466577387273
  0.8924726591006120  0.0721495979799158  0.5824011301971055
  0.1061096796629570  0.9384831152592312  0.4178176426918583
  0.3954065247124561  0.3962070607042776  0.5788853236379339
  0.6043654670859198  0.6037480906914183  0.4205603162628933
  0.0507309873545765  0.6196930177020974  0.8274526262675721
  0.9531654675758148  0.3803397514837670  0.1723564720406898
  0.5603422732564098  0.1183371108106570  0.8292254864050577
  0.4404147064766093  0.8822727654247586  0.1711614393555010
  0.5118571356419181  0.4932350782449859  0.5981717536378710
  0.4880783324526945  0.5062113448106089  0.4014990600726804
  0.0525210715993367  0.4874711849151865  0.9002542822394446
  0.9600501628299014  0.5109825467845610  0.0993663076233133
  0.3823426820981197  0.4402005247988114  0.6709734472472704
  0.6184235187254856  0.5589633337201079  0.3286465433565766
  0.8807054206685550  0.9515040850728056  0.6722098266102918
  0.1180719106359049  0.0501271525935465  0.3275454866883507
  0.2987533333717138  0.3029420794403279  0.6839784291115976
  0.7009547631360959  0.6969412462049078  0.3157442409325029
  0.5323581613954929  0.4328687277844736  0.6432863174681316
  0.4680557747917007  0.5645400190210239  0.3561880716139001
  0.0310755994236516  0.9790350980203897  0.6452094419573626
  0.9675093013056753  0.0259432765225256  0.3546577864875005
  0.1793156093691906  0.5921452575171529  0.7072437497921129
  0.8223600869326830  0.4087752109889493  0.2921531023662070
  0.6528282447976679  0.0521058214984720  0.7121489593011034
  0.3444145034489949  0.9440956338463238  0.2881054454783154
  0.5048575255363161  0.9858354353529677  0.9018924988434378
  0.4922474309123288  0.0106798792657514  0.0982725068867012
  0.0106827903949878  0.9579182378103397  0.5992440321881176
  0.9871714151270368  0.0505492673735333  0.4005054016152698
  0.2007668339602020  0.6859011119296810  0.8206083900032439
  0.8022672537303634  0.3156509620429517  0.1786950599757589
  0.8199478310828638  0.7992618155018931  0.6796914553020414
  0.1805160492280962  0.2012601913761003  0.3191910252523158
  0.4154654826110047  0.1834310922846072  0.8184519081894734
  0.5852068752709982  0.8164402883405728  0.1817181055826893
  0.0269947413503928  0.4686449967821744  0.8544494948099626
  0.9796863441004220  0.5311444139247214  0.1454172684748727
  0.9233767600301590  0.6994800144771318  0.8101777446485485
  0.0789229615412737  0.2991723305390295  0.1899687203337592
  0.5477376689335500  0.4035017945593751  0.7798950285928612
  0.4527985692494880  0.5955240697866842  0.2197725552054592
  0.0942356794916890  0.9080292790664970  0.7803906364252171
  0.9048790736841426  0.0926226788318516  0.2194094548977006
  0.5674980433194605  0.9679022366641163  0.8568494716857842
  0.4339316386035676  0.0323792631752298  0.1434521404558495
  0.6984621011545968  0.1980713410014587  0.8148191549271857
  0.3021724020613306  0.8024363340011078  0.1853953276672158
  0.3205602824572082  0.5850314379982464  0.6827614309138070
  0.6811138525192106  0.4147411956037814  0.3166590609092452
  0.6920911497811204  0.3400145969711375  0.7904831148461042
  0.3084909226196970  0.6597486325085526  0.2094080858067784
  0.4092623530401838  0.3242088524869047  0.7936763361975991
  0.5913155719227277  0.6748784309379303  0.2061434425131736
  0.0962921606281242  0.4546723198483349  0.7196774567929793
  0.9044121806768501  0.5469826305902430  0.2799062887359298
  0.7957788414604892  0.0772083682646070  0.6886966091079785
  0.2013838091405162  0.9222258208028649  0.3116934296421476
  0.1561800855541904  0.3103914412736657  0.7079937916048067
  0.8436047057749789  0.6906772411301745  0.2917634805268463
  0.5929602087334800  0.9004110822799163  0.7191015393623914
  0.4057598330309915  0.0949173192439687  0.2802101671917114
  0.6774555983858761  0.7743052234502414  0.7030288272538101
  0.3228298480468013  0.2231739379789630  0.2955609316164498
  0.2217802405851330  0.8291934006704693  0.7974077546118110
  0.7788170757006938  0.1728370731551365  0.2020086037101976
  0.9447578943968225  0.8425555043233146  0.7864878559695825
  0.0551944185262485  0.1563242856731932  0.2135975915960131
  0.9635606598111863  0.7197432349161872  0.9052152106524076
  0.0519844380389216  0.2785505462169624  0.0952453581063892
  0.9496422899099812  0.6073985423503387  0.9497531958267018
  0.0683446672918393  0.3911177514024047  0.0508174772371746
  0.8237420296080629  0.5788426564099467  0.9131709641055465
  0.1908982452375128  0.4215499967913132  0.0881738534704652
  0.5603618339089849  0.1054435685569004  0.9532100489884314
  0.4261747004993524  0.8900279981562207  0.0482386562539148
  0.5858543115328132  0.2166962286311218  0.9085761985111134
  0.4105935782562398  0.7783685668804807  0.0928826615413314
  0.7184019053964832  0.0740233818479723  0.9199107567241640
  0.2747721415392874  0.9214167213560529  0.0836117406302321
  0.8897992678836530  0.0651167935261938  0.5504703524092633
  0.1087704039393032  0.9482626754020771  0.4496447263402388
  0.9212938195302840  0.1882209719086561  0.5874180374347091
  0.0796958190278403  0.8218006524884345  0.4130436061604144
  0.7783349176915664  0.0493333463499539  0.5950224221189018
  0.2199604676249010  0.9621978841632881  0.4049408045747924
  0.2807901038308600  0.4096928724331121  0.5919404751627226
  0.7189245638559356  0.5880803705705375  0.4077260135249290
  0.4251150709102234  0.2766544112469731  0.5818369040817331
  0.5765330491927898  0.7236086339888814  0.4169145595054999
  0.3931247354587555  0.4312466590479858  0.5474354860603725
  0.6059214948903602  0.5713665242605188  0.4521652405404240
  0.4693883186926797  0.6152995216201091  0.5958710727381344
  0.5301450645217116  0.3840094745927303  0.4042179353878197
  0.6229505125504531  0.4862165132664131  0.5789531707790658
  0.3766214044833092  0.5140831819587746  0.4204926323038691
  0.0323017906670913  0.3761301666722403  0.9190551222148287
  0.9815645293714326  0.6217619866662147  0.0803978701004553
  0.1716684683814762  0.5275231988239710  0.9045217919384285
  0.8421424039766876  0.4700058414745172  0.0941388030251531
  0.3457254921832202  0.1898317689981042  0.6748366523681142
  0.6533014672038462  0.8096568010998482  0.3249905607518926
  0.5775184205431501  0.3115127718654449  0.6438536507102910
  0.4204852309342400  0.6850252887594834  0.3552674663321440
  0.6243461469906677  0.5050408574455361  0.6544451523745991
  0.3776775393263421  0.4902041191155391  0.3451253301479014
  0.0756212113619554  0.0976764669527483  0.6482541414819778
  0.9219202917587381  0.9072519137414830  0.3522187972373629
  0.1230916288271047  0.8954731956572246  0.6548313585940946
  0.8762072482658709  0.1093694087532171  0.3445113339574846
  0.1333065548196828  0.7045767560420302  0.7168830071083860
  0.8691173951627391  0.2968030923212552  0.2823795894352159
  0.5884796118358082  0.1509609474369213  0.7249277142571060
  0.4077383778222483  0.8436154022502080  0.2758998948161135
  0.3822110425534433  0.0267251584041190  0.9038844516982039
  0.6145520665585238  0.9691355101849268  0.0955898304646823
  0.5120855687625863  0.8737790012300763  0.9207226576000025
  0.4832988580062860  0.1209069913832792  0.0787846194936321
  0.9700420299738184  0.8396237515541074  0.5943027932882288
  0.0270360566716619  0.1697378808554646  0.4048369991736820
  0.1213328954668071  0.9795437008212602  0.5802615651126004
  0.8763011985577549  0.0297847683765013  0.4194545615223362
  0.3010956230631052  0.6253628508334046  0.8339603073707664
  0.7031230038860201  0.3772983228788931  0.1650379366097212
  0.8846865534255244  0.7001187055898654  0.6669974932540725
  0.1173565676935340  0.3020471397477920  0.3314599777635863
  0.3066380541867773  0.1235305006464245  0.8298159135034098
  0.6940610178935316  0.8766759543957861  0.1705548705784707
  0.1102322223929235  0.3774704567617775  0.8441502814419124
  0.8950419197277668  0.6223365352514278  0.1549231657058243
  0.9083274793189133  0.4229426820398388  0.8520295726949030
  0.0976751817282278  0.5767794877355641  0.1487819287012542
  0.8059987599581717  0.6492121105085218  0.8156709443947037
  0.1969199566083333  0.3482584433342808  0.1848799968286414
  0.5417512667416133  0.5146584814700148  0.7611391385265733
  0.4586905241324430  0.4838067388299336  0.2382698041525089
  0.1119615413018877  0.0206846486214260  0.7625588938264940
  0.8853459681690481  0.9804547152639174  0.2373571098508833
  0.6890389446359961  0.9233528126531567  0.8565046563384300
  0.3131156454062634  0.0788939403122839  0.1442741616614427
  0.4968795802443324  0.8756010552970110  0.8452602499010240
  0.5076079941176417  0.1237055581280870  0.1543378969567470
  0.8115910392744041  0.1485579436950957  0.8231455757444124
  0.1891209298052630  0.8525692243777598  0.1772087376534159
  0.3836630274589439  0.6931645904016790  0.6724895559628834
  0.6186818706867498  0.3061728295385109  0.3268796607843427
  0.8004484467197273  0.4014949445027369  0.7799302252252147
  0.2001260668528317  0.5982369840729120  0.2199069637516686
  0.2967680444636045  0.3730668983252627  0.7849053581319723
  0.7037773588486402  0.6255067304362782  0.2147734769816765
  0.9851308273579349  0.4612565674579798  0.7383506751102829
  0.0157782318497439  0.5414216488374279  0.2612784833555892
  0.8420654160453438  0.1961717911137910  0.6828335733789643
  0.1540481123636184  0.8039664443079815  0.3183090253348340
  0.0910513088488685  0.2031066572633975  0.7174107966855630
  0.9082596250086610  0.7984056451160413  0.2825222015096998
  0.4805637704961470  0.8800439259124033  0.7368215762430737
  0.5182439218204280  0.1128042105763711  0.2623463052380473
  0.6315187101745963  0.6555514673903886  0.7086889124269931
  0.3701635553408806  0.3411912612312236  0.2893290032682998
  0.3383567408759518  0.8808158285688137  0.7926670186222893
  0.6615126429562395  0.1228500516388635  0.2065986076069493
  0.8448267987990334  0.9027421758462566  0.7730237988991178
  0.1539722283697458  0.0950617987645472  0.2273424157530073
 
  0.00000000E+00  0.00000000E+00  0.00000000E+00
  0.00000000E+00  0.00000000E+00  0.00000000E+00
  0.00000000E+00  0.00000000E+00  0.00000000E+00
  0.00000000E+00  0.00000000E+00  0.00000000E+00
  0.00000000E+00  0.00000000E+00  0.00000000E+00
  0.00000000E+00  0.00000000E+00  0.00000000E+00
  0.00000000E+00  0.00000000E+00  0.00000000E+00
  0.00000000E+00  0.00000000E+00  0.00000000E+00
  0.00000000E+00  0.00000000E+00  0.00000000E+00
  0.00000000E+00  0.00000000E+00  0.00000000E+00
  0.00000000E+00  0.00000000E+00  0.00000000E+00
  0.00000000E+00  0.00000000E+00  0.00000000E+00
  0.00000000E+00  0.00000000E+00  0.00000000E+00
  0.00000000E+00  0.00000000E+00  0.00000000E+00
  0.00000000E+00  0.00000000E+00  0.00000000E+00
  0.00000000E+00  0.00000000E+00  0.00000000E+00
  0.00000000E+00  0.00000000E+00  0.00000000E+00
  0.00000000E+00  0.00000000E+00  0.00000000E+00
  0.00000000E+00  0.00000000E+00  0.00000000E+00
  0.00000000E+00  0.00000000E+00  0.00000000E+00
  0.00000000E+00  0.00000000E+00  0.00000000E+00
  0.00000000E+00  0.00000000E+00  0.00000000E+00
  0.00000000E+00  0.00000000E+00  0.00000000E+00
  0.00000000E+00  0.00000000E+00  0.00000000E+00
  0.00000000E+00  0.00000000E+00  0.00000000E+00
  0.00000000E+00  0.00000000E+00  0.00000000E+00
  0.00000000E+00  0.00000000E+00  0.00000000E+00
  0.00000000E+00  0.00000000E+00  0.00000000E+00
  0.00000000E+00  0.00000000E+00  0.00000000E+00
  0.00000000E+00  0.00000000E+00  0.00000000E+00
  0.00000000E+00  0.00000000E+00  0.00000000E+00
  0.00000000E+00  0.00000000E+00  0.00000000E+00
  0.00000000E+00  0.00000000E+00  0.00000000E+00
  0.00000000E+00  0.00000000E+00  0.00000000E+00
  0.00000000E+00  0.00000000E+00  0.00000000E+00
  0.00000000E+00  0.00000000E+00  0.00000000E+00
  0.00000000E+00  0.00000000E+00  0.00000000E+00
  0.00000000E+00  0.00000000E+00  0.00000000E+00
  0.00000000E+00  0.00000000E+00  0.00000000E+00
  0.00000000E+00  0.00000000E+00  0.00000000E+00
  0.00000000E+00  0.00000000E+00  0.00000000E+00
  0.00000000E+00  0.00000000E+00  0.00000000E+00
  0.00000000E+00  0.00000000E+00  0.00000000E+00
  0.00000000E+00  0.00000000E+00  0.00000000E+00
  0.00000000E+00  0.00000000E+00  0.00000000E+00
  0.00000000E+00  0.00000000E+00  0.00000000E+00
  0.00000000E+00  0.00000000E+00  0.00000000E+00
  0.00000000E+00  0.00000000E+00  0.00000000E+00
  0.00000000E+00  0.00000000E+00  0.00000000E+00
  0.00000000E+00  0.00000000E+00  0.00000000E+00
  0.00000000E+00  0.00000000E+00  0.00000000E+00
  0.00000000E+00  0.00000000E+00  0.00000000E+00
  0.00000000E+00  0.00000000E+00  0.00000000E+00
  0.00000000E+00  0.00000000E+00  0.00000000E+00
  0.00000000E+00  0.00000000E+00  0.00000000E+00
  0.00000000E+00  0.00000000E+00  0.00000000E+00
  0.00000000E+00  0.00000000E+00  0.00000000E+00
  0.00000000E+00  0.00000000E+00  0.00000000E+00
  0.00000000E+00  0.00000000E+00  0.00000000E+00
  0.00000000E+00  0.00000000E+00  0.00000000E+00
  0.00000000E+00  0.00000000E+00  0.00000000E+00
  0.00000000E+00  0.00000000E+00  0.00000000E+00
  0.00000000E+00  0.00000000E+00  0.00000000E+00
  0.00000000E+00  0.00000000E+00  0.00000000E+00
  0.00000000E+00  0.00000000E+00  0.00000000E+00
  0.00000000E+00  0.00000000E+00  0.00000000E+00
  0.00000000E+00  0.00000000E+00  0.00000000E+00
  0.00000000E+00  0.00000000E+00  0.00000000E+00
  0.00000000E+00  0.00000000E+00  0.00000000E+00
  0.00000000E+00  0.00000000E+00  0.00000000E+00
  0.00000000E+00  0.00000000E+00  0.00000000E+00
  0.00000000E+00  0.00000000E+00  0.00000000E+00
  0.00000000E+00  0.00000000E+00  0.00000000E+00
  0.00000000E+00  0.00000000E+00  0.00000000E+00
  0.00000000E+00  0.00000000E+00  0.00000000E+00
  0.00000000E+00  0.00000000E+00  0.00000000E+00
  0.00000000E+00  0.00000000E+00  0.00000000E+00
  0.00000000E+00  0.00000000E+00  0.00000000E+00
  0.00000000E+00  0.00000000E+00  0.00000000E+00
  0.00000000E+00  0.00000000E+00  0.00000000E+00
  0.00000000E+00  0.00000000E+00  0.00000000E+00
  0.00000000E+00  0.00000000E+00  0.00000000E+00
  0.00000000E+00  0.00000000E+00  0.00000000E+00
  0.00000000E+00  0.00000000E+00  0.00000000E+00
  0.00000000E+00  0.00000000E+00  0.00000000E+00
  0.00000000E+00  0.00000000E+00  0.00000000E+00
  0.00000000E+00  0.00000000E+00  0.00000000E+00
  0.00000000E+00  0.00000000E+00  0.00000000E+00
  0.00000000E+00  0.00000000E+00  0.00000000E+00
  0.00000000E+00  0.00000000E+00  0.00000000E+00
  0.00000000E+00  0.00000000E+00  0.00000000E+00
  0.00000000E+00  0.00000000E+00  0.00000000E+00
  0.00000000E+00  0.00000000E+00  0.00000000E+00
  0.00000000E+00  0.00000000E+00  0.00000000E+00
  0.00000000E+00  0.00000000E+00  0.00000000E+00
  0.00000000E+00  0.00000000E+00  0.00000000E+00
  0.00000000E+00  0.00000000E+00  0.00000000E+00
  0.00000000E+00  0.00000000E+00  0.00000000E+00
  0.00000000E+00  0.00000000E+00  0.00000000E+00
  0.00000000E+00  0.00000000E+00  0.00000000E+00
  0.00000000E+00  0.00000000E+00  0.00000000E+00
  0.00000000E+00  0.00000000E+00  0.00000000E+00
  0.00000000E+00  0.00000000E+00  0.00000000E+00
  0.00000000E+00  0.00000000E+00  0.00000000E+00
  0.00000000E+00  0.00000000E+00  0.00000000E+00
  0.00000000E+00  0.00000000E+00  0.00000000E+00
  0.00000000E+00  0.00000000E+00  0.00000000E+00
  0.00000000E+00  0.00000000E+00  0.00000000E+00
  0.00000000E+00  0.00000000E+00  0.00000000E+00
  0.00000000E+00  0.00000000E+00  0.00000000E+00
  0.00000000E+00  0.00000000E+00  0.00000000E+00
  0.00000000E+00  0.00000000E+00  0.00000000E+00
  0.00000000E+00  0.00000000E+00  0.00000000E+00
  0.00000000E+00  0.00000000E+00  0.00000000E+00
  0.00000000E+00  0.00000000E+00  0.00000000E+00
  0.00000000E+00  0.00000000E+00  0.00000000E+00
  0.00000000E+00  0.00000000E+00  0.00000000E+00
  0.00000000E+00  0.00000000E+00  0.00000000E+00
  0.00000000E+00  0.00000000E+00  0.00000000E+00
  0.00000000E+00  0.00000000E+00  0.00000000E+00
  0.00000000E+00  0.00000000E+00  0.00000000E+00
  0.00000000E+00  0.00000000E+00  0.00000000E+00
  0.00000000E+00  0.00000000E+00  0.00000000E+00
  0.00000000E+00  0.00000000E+00  0.00000000E+00
  0.00000000E+00  0.00000000E+00  0.00000000E+00
  0.00000000E+00  0.00000000E+00  0.00000000E+00
  0.00000000E+00  0.00000000E+00  0.00000000E+00
  0.00000000E+00  0.00000000E+00  0.00000000E+00
  0.00000000E+00  0.00000000E+00  0.00000000E+00
  0.00000000E+00  0.00000000E+00  0.00000000E+00
  0.00000000E+00  0.00000000E+00  0.00000000E+00
  0.00000000E+00  0.00000000E+00  0.00000000E+00
  0.00000000E+00  0.00000000E+00  0.00000000E+00
  0.00000000E+00  0.00000000E+00  0.00000000E+00
  0.00000000E+00  0.00000000E+00  0.00000000E+00
  0.00000000E+00  0.00000000E+00  0.00000000E+00
  0.00000000E+00  0.00000000E+00  0.00000000E+00
  0.00000000E+00  0.00000000E+00  0.00000000E+00
  0.00000000E+00  0.00000000E+00  0.00000000E+00
  0.00000000E+00  0.00000000E+00  0.00000000E+00
  0.00000000E+00  0.00000000E+00  0.00000000E+00
  0.00000000E+00  0.00000000E+00  0.00000000E+00
  0.00000000E+00  0.00000000E+00  0.00000000E+00
  0.00000000E+00  0.00000000E+00  0.00000000E+00
  0.00000000E+00  0.00000000E+00  0.00000000E+00
  0.00000000E+00  0.00000000E+00  0.00000000E+00
  0.00000000E+00  0.00000000E+00  0.00000000E+00
  0.00000000E+00  0.00000000E+00  0.00000000E+00
  0.00000000E+00  0.00000000E+00  0.00000000E+00
  0.00000000E+00  0.00000000E+00  0.00000000E+00
  0.00000000E+00  0.00000000E+00  0.00000000E+00
  0.00000000E+00  0.00000000E+00  0.00000000E+00
  0.00000000E+00  0.00000000E+00  0.00000000E+00
  0.00000000E+00  0.00000000E+00  0.00000000E+00
  0.00000000E+00  0.00000000E+00  0.00000000E+00
  0.00000000E+00  0.00000000E+00  0.00000000E+00
  0.00000000E+00  0.00000000E+00  0.00000000E+00
  0.00000000E+00  0.00000000E+00  0.00000000E+00
  0.00000000E+00  0.00000000E+00  0.00000000E+00
  0.00000000E+00  0.00000000E+00  0.00000000E+00
  0.00000000E+00  0.00000000E+00  0.00000000E+00
  0.00000000E+00  0.00000000E+00  0.00000000E+00
  0.00000000E+00  0.00000000E+00  0.00000000E+00
  0.00000000E+00  0.00000000E+00  0.00000000E+00
  0.00000000E+00  0.00000000E+00  0.00000000E+00
  0.00000000E+00  0.00000000E+00  0.00000000E+00
  0.00000000E+00  0.00000000E+00  0.00000000E+00
  0.00000000E+00  0.00000000E+00  0.00000000E+00
  0.00000000E+00  0.00000000E+00  0.00000000E+00
  0.00000000E+00  0.00000000E+00  0.00000000E+00
  0.00000000E+00  0.00000000E+00  0.00000000E+00
  0.00000000E+00  0.00000000E+00  0.00000000E+00
  0.00000000E+00  0.00000000E+00  0.00000000E+00
  0.00000000E+00  0.00000000E+00  0.00000000E+00
  0.00000000E+00  0.00000000E+00  0.00000000E+00
  0.00000000E+00  0.00000000E+00  0.00000000E+00
  0.00000000E+00  0.00000000E+00  0.00000000E+00
  0.00000000E+00  0.00000000E+00  0.00000000E+00
  0.00000000E+00  0.00000000E+00  0.00000000E+00
  0.00000000E+00  0.00000000E+00  0.00000000E+00
  0.00000000E+00  0.00000000E+00  0.00000000E+00
  0.00000000E+00  0.00000000E+00  0.00000000E+00
  0.00000000E+00  0.00000000E+00  0.00000000E+00
  0.00000000E+00  0.00000000E+00  0.00000000E+00
  0.00000000E+00  0.00000000E+00  0.00000000E+00
  0.00000000E+00  0.00000000E+00  0.00000000E+00
  0.00000000E+00  0.00000000E+00  0.00000000E+00
  0.00000000E+00  0.00000000E+00  0.00000000E+00
