# Supplementary material for: Thermodynamic Origin of the Photostability of the Two-Dimensional Perovskite PEA2Pb(I1–xBrx)4
Source: ACS Energy Lett. 2023 Jan 13;8(2):943–9. doi: 10.1021/acsenergylett.2c02463 (PMC9926482; doi:10.1021/acsenergylett.2c02463)
Supplement: Supplementary file 2 — nz2c02463_si_002.zip [file nz2c02463_si_002.zip › suppl/3_Br/5/POSCAR]

5                                       
   1.00000000000000     
     8.4569539172471639   -0.1702595068455802    0.0142853255957421
    -0.0647039885973384    8.4556310587470467    0.0100037908793020
     2.2847513943689819    2.2719304722613449   32.1588783061123138
   Pb   Br   I    N    C    H 
     4     6    10     8    64    96
Direct
 -0.0002277095004146  0.9985309798432628  0.0025560915938502
  0.5010017427785304  0.4990578684728197  0.0001444926562805
  0.5013363943936689  0.9994483239001277  0.5000457717451922
 -0.0001683361991327  0.4982246070421340  0.5020685923473964
  0.3148196165942168  0.1847195243434039  0.0014147925561721
  0.0147897248493743  0.9863263356895117  0.0963392611877975
  0.9967056272585747  0.4504405968011222  0.5962857014623544
  0.3150068737524538  0.6851225273843197  0.4984365050627360
  0.6849073523451369  0.3155500294430365  0.5020009763328329
  0.6858385527381393  0.8121421419694949  0.0003607320375403
  0.4647403677114396  0.4856532045168882  0.1004574185984918
  0.5396269333608231  0.5127897393050584  0.8996570650868784
  0.0068599657119390  0.0239126078349255  0.9021172725459317
  0.0132380568611176  0.5306494079804748  0.4013567022493765
  0.5231029443597378  0.0025372595159245  0.3999788925664627
  0.4809088401205917  0.9989919901844493  0.5998646436313915
  0.8185328919165625  0.3170974548134831  0.0026573409535948
  0.8186959664598262  0.8159058857077414  0.5034217486321468
  0.1867437891961047  0.1848921729931143  0.4963010495053244
  0.1854023820659764  0.6825333441409210  0.9982823307970174
  0.9381352160782643  0.6076355352876153  0.9179328828760797
  0.0656969317984949  0.3876457102701071  0.0832262389471172
  0.5895567926776515  0.1007335890539047  0.9238763078019312
  0.4040821816010894  0.8974665701119423  0.0767400703720220
  0.8981927117610721  0.0743983677919522  0.5818636747812849
  0.1069060370108334  0.9308961918933527  0.4175915087964990
  0.3929384621857770  0.4150223583469699  0.5771972367400974
  0.6031045368118323  0.5864653797996781  0.4232581982972173
  0.0490317295265659  0.6234400687965452  0.8278072883962603
  0.9567627006108456  0.3776180621964532  0.1730063895497883
  0.5553940408905504  0.1178952838826876  0.8309553428528026
  0.4488757419620211  0.8816805817953821  0.1689385907947508
  0.5153496102249567  0.5099877565966289  0.5968571003068425
  0.4838933979339445  0.4896900257750124  0.4030629951612223
  0.0502172122584333  0.4918148697579904  0.9003838145350888
  0.9575920592963904  0.5079952898041190  0.1004132924956678
  0.3832952446301931  0.4540685681203671  0.6695180686005276
  0.6175438297139491  0.5476636154974585  0.3305341717598340
  0.8848187576492089  0.9578036111140662  0.6719820869279394
  0.1170392240846411  0.0420183176992402  0.3273904543318031
  0.2979121072041129  0.3147648268507013  0.6843190278444521
  0.7026011951653085  0.6871304820629883  0.3157329969725842
  0.5334895102546020  0.4470054518095786  0.6416183510355392
  0.4669589388253597  0.5536136131686096  0.3583274981856246
  0.0359600492072926  0.9880107170191197  0.6446199259126555
  0.9661622190259705  0.0110960773732736  0.3548289068139727
  0.1832064386595351  0.6073790936051873  0.7050613001139566
  0.8173281671276097  0.3945294845406879  0.2947561865529078
  0.6559196925837517  0.0552532226618779  0.7112893780043327
  0.3464605225616648  0.9467008902117590  0.2878950035756801
  0.4935507436149051  0.9821986493854261  0.9032166150985641
  0.5072121293192036  0.0131712617525404  0.0963007448361802
  0.0138574417673218  0.9615852633063861  0.5992084774806516
  0.9876938075302896  0.0393746461133495  0.4001818337103596
  0.2015685717224488  0.6932720592495990  0.8199466382828037
  0.8035378671155948  0.3088490053108949  0.1804062284344448
  0.8230739247975483  0.8023579329955345  0.6806869081233687
  0.1775414262179157  0.1978340722483835  0.3187463223421327
  0.4103474236107676  0.1817331501796318  0.8207794925074312
  0.5938318595160397  0.8166268065631028  0.1787516587135556
  0.0237646485656918  0.4708775110757639  0.8549110276592488
  0.9844375645415483  0.5298115125846432  0.1458628071106841
  0.9206517773792581  0.7012054917329043  0.8113446784499661
  0.0841164599663785  0.2982024428346517  0.1894749702528303
  0.5484272813505569  0.4014899940798825  0.7801996434637907
  0.4552911209651699  0.5972681588208835  0.2193913021639195
  0.0955569968665815  0.9148960535719545  0.7804393355221469
  0.9073204575020886  0.0844302121260384  0.2193440071289148
  0.5594477531322699  0.9667129530247033  0.8585973734189263
  0.4459581278405533  0.0324589150720313  0.1411273863280847
  0.6965615969211243  0.1984647262008915  0.8154062565249102
  0.3075216302246123  0.8017688164743154  0.1846103949465815
  0.3238844308130217  0.6005684576905639  0.6801004191271053
  0.6769924143456658  0.4013089548302916  0.3198553159436918
  0.6930286455983893  0.3396500352286702  0.7903314195224344
  0.3108136178774648  0.6602837457760246  0.2095943164502236
  0.4069402955050831  0.3216081424592672  0.7953198658312729
  0.5968967060811583  0.6762887475727594  0.2040277567712318
  0.0977875964946780  0.4677731455362292  0.7191071694987680
  0.9024078050560411  0.5342420044971534  0.2806852132239263
  0.8000818781691418  0.0835344058263879  0.6875833167185318
  0.2026146640489068  0.9170776517365925  0.3116417968736734
  0.1553178812126789  0.3218596162901212  0.7086219639539673
  0.8448683638987046  0.6800603233064119  0.2912844764610802
  0.5953117415851515  0.9003017531483031  0.7195205571843998
  0.4061784865214756  0.1022033737082945  0.2798666244407683
  0.6797925208758385  0.7742658088019573  0.7044087316941141
  0.3206589508447810  0.2273692368398648  0.2950683825737086
  0.2241611128726836  0.8379822646369958  0.7965920957728048
  0.7796360471929172  0.1631365976538521  0.2032596544294209
  0.9435871887020794  0.8458136168500260  0.7875803072512697
  0.0598712540538841  0.1527027947089880  0.2127456572208620
  0.9628898008416281  0.7238923765429667  0.9054517227517865
  0.0388465176292502  0.2720624734049157  0.0958421906998396
  0.9473293650239766  0.6091009327028547  0.9496476200496248
  0.0559322493639707  0.3857621082036208  0.0515348823925710
  0.8201891826807232  0.5779218597212665  0.9129992421707426
  0.1844623340320833  0.4148089416958727  0.0879324271714365
  0.5484271097271587  0.1037673618600135  0.9547487406245961
  0.4389844969585184  0.8949047240341659  0.0454850739012097
  0.5804444145732444  0.2158560331147468  0.9103153783910627
  0.4135088202389889  0.7818189174715938  0.0898689465955166
  0.7093452482653335  0.0735392793038200  0.9224038495498821
  0.2848710865021394  0.9276300906513495  0.0797599812982692
  0.8953967759811069  0.0646958882628858  0.5502107216199082
  0.1099746660874237  0.9418545558295712  0.4491966274637202
  0.9295464742213142  0.1925623444049362  0.5865347888705184
  0.0790260534851310  0.8119517241615662  0.4132026548973160
  0.7823915668445767  0.0503680146616254  0.5946645519780827
  0.2220727682924129  0.9572705587266153  0.4045734544156969
  0.2784197748752334  0.4260817938471756  0.5909030310339660
  0.7181610467294992  0.5760160523808713  0.4097844385218721
  0.4186380023230534  0.2948671600686478  0.5788417754787191
  0.5763591473498125  0.7063630530622895  0.4213522454784148
  0.3891115170150679  0.4550587495997678  0.5462440746457784
  0.6061232191018296  0.5469349310516831  0.4542490631824382
  0.4788953549046928  0.6338046170886571  0.5949336332167868
  0.5229786896500663  0.3667540077810601  0.4048288757287258
  0.6270580601298487  0.5026029222592160  0.5777443259814783
  0.3709207150718985  0.4941621844658877  0.4217935565326878
  0.0293858610254893  0.3790784938080286  0.9192516016234926
  0.9825043514386789  0.6193836394250822  0.0811991741413263
  0.1709541634039288  0.5363292595886036  0.9043796807349643
  0.8355885236793641  0.4674064079208743  0.0963786970468266
  0.3430367465918417  0.2002611504860938  0.6762233045874626
  0.6575363170334689  0.8015661012201132  0.3238989749739962
  0.5738198276731934  0.3243600773025012  0.6419084610206405
  0.4257255447333112  0.6759200846202305  0.3581442515068762
  0.6298788358159230  0.5190820878936794  0.6527146707988173
  0.3713085954775984  0.4814217901943408  0.3469378952014125
  0.0823920032806361  0.1096707117716779  0.6467895123653795
  0.9209098399516177  0.8888755709470215  0.3528881618449805
  0.1285100930760587  0.9075979903467256  0.6544080697678019
  0.8728487343226017  0.0902754483010935  0.3448751506175454
  0.1394491142002565  0.7212181010300823  0.7138283679461565
  0.8611205898494829  0.2807395393390842  0.2859617723872859
  0.5913484626239935  0.1541553535917734  0.7232775321923227
  0.4118001217508838  0.8485397814541162  0.2757657142593757
  0.3706510883414942  0.0212978980811905  0.9047995707681424
  0.6282967305387840  0.9693086386223373  0.0941439615337522
  0.4974396418725336  0.8686857642194667  0.9217548783311293
  0.5058449562654055  0.1262819409853942  0.0774741548516500
  0.9688342595981388  0.8409667456701783  0.5952338134646804
  0.0291793371097771  0.1613929986268828  0.4039372905544498
  0.1261507856873964  0.9823028677250042  0.5801562447363153
  0.8759858587752070  0.0159167247072533  0.4193243096048968
  0.3027779772329905  0.6339184069495901  0.8325434714674093
  0.7031148923959427  0.3693285605818635  0.1677354069014781
  0.8877185366623395  0.7032910616054970  0.6686321038007345
  0.1122306401546558  0.2962428589379642  0.3309083766082468
  0.2992015465299691  0.1215799986832153  0.8331180600903407
  0.7050918607557409  0.8763828537686809  0.1663170587808981
  0.1068139233811551  0.3810943142280222  0.8447494517507288
  0.9030133868160046  0.6213057640275383  0.1558248350108139
  0.9034380209640274  0.4210046868949122  0.8526911848143806
  0.1056349427216210  0.5774165290078276  0.1480190799410774
  0.8012881015574557  0.6482158431393200  0.8175360629013283
  0.2038961534691865  0.3504701617502965  0.1835803296191124
  0.5445516219986685  0.5119677236019873  0.7608596875143725
  0.4590078822377228  0.4866089829347704  0.2386513448438652
  0.1145655435018313  0.0287105887944720  0.7624950878985145
  0.8871889117665731  0.9698062624472580  0.2368310726738353
  0.6815475985360819  0.9251640935687435  0.8587077477144405
  0.3249026983693222  0.0769697470617898  0.1415280199446252
  0.4882038277104623  0.8714212627995926  0.8467147056462049
  0.5209304884851708  0.1264497176912268  0.1522862016860344
  0.8098638223124899  0.1499472913944535  0.8232867207348160
  0.1943405646017606  0.8510890385713894  0.1769106793382837
  0.3885190750632651  0.7102298910424926  0.6684827917272234
  0.6124693331012314  0.2915966239026317  0.3314882627607534
  0.8038094216888499  0.4016338722162539  0.7788064193717068
  0.1999235353056975  0.5988880310941872  0.2213025646522387
  0.2941647311885095  0.3694131378883411  0.7870146376769082
  0.7095616661830894  0.6275733795411532  0.2120975198339509
  0.9868594271917376  0.4741365650574327  0.7381108562333811
  0.0131791514149839  0.5282439845168559  0.2615929197560716
  0.8470062417834879  0.2049664827432412  0.6806499195797532
  0.1565752074157591  0.7952774863174158  0.3184292184606484
  0.0881720154005358  0.2129034450215931  0.7192615143180491
  0.9119256582270073  0.7890844276259158  0.2806521965199772
  0.4819383424850193  0.8770510679227731  0.7373796098854646
  0.5195123052559111  0.1264062416136772  0.2620396344705740
  0.6326841040033131  0.6531419043130505  0.7108870051705926
  0.3668042995062604  0.3488958126516353  0.2887337693130763
  0.3427023762347973  0.8923925899477770  0.7911047486554726
  0.6607371108208644  0.1092847885680252  0.2083888802076224
  0.8427532628733337  0.9043521515449953  0.7747530638929911
  0.1599767133639049  0.0928460452119572  0.2255533459996923
 
  0.00000000E+00  0.00000000E+00  0.00000000E+00
  0.00000000E+00  0.00000000E+00  0.00000000E+00
  0.00000000E+00  0.00000000E+00  0.00000000E+00
  0.00000000E+00  0.00000000E+00  0.00000000E+00
  0.00000000E+00  0.00000000E+00  0.00000000E+00
  0.00000000E+00  0.00000000E+00  0.00000000E+00
  0.00000000E+00  0.00000000E+00  0.00000000E+00
  0.00000000E+00  0.00000000E+00  0.00000000E+00
  0.00000000E+00  0.00000000E+00  0.00000000E+00
  0.00000000E+00  0.00000000E+00  0.00000000E+00
  0.00000000E+00  0.00000000E+00  0.00000000E+00
  0.00000000E+00  0.00000000E+00  0.00000000E+00
  0.00000000E+00  0.00000000E+00  0.00000000E+00
  0.00000000E+00  0.00000000E+00  0.00000000E+00
  0.00000000E+00  0.00000000E+00  0.00000000E+00
  0.00000000E+00  0.00000000E+00  0.00000000E+00
  0.00000000E+00  0.00000000E+00  0.00000000E+00
  0.00000000E+00  0.00000000E+00  0.00000000E+00
  0.00000000E+00  0.00000000E+00  0.00000000E+00
  0.00000000E+00  0.00000000E+00  0.00000000E+00
  0.00000000E+00  0.00000000E+00  0.00000000E+00
  0.00000000E+00  0.00000000E+00  0.00000000E+00
  0.00000000E+00  0.00000000E+00  0.00000000E+00
  0.00000000E+00  0.00000000E+00  0.00000000E+00
  0.00000000E+00  0.00000000E+00  0.00000000E+00
  0.00000000E+00  0.00000000E+00  0.00000000E+00
  0.00000000E+00  0.00000000E+00  0.00000000E+00
  0.00000000E+00  0.00000000E+00  0.00000000E+00
  0.00000000E+00  0.00000000E+00  0.00000000E+00
  0.00000000E+00  0.00000000E+00  0.00000000E+00
  0.00000000E+00  0.00000000E+00  0.00000000E+00
  0.00000000E+00  0.00000000E+00  0.00000000E+00
  0.00000000E+00  0.00000000E+00  0.00000000E+00
  0.00000000E+00  0.00000000E+00  0.00000000E+00
  0.00000000E+00  0.00000000E+00  0.00000000E+00
  0.00000000E+00  0.00000000E+00  0.00000000E+00
  0.00000000E+00  0.00000000E+00  0.00000000E+00
  0.00000000E+00  0.00000000E+00  0.00000000E+00
  0.00000000E+00  0.00000000E+00  0.00000000E+00
  0.00000000E+00  0.00000000E+00  0.00000000E+00
  0.00000000E+00  0.00000000E+00  0.00000000E+00
  0.00000000E+00  0.00000000E+00  0.00000000E+00
  0.00000000E+00  0.00000000E+00  0.00000000E+00
  0.00000000E+00  0.00000000E+00  0.00000000E+00
  0.00000000E+00  0.00000000E+00  0.00000000E+00
  0.00000000E+00  0.00000000E+00  0.00000000E+00
  0.00000000E+00  0.00000000E+00  0.00000000E+00
  0.00000000E+00  0.00000000E+00  0.00000000E+00
  0.00000000E+00  0.00000000E+00  0.00000000E+00
  0.00000000E+00  0.00000000E+00  0.00000000E+00
  0.00000000E+00  0.00000000E+00  0.00000000E+00
  0.00000000E+00  0.00000000E+00  0.00000000E+00
  0.00000000E+00  0.00000000E+00  0.00000000E+00
  0.00000000E+00  0.00000000E+00  0.00000000E+00
  0.00000000E+00  0.00000000E+00  0.00000000E+00
  0.00000000E+00  0.00000000E+00  0.00000000E+00
  0.00000000E+00  0.00000000E+00  0.00000000E+00
  0.00000000E+00  0.00000000E+00  0.00000000E+00
  0.00000000E+00  0.00000000E+00  0.00000000E+00
  0.00000000E+00  0.00000000E+00  0.00000000E+00
  0.00000000E+00  0.00000000E+00  0.00000000E+00
  0.00000000E+00  0.00000000E+00  0.00000000E+00
  0.00000000E+00  0.00000000E+00  0.00000000E+00
  0.00000000E+00  0.00000000E+00  0.00000000E+00
  0.00000000E+00  0.00000000E+00  0.00000000E+00
  0.00000000E+00  0.00000000E+00  0.00000000E+00
  0.00000000E+00  0.00000000E+00  0.00000000E+00
  0.00000000E+00  0.00000000E+00  0.00000000E+00
  0.00000000E+00  0.00000000E+00  0.00000000E+00
  0.00000000E+00  0.00000000E+00  0.00000000E+00
  0.00000000E+00  0.00000000E+00  0.00000000E+00
  0.00000000E+00  0.00000000E+00  0.00000000E+00
  0.00000000E+00  0.00000000E+00  0.00000000E+00
  0.00000000E+00  0.00000000E+00  0.00000000E+00
  0.00000000E+00  0.00000000E+00  0.00000000E+00
  0.00000000E+00  0.00000000E+00  0.00000000E+00
  0.00000000E+00  0.00000000E+00  0.00000000E+00
  0.00000000E+00  0.00000000E+00  0.00000000E+00
  0.00000000E+00  0.00000000E+00  0.00000000E+00
  0.00000000E+00  0.00000000E+00  0.00000000E+00
  0.00000000E+00  0.00000000E+00  0.00000000E+00
  0.00000000E+00  0.00000000E+00  0.00000000E+00
  0.00000000E+00  0.00000000E+00  0.00000000E+00
  0.00000000E+00  0.00000000E+00  0.00000000E+00
  0.00000000E+00  0.00000000E+00  0.00000000E+00
  0.00000000E+00  0.00000000E+00  0.00000000E+00
  0.00000000E+00  0.00000000E+00  0.00000000E+00
  0.00000000E+00  0.00000000E+00  0.00000000E+00
  0.00000000E+00  0.00000000E+00  0.00000000E+00
  0.00000000E+00  0.00000000E+00  0.00000000E+00
  0.00000000E+00  0.00000000E+00  0.00000000E+00
  0.00000000E+00  0.00000000E+00  0.00000000E+00
  0.00000000E+00  0.00000000E+00  0.00000000E+00
  0.00000000E+00  0.00000000E+00  0.00000000E+00
  0.00000000E+00  0.00000000E+00  0.00000000E+00
  0.00000000E+00  0.00000000E+00  0.00000000E+00
  0.00000000E+00  0.00000000E+00  0.00000000E+00
  0.00000000E+00  0.00000000E+00  0.00000000E+00
  0.00000000E+00  0.00000000E+00  0.00000000E+00
  0.00000000E+00  0.00000000E+00  0.00000000E+00
  0.00000000E+00  0.00000000E+00  0.00000000E+00
  0.00000000E+00  0.00000000E+00  0.00000000E+00
  0.00000000E+00  0.00000000E+00  0.00000000E+00
  0.00000000E+00  0.00000000E+00  0.00000000E+00
  0.00000000E+00  0.00000000E+00  0.00000000E+00
  0.00000000E+00  0.00000000E+00  0.00000000E+00
  0.00000000E+00  0.00000000E+00  0.00000000E+00
  0.00000000E+00  0.00000000E+00  0.00000000E+00
  0.00000000E+00  0.00000000E+00  0.00000000E+00
  0.00000000E+00  0.00000000E+00  0.00000000E+00
  0.00000000E+00  0.00000000E+00  0.00000000E+00
  0.00000000E+00  0.00000000E+00  0.00000000E+00
  0.00000000E+00  0.00000000E+00  0.00000000E+00
  0.00000000E+00  0.00000000E+00  0.00000000E+00
  0.00000000E+00  0.00000000E+00  0.00000000E+00
  0.00000000E+00  0.00000000E+00  0.00000000E+00
  0.00000000E+00  0.00000000E+00  0.00000000E+00
  0.00000000E+00  0.00000000E+00  0.00000000E+00
  0.00000000E+00  0.00000000E+00  0.00000000E+00
  0.00000000E+00  0.00000000E+00  0.00000000E+00
  0.00000000E+00  0.00000000E+00  0.00000000E+00
  0.00000000E+00  0.00000000E+00  0.00000000E+00
  0.00000000E+00  0.00000000E+00  0.00000000E+00
  0.00000000E+00  0.00000000E+00  0.00000000E+00
  0.00000000E+00  0.00000000E+00  0.00000000E+00
  0.00000000E+00  0.00000000E+00  0.00000000E+00
  0.00000000E+00  0.00000000E+00  0.00000000E+00
  0.00000000E+00  0.00000000E+00  0.00000000E+00
  0.00000000E+00  0.00000000E+00  0.00000000E+00
  0.00000000E+00  0.00000000E+00  0.00000000E+00
  0.00000000E+00  0.00000000E+00  0.00000000E+00
  0.00000000E+00  0.00000000E+00  0.00000000E+00
  0.00000000E+00  0.00000000E+00  0.00000000E+00
  0.00000000E+00  0.00000000E+00  0.00000000E+00
  0.00000000E+00  0.00000000E+00  0.00000000E+00
  0.00000000E+00  0.00000000E+00  0.00000000E+00
  0.00000000E+00  0.00000000E+00  0.00000000E+00
  0.00000000E+00  0.00000000E+00  0.00000000E+00
  0.00000000E+00  0.00000000E+00  0.00000000E+00
  0.00000000E+00  0.00000000E+00  0.00000000E+00
  0.00000000E+00  0.00000000E+00  0.00000000E+00
  0.00000000E+00  0.00000000E+00  0.00000000E+00
  0.00000000E+00  0.00000000E+00  0.00000000E+00
  0.00000000E+00  0.00000000E+00  0.00000000E+00
  0.00000000E+00  0.00000000E+00  0.00000000E+00
  0.00000000E+00  0.00000000E+00  0.00000000E+00
  0.00000000E+00  0.00000000E+00  0.00000000E+00
  0.00000000E+00  0.00000000E+00  0.00000000E+00
  0.00000000E+00  0.00000000E+00  0.00000000E+00
  0.00000000E+00  0.00000000E+00  0.00000000E+00
  0.00000000E+00  0.00000000E+00  0.00000000E+00
  0.00000000E+00  0.00000000E+00  0.00000000E+00
  0.00000000E+00  0.00000000E+00  0.00000000E+00
  0.00000000E+00  0.00000000E+00  0.00000000E+00
  0.00000000E+00  0.00000000E+00  0.00000000E+00
  0.00000000E+00  0.00000000E+00  0.00000000E+00
  0.00000000E+00  0.00000000E+00  0.00000000E+00
  0.00000000E+00  0.00000000E+00  0.00000000E+00
  0.00000000E+00  0.00000000E+00  0.00000000E+00
  0.00000000E+00  0.00000000E+00  0.00000000E+00
  0.00000000E+00  0.00000000E+00  0.00000000E+00
  0.00000000E+00  0.00000000E+00  0.00000000E+00
  0.00000000E+00  0.00000000E+00  0.00000000E+00
  0.00000000E+00  0.00000000E+00  0.00000000E+00
  0.00000000E+00  0.00000000E+00  0.00000000E+00
  0.00000000E+00  0.00000000E+00  0.00000000E+00
  0.00000000E+00  0.00000000E+00  0.00000000E+00
  0.00000000E+00  0.00000000E+00  0.00000000E+00
  0.00000000E+00  0.00000000E+00  0.00000000E+00
  0.00000000E+00  0.00000000E+00  0.00000000E+00
  0.00000000E+00  0.00000000E+00  0.00000000E+00
  0.00000000E+00  0.00000000E+00  0.00000000E+00
  0.00000000E+00  0.00000000E+00  0.00000000E+00
  0.00000000E+00  0.00000000E+00  0.00000000E+00
  0.00000000E+00  0.00000000E+00  0.00000000E+00
  0.00000000E+00  0.00000000E+00  0.00000000E+00
  0.00000000E+00  0.00000000E+00  0.00000000E+00
  0.00000000E+00  0.00000000E+00  0.00000000E+00
  0.00000000E+00  0.00000000E+00  0.00000000E+00
  0.00000000E+00  0.00000000E+00  0.00000000E+00
  0.00000000E+00  0.00000000E+00  0.00000000E+00
  0.00000000E+00  0.00000000E+00  0.00000000E+00
  0.00000000E+00  0.00000000E+00  0.00000000E+00
  0.00000000E+00  0.00000000E+00  0.00000000E+00
  0.00000000E+00  0.00000000E+00  0.00000000E+00
  0.00000000E+00  0.00000000E+00  0.00000000E+00
  0.00000000E+00  0.00000000E+00  0.00000000E+00
  0.00000000E+00  0.00000000E+00  0.00000000E+00
