# Supplementary material for: Thermodynamic Origin of the Photostability of the Two-Dimensional Perovskite PEA2Pb(I1–xBrx)4
Source: ACS Energy Lett. 2023 Jan 13;8(2):943–9. doi: 10.1021/acsenergylett.2c02463 (PMC9926482; doi:10.1021/acsenergylett.2c02463)
Supplement: Supplementary file 2 — nz2c02463_si_002.zip [file nz2c02463_si_002.zip › suppl/4_Br/9/POSCAR]

9                                       
   1.00000000000000     
     8.4278203615143052    0.0187765877231980    0.0018880575638187
     0.1240268145204727    8.4284215022552864   -0.0009745136382754
     2.2805130778106433    2.2734110849599283   32.0609511672169134
   Pb   Br   I    N    C    H 
     4     8     8     8    64    96
Direct
  0.0168729817204155  0.9919543861671958  0.0011728247167939
  0.4862546098182328  0.4961263935693269  0.9971940742873246
  0.4901397827703778  0.9869604959039953  0.4989579231293816
  0.0174005404847125  0.4850131009829814  0.5005708005489544
  0.3172544337153158  0.1820100320031235  0.9980693625537267
  0.5578924063425698  0.5095407121867130  0.9031405608670743
  0.0049435049426788  0.9908333499863754  0.0960941868713883
  0.9957477812508883  0.4395669613757330  0.5958358521357334
  0.5050632544403835  0.9984920843152009  0.4040123584090135
  0.3177306359048606  0.6739796725163401  0.5001710110087938
  0.1828915555846450  0.1670381411592971  0.5004022425260528
  0.1757470356277877  0.6708253220273186  0.9996658753315899
  0.4561021674739400  0.4841042053433055  0.0984070114868639
  0.0179201421192641  0.0148215484435997  0.9009929569300739
  0.0218008810559621  0.5452312767859248  0.4003191354205354
  0.4843615183029874  0.9856518972278286  0.5990453774648262
  0.8117314949717532  0.3065486229203065  0.0025536582833539
  0.6893420078516186  0.3043896679979640  0.4966926438592257
  0.8202669636654140  0.8040572355946614  0.5026750638032877
  0.6887200290681542  0.8081050138593137  0.0020730756755846
  0.9379200448358851  0.6021861186206570  0.9208092675480271
  0.0606798219366924  0.3904188926147812  0.0806728319596160
  0.6007379298528795  0.1101148107375424  0.9207901047088128
  0.3887760803756802  0.8993999889656501  0.0787945385661618
  0.9005777114384004  0.0657115462494857  0.5800506406786091
  0.1104108414735660  0.9463058605954231  0.4206127549142361
  0.3939323472438557  0.4021880424584374  0.5786366491160583
  0.6038008921304795  0.6127258219348534  0.4201269019060250
  0.0520309222384009  0.6167831129658375  0.8296792157189358
  0.9534427935784914  0.3809319243603936  0.1714380342342462
  0.5626718843511167  0.1172380749814563  0.8289903090162110
  0.4405238962162299  0.8839282866309007  0.1701952333280803
  0.5156272630971662  0.4946330453268786  0.5980561023502762
  0.4889769514900481  0.5097544638197079  0.4015209527801522
  0.0558070690736618  0.4868712427763370  0.9028253672813829
  0.9512715627665838  0.5136612573605990  0.0985293496707618
  0.3850331667114372  0.4393863977549955  0.6705919202034585
  0.6169019591079290  0.5621376023409094  0.3286096240385581
  0.8857987973775138  0.9489739506390630  0.6706387259264184
  0.1160607658771303  0.0488992474905231  0.3296003748719210
  0.3004384439987635  0.3013086134605275  0.6840682077180967
  0.7001234087359005  0.7015592253783091  0.3156831631811198
  0.5363813740390233  0.4303950480371942  0.6428158512311065
  0.4657064975027411  0.5682322913316288  0.3564681823140529
  0.0374431236029778  0.9716901001539912  0.6432312163200354
  0.9651792524617373  0.0257752420598952  0.3573854844337322
  0.1808800790284249  0.5959861486279520  0.7067088541556853
  0.8230943929678282  0.4092576810387989  0.2921043557408847
  0.6589937884155971  0.0576364868839435  0.7108851874492516
  0.3424587538608872  0.9399998328617755  0.2892171005560693
  0.5077284476506255  0.9880306947943809  0.9017120121683686
  0.4917419721453646  0.0138893600973834  0.0974995105890221
  0.0162660463590896  0.9471936103901114  0.5975814143927756
  0.9872977791242029  0.0557436712972835  0.4027296966134939
  0.2039045893681920  0.6826997426362157  0.8217413848626245
  0.8006086046575549  0.3164661005960292  0.1781385334589575
  0.8222914033506398  0.7964157099641351  0.6792707472745577
  0.1791606685721129  0.2014656096467589  0.3207080542596576
  0.4156614177647656  0.1822846568156984  0.8180136830591247
  0.5873484286188194  0.8171462100853498  0.1807854055932289
  0.0292382340318403  0.4655464515257517  0.8572710483124897
  0.9801894842789658  0.5323888379676852  0.1441187549651279
  0.9221687967275921  0.6968438106667800  0.8125687844255040
  0.0806900443288467  0.2992280491726104  0.1893807060211957
  0.5484365621707180  0.4055244052992382  0.7798360015553836
  0.4534338483322493  0.5961235411352237  0.2197133981743569
  0.0939404724746336  0.9049325546751832  0.7808023119030543
  0.9043595085812072  0.0920865324996511  0.2194501206121927
  0.5706719045666435  0.9661927233156221  0.8569163942513186
  0.4338177408589601  0.0358779909402712  0.1426160951417648
  0.7020477619247935  0.1986358201842324  0.8149546654556773
  0.3006539848578323  0.8040120790635042  0.1845732202979642
  0.3233203167500880  0.5869785014263921  0.6821201942796551
  0.6803814401563485  0.4158146885273487  0.3166681849879950
  0.6949611123042575  0.3421067589908346  0.7906365026794778
  0.3072123941447579  0.6608367480079805  0.2090843970047780
  0.4086470237307295  0.3247612564568607  0.7933365670015058
  0.5936499469284775  0.6751537399947803  0.2056737742981151
  0.0965076293046837  0.4577519057298715  0.7195179875978258
  0.9057517699074815  0.5489389840313017  0.2798005240456988
  0.8025910034389774  0.0790108352367735  0.6867296576243590
  0.1992120318220491  0.9187141307370128  0.3135391855317362
  0.1565105437935818  0.3107117141111662  0.7081531380138305
  0.8443596335896724  0.6947802206165925  0.2916703227096020
  0.5968638557159990  0.9053967145957085  0.7191328113704060
  0.4045697706500620  0.0922785883779734  0.2808681820494638
  0.6794718728700423  0.7750393717454994  0.7033968089662650
  0.3219604942114551  0.2226728014444062  0.2965467734339750
  0.2241013769413755  0.8257693094168186  0.7976560184864927
  0.7767788239226444  0.1731100508471021  0.2018725900416445
  0.9426773236485674  0.8397469921542048  0.7880415224869717
  0.0565135527069027  0.1560195427973876  0.2135136785541363
  0.9573295927028933  0.7183846318974578  0.9080649062918373
  0.0352643903172185  0.2751191584657449  0.0931669107863434
  0.9488492780583132  0.6047315156277258  0.9525201328895156
  0.0495290210129364  0.3899631706463362  0.0489267296621313
  0.8207549084615142  0.5713216048740490  0.9163432215957031
  0.1795605622774279  0.4143319349951681  0.0852901859163740
  0.5639556826476704  0.1138582896851281  0.9520517602021791
  0.4185998555595505  0.8989950907052051  0.0471314232619002
  0.5847361603500225  0.2252203304562944  0.9072670479253138
  0.4044521626899472  0.7825943996528890  0.0911771761087095
  0.7224772985269566  0.0834707758848319  0.9184477257870182
  0.2677894757094169  0.9301430318572853  0.0833524715874474
  0.8992845889604318  0.0580346827922984  0.5482061117647125
  0.1143613705840076  0.9620641067307019  0.4520943159509176
  0.9309391151776301  0.1826016243289495  0.5852623710965251
  0.0846414831520074  0.8272238122355311  0.4171749481577935
  0.7842351320850114  0.0448696315164892  0.5923932623799277
  0.2252408643798021  0.9688412152541050  0.4072083270052596
  0.2787441530621745  0.4170159988103654  0.5922533825289846
  0.7203901153389320  0.5975871651208873  0.4075972154923785
  0.4211035518532605  0.2805482596129588  0.5806681193770443
  0.5724912919174961  0.7335268683864393  0.4158010253885687
  0.3901537837989698  0.4413025466769271  0.5475028593574202
  0.6052615274383425  0.5833867791941850  0.4517998687730466
  0.4763773032801763  0.6196998255404392  0.5963058385633112
  0.5357498432989252  0.3873273894673622  0.4041165992124531
  0.6273813434625174  0.4850297288186135  0.5786564787667885
  0.3763878001903687  0.5149618582168645  0.4207063406245869
  0.0409060150392722  0.3737239165001286  0.9216806084380399
  0.9741844791058929  0.6254043069842967  0.0795953363811388
  0.1748540378938203  0.5323207445771568  0.9066327118059664
  0.8290814778259055  0.4771935080365836  0.0946006305841734
  0.3474564594436496  0.1860731662330350  0.6751672072942303
  0.6517618771628562  0.8158098995450834  0.3249828513784931
  0.5804532337058983  0.3068218879984700  0.6428982409057726
  0.4169185194593862  0.6901738557221080  0.3557021508931701
  0.6308924091897901  0.5009616715397184  0.6541381281708758
  0.3738893108527166  0.4927925142644055  0.3457571134458332
  0.0850020440352619  0.0911727725598734  0.6456266416559135
  0.9202774224500559  0.9047317586266874  0.3558578334890188
  0.1295408384474055  0.8860618592073202  0.6531747593250378
  0.8711981777117639  0.1086750757117695  0.3471211429599964
  0.1348905087133351  0.7104899007703039  0.7161589539791532
  0.8707724343509550  0.2957282829204524  0.2823878843091454
  0.5959497556968154  0.1598298490744053  0.7233324183551681
  0.4053768013790057  0.8378418737251185  0.2767244083008032
  0.3826401606102364  0.0272270501526665  0.9036514938554098
  0.6142701209726917  0.9673980283620024  0.0947427448672385
  0.5181650080436587  0.8766502223899849  0.9212071573500773
  0.4866167492154637  0.1268399510082004  0.0784424506138239
  0.9713306375834272  0.8283427061998733  0.5933349042329721
  0.0257664556374049  0.1778012969478986  0.4059826228220528
  0.1293050224342676  0.9635261779866577  0.5787908353087169
  0.8761938862912648  0.0353126464679328  0.4221531316503377
  0.3064292844813441  0.6220924004503443  0.8349261850694296
  0.7001023690391176  0.3784818064268735  0.1643454454672452
  0.8854822836821369  0.6939238817745109  0.6668394378803144
  0.1161267829137982  0.3041503484630634  0.3330615491064692
  0.3058570680019724  0.1210968262724947  0.8291770778155498
  0.6975015401214467  0.8772077031827218  0.1693642852515526
  0.1139817719923117  0.3728160545681477  0.8472184196725365
  0.8988454680073774  0.6274616530612436  0.1544945822542300
  0.9092768519095624  0.4186577643145918  0.8551556697213520
  0.1018871290181883  0.5748757991510044  0.1461159242961531
  0.8033471501523675  0.6469283160034478  0.8188107244817776
  0.2002568005063620  0.3481575467145122  0.1841035455883675
  0.5416690040128925  0.5180785900668078  0.7611711845115841
  0.4596136600173895  0.4841219883610436  0.2386477075525974
  0.1110267039697697  0.0173081818576916  0.7622256507152574
  0.8845247065015609  0.9792978532875217  0.2376352102015584
  0.6939533721740888  0.9211159637533706  0.8566904062949996
  0.3117691611060741  0.0844818714654436  0.1436813118391327
  0.4990879952035525  0.8720064861479047  0.8458349602300894
  0.5092839174059394  0.1274626943852019  0.1534196286007742
  0.8168142907407251  0.1490438217457838  0.8234813238099032
  0.1860414765971919  0.8546138218749439  0.1762549948571008
  0.3873007128191218  0.6957035641474386  0.6714774421977836
  0.6174226771295260  0.3061251559168476  0.3269506732754637
  0.8042974889668562  0.4048893228005144  0.7803611629618781
  0.1975006850067769  0.5992612363475918  0.2196623473156971
  0.2945350869237753  0.3738852344792311  0.7844558478103834
  0.7076536986790405  0.6251150159020638  0.2143695656760778
  0.9842635091354272  0.4660015824522735  0.7382341078589587
  0.0185162818008564  0.5427460646310162  0.2612227550925540
  0.8504842194560316  0.1984376793636762  0.6799350053409955
  0.1517246699412580  0.7992258689284010  0.3205226873246895
  0.0902775560391647  0.2028199330693837  0.7178432773233105
  0.9100104828024779  0.8034630139602011  0.2825640176593266
  0.4840250345820503  0.8880849634386424  0.7374586054176413
  0.5171665728969177  0.1095162010810173  0.2624115634451073
  0.6317615781881109  0.6557828932925592  0.7098217325533129
  0.3693420518839973  0.3420207110103116  0.2899354796386257
  0.3422488492772572  0.8768759071282454  0.7921180965673338
  0.6578856869487893  0.1233024638606318  0.2065977742478099
  0.8406646834402337  0.8998936132630112  0.7746723198127261
  0.1565291747980399  0.0944662537948895  0.2274961146563717
 
  0.00000000E+00  0.00000000E+00  0.00000000E+00
  0.00000000E+00  0.00000000E+00  0.00000000E+00
  0.00000000E+00  0.00000000E+00  0.00000000E+00
  0.00000000E+00  0.00000000E+00  0.00000000E+00
  0.00000000E+00  0.00000000E+00  0.00000000E+00
  0.00000000E+00  0.00000000E+00  0.00000000E+00
  0.00000000E+00  0.00000000E+00  0.00000000E+00
  0.00000000E+00  0.00000000E+00  0.00000000E+00
  0.00000000E+00  0.00000000E+00  0.00000000E+00
  0.00000000E+00  0.00000000E+00  0.00000000E+00
  0.00000000E+00  0.00000000E+00  0.00000000E+00
  0.00000000E+00  0.00000000E+00  0.00000000E+00
  0.00000000E+00  0.00000000E+00  0.00000000E+00
  0.00000000E+00  0.00000000E+00  0.00000000E+00
  0.00000000E+00  0.00000000E+00  0.00000000E+00
  0.00000000E+00  0.00000000E+00  0.00000000E+00
  0.00000000E+00  0.00000000E+00  0.00000000E+00
  0.00000000E+00  0.00000000E+00  0.00000000E+00
  0.00000000E+00  0.00000000E+00  0.00000000E+00
  0.00000000E+00  0.00000000E+00  0.00000000E+00
  0.00000000E+00  0.00000000E+00  0.00000000E+00
  0.00000000E+00  0.00000000E+00  0.00000000E+00
  0.00000000E+00  0.00000000E+00  0.00000000E+00
  0.00000000E+00  0.00000000E+00  0.00000000E+00
  0.00000000E+00  0.00000000E+00  0.00000000E+00
  0.00000000E+00  0.00000000E+00  0.00000000E+00
  0.00000000E+00  0.00000000E+00  0.00000000E+00
  0.00000000E+00  0.00000000E+00  0.00000000E+00
  0.00000000E+00  0.00000000E+00  0.00000000E+00
  0.00000000E+00  0.00000000E+00  0.00000000E+00
  0.00000000E+00  0.00000000E+00  0.00000000E+00
  0.00000000E+00  0.00000000E+00  0.00000000E+00
  0.00000000E+00  0.00000000E+00  0.00000000E+00
  0.00000000E+00  0.00000000E+00  0.00000000E+00
  0.00000000E+00  0.00000000E+00  0.00000000E+00
  0.00000000E+00  0.00000000E+00  0.00000000E+00
  0.00000000E+00  0.00000000E+00  0.00000000E+00
  0.00000000E+00  0.00000000E+00  0.00000000E+00
  0.00000000E+00  0.00000000E+00  0.00000000E+00
  0.00000000E+00  0.00000000E+00  0.00000000E+00
  0.00000000E+00  0.00000000E+00  0.00000000E+00
  0.00000000E+00  0.00000000E+00  0.00000000E+00
  0.00000000E+00  0.00000000E+00  0.00000000E+00
  0.00000000E+00  0.00000000E+00  0.00000000E+00
  0.00000000E+00  0.00000000E+00  0.00000000E+00
  0.00000000E+00  0.00000000E+00  0.00000000E+00
  0.00000000E+00  0.00000000E+00  0.00000000E+00
  0.00000000E+00  0.00000000E+00  0.00000000E+00
  0.00000000E+00  0.00000000E+00  0.00000000E+00
  0.00000000E+00  0.00000000E+00  0.00000000E+00
  0.00000000E+00  0.00000000E+00  0.00000000E+00
  0.00000000E+00  0.00000000E+00  0.00000000E+00
  0.00000000E+00  0.00000000E+00  0.00000000E+00
  0.00000000E+00  0.00000000E+00  0.00000000E+00
  0.00000000E+00  0.00000000E+00  0.00000000E+00
  0.00000000E+00  0.00000000E+00  0.00000000E+00
  0.00000000E+00  0.00000000E+00  0.00000000E+00
  0.00000000E+00  0.00000000E+00  0.00000000E+00
  0.00000000E+00  0.00000000E+00  0.00000000E+00
  0.00000000E+00  0.00000000E+00  0.00000000E+00
  0.00000000E+00  0.00000000E+00  0.00000000E+00
  0.00000000E+00  0.00000000E+00  0.00000000E+00
  0.00000000E+00  0.00000000E+00  0.00000000E+00
  0.00000000E+00  0.00000000E+00  0.00000000E+00
  0.00000000E+00  0.00000000E+00  0.00000000E+00
  0.00000000E+00  0.00000000E+00  0.00000000E+00
  0.00000000E+00  0.00000000E+00  0.00000000E+00
  0.00000000E+00  0.00000000E+00  0.00000000E+00
  0.00000000E+00  0.00000000E+00  0.00000000E+00
  0.00000000E+00  0.00000000E+00  0.00000000E+00
  0.00000000E+00  0.00000000E+00  0.00000000E+00
  0.00000000E+00  0.00000000E+00  0.00000000E+00
  0.00000000E+00  0.00000000E+00  0.00000000E+00
  0.00000000E+00  0.00000000E+00  0.00000000E+00
  0.00000000E+00  0.00000000E+00  0.00000000E+00
  0.00000000E+00  0.00000000E+00  0.00000000E+00
  0.00000000E+00  0.00000000E+00  0.00000000E+00
  0.00000000E+00  0.00000000E+00  0.00000000E+00
  0.00000000E+00  0.00000000E+00  0.00000000E+00
  0.00000000E+00  0.00000000E+00  0.00000000E+00
  0.00000000E+00  0.00000000E+00  0.00000000E+00
  0.00000000E+00  0.00000000E+00  0.00000000E+00
  0.00000000E+00  0.00000000E+00  0.00000000E+00
  0.00000000E+00  0.00000000E+00  0.00000000E+00
  0.00000000E+00  0.00000000E+00  0.00000000E+00
  0.00000000E+00  0.00000000E+00  0.00000000E+00
  0.00000000E+00  0.00000000E+00  0.00000000E+00
  0.00000000E+00  0.00000000E+00  0.00000000E+00
  0.00000000E+00  0.00000000E+00  0.00000000E+00
  0.00000000E+00  0.00000000E+00  0.00000000E+00
  0.00000000E+00  0.00000000E+00  0.00000000E+00
  0.00000000E+00  0.00000000E+00  0.00000000E+00
  0.00000000E+00  0.00000000E+00  0.00000000E+00
  0.00000000E+00  0.00000000E+00  0.00000000E+00
  0.00000000E+00  0.00000000E+00  0.00000000E+00
  0.00000000E+00  0.00000000E+00  0.00000000E+00
  0.00000000E+00  0.00000000E+00  0.00000000E+00
  0.00000000E+00  0.00000000E+00  0.00000000E+00
  0.00000000E+00  0.00000000E+00  0.00000000E+00
  0.00000000E+00  0.00000000E+00  0.00000000E+00
  0.00000000E+00  0.00000000E+00  0.00000000E+00
  0.00000000E+00  0.00000000E+00  0.00000000E+00
  0.00000000E+00  0.00000000E+00  0.00000000E+00
  0.00000000E+00  0.00000000E+00  0.00000000E+00
  0.00000000E+00  0.00000000E+00  0.00000000E+00
  0.00000000E+00  0.00000000E+00  0.00000000E+00
  0.00000000E+00  0.00000000E+00  0.00000000E+00
  0.00000000E+00  0.00000000E+00  0.00000000E+00
  0.00000000E+00  0.00000000E+00  0.00000000E+00
  0.00000000E+00  0.00000000E+00  0.00000000E+00
  0.00000000E+00  0.00000000E+00  0.00000000E+00
  0.00000000E+00  0.00000000E+00  0.00000000E+00
  0.00000000E+00  0.00000000E+00  0.00000000E+00
  0.00000000E+00  0.00000000E+00  0.00000000E+00
  0.00000000E+00  0.00000000E+00  0.00000000E+00
  0.00000000E+00  0.00000000E+00  0.00000000E+00
  0.00000000E+00  0.00000000E+00  0.00000000E+00
  0.00000000E+00  0.00000000E+00  0.00000000E+00
  0.00000000E+00  0.00000000E+00  0.00000000E+00
  0.00000000E+00  0.00000000E+00  0.00000000E+00
  0.00000000E+00  0.00000000E+00  0.00000000E+00
  0.00000000E+00  0.00000000E+00  0.00000000E+00
  0.00000000E+00  0.00000000E+00  0.00000000E+00
  0.00000000E+00  0.00000000E+00  0.00000000E+00
  0.00000000E+00  0.00000000E+00  0.00000000E+00
  0.00000000E+00  0.00000000E+00  0.00000000E+00
  0.00000000E+00  0.00000000E+00  0.00000000E+00
  0.00000000E+00  0.00000000E+00  0.00000000E+00
  0.00000000E+00  0.00000000E+00  0.00000000E+00
  0.00000000E+00  0.00000000E+00  0.00000000E+00
  0.00000000E+00  0.00000000E+00  0.00000000E+00
  0.00000000E+00  0.00000000E+00  0.00000000E+00
  0.00000000E+00  0.00000000E+00  0.00000000E+00
  0.00000000E+00  0.00000000E+00  0.00000000E+00
  0.00000000E+00  0.00000000E+00  0.00000000E+00
  0.00000000E+00  0.00000000E+00  0.00000000E+00
  0.00000000E+00  0.00000000E+00  0.00000000E+00
  0.00000000E+00  0.00000000E+00  0.00000000E+00
  0.00000000E+00  0.00000000E+00  0.00000000E+00
  0.00000000E+00  0.00000000E+00  0.00000000E+00
  0.00000000E+00  0.00000000E+00  0.00000000E+00
  0.00000000E+00  0.00000000E+00  0.00000000E+00
  0.00000000E+00  0.00000000E+00  0.00000000E+00
  0.00000000E+00  0.00000000E+00  0.00000000E+00
  0.00000000E+00  0.00000000E+00  0.00000000E+00
  0.00000000E+00  0.00000000E+00  0.00000000E+00
  0.00000000E+00  0.00000000E+00  0.00000000E+00
  0.00000000E+00  0.00000000E+00  0.00000000E+00
  0.00000000E+00  0.00000000E+00  0.00000000E+00
  0.00000000E+00  0.00000000E+00  0.00000000E+00
  0.00000000E+00  0.00000000E+00  0.00000000E+00
  0.00000000E+00  0.00000000E+00  0.00000000E+00
  0.00000000E+00  0.00000000E+00  0.00000000E+00
  0.00000000E+00  0.00000000E+00  0.00000000E+00
  0.00000000E+00  0.00000000E+00  0.00000000E+00
  0.00000000E+00  0.00000000E+00  0.00000000E+00
  0.00000000E+00  0.00000000E+00  0.00000000E+00
  0.00000000E+00  0.00000000E+00  0.00000000E+00
  0.00000000E+00  0.00000000E+00  0.00000000E+00
  0.00000000E+00  0.00000000E+00  0.00000000E+00
  0.00000000E+00  0.00000000E+00  0.00000000E+00
  0.00000000E+00  0.00000000E+00  0.00000000E+00
  0.00000000E+00  0.00000000E+00  0.00000000E+00
  0.00000000E+00  0.00000000E+00  0.00000000E+00
  0.00000000E+00  0.00000000E+00  0.00000000E+00
  0.00000000E+00  0.00000000E+00  0.00000000E+00
  0.00000000E+00  0.00000000E+00  0.00000000E+00
  0.00000000E+00  0.00000000E+00  0.00000000E+00
  0.00000000E+00  0.00000000E+00  0.00000000E+00
  0.00000000E+00  0.00000000E+00  0.00000000E+00
  0.00000000E+00  0.00000000E+00  0.00000000E+00
  0.00000000E+00  0.00000000E+00  0.00000000E+00
  0.00000000E+00  0.00000000E+00  0.00000000E+00
  0.00000000E+00  0.00000000E+00  0.00000000E+00
  0.00000000E+00  0.00000000E+00  0.00000000E+00
  0.00000000E+00  0.00000000E+00  0.00000000E+00
  0.00000000E+00  0.00000000E+00  0.00000000E+00
  0.00000000E+00  0.00000000E+00  0.00000000E+00
  0.00000000E+00  0.00000000E+00  0.00000000E+00
  0.00000000E+00  0.00000000E+00  0.00000000E+00
  0.00000000E+00  0.00000000E+00  0.00000000E+00
  0.00000000E+00  0.00000000E+00  0.00000000E+00
  0.00000000E+00  0.00000000E+00  0.00000000E+00
  0.00000000E+00  0.00000000E+00  0.00000000E+00
  0.00000000E+00  0.00000000E+00  0.00000000E+00
  0.00000000E+00  0.00000000E+00  0.00000000E+00
  0.00000000E+00  0.00000000E+00  0.00000000E+00
  0.00000000E+00  0.00000000E+00  0.00000000E+00
