# Supplementary material for: Thermodynamic Origin of the Photostability of the Two-Dimensional Perovskite PEA2Pb(I1–xBrx)4
Source: ACS Energy Lett. 2023 Jan 13;8(2):943–9. doi: 10.1021/acsenergylett.2c02463 (PMC9926482; doi:10.1021/acsenergylett.2c02463)
Supplement: Supplementary file 2 — nz2c02463_si_002.zip [file nz2c02463_si_002.zip › suppl/4_Br/11/POSCAR]

11                                      
   1.00000000000000     
     8.3549923616307566   -0.0032334155616346    0.0020692165112129
     0.1011290681730232    8.3494185564003871    0.0025263610033563
     2.2549659003311970    2.2587120051441452   32.1863477949375181
   Pb   Br   I    N    C    H 
     4     8     8     8    64    96
Direct
  0.0004397691348511  0.0005246140243069 -0.0000062329231835
  0.5006583754555064  0.4999393117495291  0.9998929616908397
  0.5001292346874487 -0.0001625598817459  0.5000242871293862
  0.0002941400657473  0.5000494206496879  0.4999867056481770
  0.3118733978664254  0.1901452446248499  0.9996156983398836
  0.8145848550862576  0.3139187086809332 -0.0002935682907517
  0.3105641231346498  0.6890647031196659  0.5000644018557453
  0.6907137721657846  0.3106437160293468  0.4998022632138442
  0.8139040044896331  0.8139157677303619  0.4988279697913806
  0.1877908823469782  0.1862627489526459  0.5008298285082993
  0.1887072966571039  0.6888215587942136  0.0007071369656275
  0.6907188565266738  0.8107609216593206 -0.0002616920479384
  0.4524338468692838  0.4798656279195173  0.0994813200638991
  0.5517651564261801  0.5181051461595895  0.9002512301448243
  0.0147365958342303  0.0167669948781271  0.9004521027926701
  0.9895671538793911  0.9845074886401387  0.0995195713075813
  0.9812276553899573  0.4497158283781459  0.5994563095206292
  0.0207574226880534  0.5497385710261922  0.4005437935384544
  0.5157070322541271  0.0117827390382053  0.4006128525698815
  0.4850717902275115  0.9875683931515672  0.5996024548361463
  0.9558570750362763  0.6008150404598842  0.9227544295078337
  0.0478646547435637  0.4000639732069947  0.0774905113224375
  0.5963518982231270  0.1018017829065537  0.9232256102462477
  0.4075229671945733  0.8962219214287984  0.0759779111515592
  0.9005515155963109  0.0434406975785530  0.5773134704360864
  0.1002660159138968  0.9560120573623108  0.4226327634956375
  0.3980884904890015  0.4061323021643114  0.5761696857656944
  0.6040078851160606  0.5933589650421710  0.4238825312056296
  0.0510341381066320  0.6173921677739995  0.8303274389825859
  0.9517896204357351  0.3838387141784859  0.1698514950773158
  0.5594589683621918  0.1174553247670815  0.8305006182819032
  0.4453719775246165  0.8822419986016620  0.1688719846171163
  0.5138372684127381  0.5061567789750177  0.5961367905640457
  0.4893983181553644  0.4916260561377606  0.4040610016244670
  0.0664456337606471  0.4825323647732775  0.9027527862173227
  0.9370316787721351  0.5183920648741787  0.0973704507390031
  0.3838730889675190  0.4457599592490039  0.6687451960854125
  0.6169074197002316  0.5538866950083358  0.3313606817252757
  0.8845511154173595  0.9501277991738875  0.6699684642692786
  0.1164529975973135  0.0495073907070434  0.3302118754186196
  0.3022396530765582  0.3037625012032606  0.6821917782247713
  0.6972181920992155  0.6969421064029832  0.3182877129945161
  0.5357237858390972  0.4420927418572140  0.6407106481870789
  0.4654817690111312  0.5554393837588038  0.3595635864611604
  0.0367640910402178  0.9728614251385276  0.6423303122796555
  0.9638231487692265  0.0267501135332128  0.3576945093332921
  0.1788340697456288  0.5969928606154731  0.7066191136819413
  0.8238321514608369  0.4062433986286721  0.2930887311884225
  0.6579279025796555  0.0598021036230008  0.7105317645104537
  0.3436637802125757  0.9397444848720315  0.2898861442803688
  0.5006377968256266  0.9838851973152459  0.9027637386311479
  0.5078285230181246  0.0109966585209715  0.0961719496434045
  0.0185290667524824  0.9331933411267248  0.5976152639753397
  0.9819648203966632  0.0661822793748544  0.4024349072975285
  0.2041194639647820  0.6846645875757964  0.8222575266867180
  0.7985935330520074  0.3172580498632520  0.1782450529701861
  0.8215574753689081  0.7957975732330049  0.6793938437581003
  0.1799130743906334  0.2037078337087240  0.3209859941669155
  0.4111508680990754  0.1830554351122321  0.8198252531817964
  0.5919653634615994  0.8154638352464127  0.1804842253501932
  0.0287941073575562  0.4646800316998483  0.8578609567469800
  0.9739572526717026  0.5365466591658515  0.1422994154415980
  0.9200858919529310  0.6964915556554764  0.8129755557062617
  0.0832384707297937  0.3037586643540681  0.1867216984796675
  0.5456348197956848  0.4048429014318361  0.7800694713067967
  0.4530773200873375  0.5961884213784824  0.2201048835948957
  0.0933868620017283  0.9064650739987724  0.7808466525601646
  0.9100373257401926  0.0941785488988010  0.2190612269619173
  0.5668028705049736  0.9648746252709111  0.8582385390543327
  0.4424650368833951  0.0337227531490738  0.1405868250834082
  0.7002767753903567  0.1978332042172883  0.8155487257591340
  0.3028347915155999  0.8038521717821974  0.1834153647657066
  0.3202217974025059  0.5925276901073719  0.6811212035454326
  0.6823136138150123  0.4083324721615660  0.3186081634126499
  0.6934296023299108  0.3409863098291094  0.7906292895020111
  0.3068357995666743  0.6615855516865363  0.2088002725162947
  0.4044736065378923  0.3248415986814244  0.7944877597389067
  0.5957504415484445  0.6742426565749756  0.2061218841676255
  0.0973516385709024  0.4550135421573526  0.7194521203573944
  0.9040353613723155  0.5494278829858449  0.2807089501288828
  0.8014336552479968  0.0815329245648370  0.6859190160295442
  0.1996819221266007  0.9180795314912068  0.3142869909615777
  0.1591347718458010  0.3086314092041533  0.7071654072867001
  0.8406637461294223  0.6945883505634539  0.2934108329618155
  0.5958183755947158  0.9058333521859534  0.7193456919736885
  0.4065682130525280  0.0935521882534004  0.2814149125496849
  0.6788158401494729  0.7740417849836747  0.7039493591582539
  0.3236933703283076  0.2252773823132256  0.2968446059767764
  0.2246243886609832  0.8280607641710063  0.7978557637492445
  0.7783592507685979  0.1734374592068505  0.2024889136421610
  0.9408194149770042  0.8398984852675025  0.7881726021081727
  0.0628414448565502  0.1601600340416480  0.2114305402695688
  0.9739176175529172  0.7178254134286610  0.9095759101656399
  0.0298058669149407  0.2831135450090213  0.0907142108758557
  0.9764537286588567  0.6036567855959493  0.9538577426802078
  0.0273231276232204  0.3968978354912585  0.0463887812051202
  0.8358039258950445  0.5718240011731995  0.9202729080204931
  0.1679253464523277  0.4290395188394651  0.0799935220381623
  0.5564370688285246  0.1048748067115526  0.9541661361054565
  0.4458520882962583  0.8925655087393600  0.0449482848649983
  0.5845757700839183  0.2188659015291960  0.9099009615698608
  0.4170528463837966  0.7787834287446770  0.0892259357541110
  0.7182459592434102  0.0721142502274225  0.9212928159095359
  0.2864406302068276  0.9289483134626303  0.0782515784555989
  0.8969873021722732  0.0211381942539262  0.5463224100397612
  0.1038646652321420  0.9779729572627934  0.4536398239494520
  0.9300755666852875  0.1636481949949026  0.5793376675598536
  0.0710311315900772  0.8357614531937754  0.4205387826059273
  0.7836823883848369  0.0264993554535229  0.5906249419298211
  0.2170549197371597  0.9733000520588735  0.4093076494719380
  0.2810376870104150  0.4161649898558687  0.5895368365910922
  0.7211320553739279  0.5843842832427921  0.4104844769396844
  0.4302979502909033  0.2848327080362806  0.5784893151338799
  0.5704954442041829  0.7143010690560925  0.4215273771666810
  0.3938741562751604  0.4443796458002865  0.5451353907182629
  0.6087276865631249  0.5554222932680465  0.4549250563210785
  0.4676318705776144  0.6299129837921892  0.5944805452518958
  0.5375765304236114  0.3686270633365327  0.4055585505005080
  0.6280450722981046  0.5030285226900991  0.5772621870981584
  0.3755303331663528  0.4928033444571575  0.4231292359983351
  0.0512825635542908  0.3676773216297289  0.9212350865811705
  0.9523208390994453  0.6331724568088349  0.0788569384325998
  0.1894014275626494  0.5243942016531364  0.9050427190097891
  0.8141849128027276  0.4763767532550241  0.0949958876167446
  0.3509766650660097  0.1890719849556862  0.6726685045813150
  0.6472561624804080  0.8107437570466036  0.3280984574592303
  0.5844300407805543  0.3191053415053290  0.6406983190373267
  0.4150623199835608  0.6777106528968669  0.3596948410815515
  0.6288235742044562  0.5165859886720119  0.6520039198908767
  0.3732287143026316  0.4795023371979604  0.3484402599072596
  0.0799759252861210  0.0966915968279844  0.6425277858863241
  0.9205854946560420  0.9029622148554585  0.3574450438662838
  0.1325907867009864  0.8936926082886505  0.6538231262992099
  0.8681997640160500  0.1060850528268172  0.3461597986531079
  0.1312302096221699  0.7108870483833755  0.7167435474978610
  0.8726395456802322  0.2932067917620260  0.2826753466040174
  0.5946256076324761  0.1630068743873648  0.7228038954421441
  0.4068603702965191  0.8365761476956550  0.2775612989022634
  0.3757062069462643  0.0266427504923921  0.9042532429919232
  0.6310675259652223  0.9635916908650239  0.0948645755866570
  0.5062045983723762  0.8692975044634893  0.9214573690596211
  0.5065131788862715  0.1252825818178057  0.0772178826362153
  0.9762146431028613  0.8100831901652835  0.5957443915503949
  0.0240523436175084  0.1893268368973864  0.4043658472504320
  0.1332212244471049  0.9473208360124057  0.5790700863793392
  0.8673683397312612  0.0516246034269164  0.4210014654617248
  0.3076033872393049  0.6245927293908842  0.8354985601306189
  0.6948535691508663  0.3780457191366223  0.1653387296685475
  0.8849038073208413  0.6921338974104415  0.6672112294236417
  0.1164428934003324  0.3074108017126297  0.3331101241598509
  0.3002276380608134  0.1224233079621926  0.8315490747859747
  0.7040476718651644  0.8748450302486732  0.1691655593755383
  0.1091830442599542  0.3695440816763549  0.8465398966663307
  0.8932201630631935  0.6315542842668282  0.1535381138543636
  0.9056220868263003  0.4203107857093694  0.8572339722278264
  0.0970072100225727  0.5811672368022730  0.1430125370703008
  0.8002981296346932  0.6455712471930241  0.8193171190184775
  0.2030841868800267  0.3543025257242238  0.1801280534274979
  0.5387763741954580  0.5169853601038148  0.7609004366872016
  0.4573700645015470  0.4844262997680202  0.2395308977955929
  0.1105025384448532  0.0194279868349354  0.7621139559892322
  0.8931764641613055  0.9808975144052321  0.2376639209225332
  0.6910148556307575  0.9198038122985654  0.8583474214147028
  0.3196710716538689  0.0825828727432992  0.1402733923739195
  0.4957315257138879  0.8697460254064604  0.8466247388698571
  0.5165559965173484  0.1271240152966381  0.1518995257514382
  0.8160347944184710  0.1476818320075302  0.8238131408470166
  0.1882054512410979  0.8548736423675165  0.1745383312410488
  0.3823058372898201  0.7040225747244768  0.6705975512305908
  0.6214736361900082  0.2958641474393892  0.3288552498743498
  0.8039574704378450  0.4031442674102922  0.7797199393126135
  0.1951145926096584  0.6010147043925843  0.2194124125111390
  0.2893849969012033  0.3742203019937148  0.7857360380914338
  0.7097406560567699  0.6239241081051885  0.2154300751976215
  0.9857596043597743  0.4598089612568564  0.7388631850992279
  0.0159185002091523  0.5464317635430634  0.2613575521357439
  0.8491215138860834  0.2022448298017190  0.6785698999333435
  0.1516443011070225  0.7974129023471069  0.3214610781199805
  0.0949005255118496  0.1978360868828150  0.7167395576504999
  0.9036942767902250  0.8063450224970040  0.2841764347785399
  0.4827321156148545  0.8882226092400978  0.7379221907865926
  0.5202110578619276  0.1109775139268922  0.2630716008420302
  0.6312497809000752  0.6534363075726118  0.7108474903617789
  0.3718268481297627  0.3457373717188856  0.2901556061243803
  0.3437260070766625  0.8802563321756326  0.7922537178846505
  0.6591302314932587  0.1216487285489518  0.2083290761504407
  0.8379320003113718  0.8994890032409506  0.7746879553332676
  0.1659971527504802  0.0999049183833496  0.2246054226043234
 
  0.00000000E+00  0.00000000E+00  0.00000000E+00
  0.00000000E+00  0.00000000E+00  0.00000000E+00
  0.00000000E+00  0.00000000E+00  0.00000000E+00
  0.00000000E+00  0.00000000E+00  0.00000000E+00
  0.00000000E+00  0.00000000E+00  0.00000000E+00
  0.00000000E+00  0.00000000E+00  0.00000000E+00
  0.00000000E+00  0.00000000E+00  0.00000000E+00
  0.00000000E+00  0.00000000E+00  0.00000000E+00
  0.00000000E+00  0.00000000E+00  0.00000000E+00
  0.00000000E+00  0.00000000E+00  0.00000000E+00
  0.00000000E+00  0.00000000E+00  0.00000000E+00
  0.00000000E+00  0.00000000E+00  0.00000000E+00
  0.00000000E+00  0.00000000E+00  0.00000000E+00
  0.00000000E+00  0.00000000E+00  0.00000000E+00
  0.00000000E+00  0.00000000E+00  0.00000000E+00
  0.00000000E+00  0.00000000E+00  0.00000000E+00
  0.00000000E+00  0.00000000E+00  0.00000000E+00
  0.00000000E+00  0.00000000E+00  0.00000000E+00
  0.00000000E+00  0.00000000E+00  0.00000000E+00
  0.00000000E+00  0.00000000E+00  0.00000000E+00
  0.00000000E+00  0.00000000E+00  0.00000000E+00
  0.00000000E+00  0.00000000E+00  0.00000000E+00
  0.00000000E+00  0.00000000E+00  0.00000000E+00
  0.00000000E+00  0.00000000E+00  0.00000000E+00
  0.00000000E+00  0.00000000E+00  0.00000000E+00
  0.00000000E+00  0.00000000E+00  0.00000000E+00
  0.00000000E+00  0.00000000E+00  0.00000000E+00
  0.00000000E+00  0.00000000E+00  0.00000000E+00
  0.00000000E+00  0.00000000E+00  0.00000000E+00
  0.00000000E+00  0.00000000E+00  0.00000000E+00
  0.00000000E+00  0.00000000E+00  0.00000000E+00
  0.00000000E+00  0.00000000E+00  0.00000000E+00
  0.00000000E+00  0.00000000E+00  0.00000000E+00
  0.00000000E+00  0.00000000E+00  0.00000000E+00
  0.00000000E+00  0.00000000E+00  0.00000000E+00
  0.00000000E+00  0.00000000E+00  0.00000000E+00
  0.00000000E+00  0.00000000E+00  0.00000000E+00
  0.00000000E+00  0.00000000E+00  0.00000000E+00
  0.00000000E+00  0.00000000E+00  0.00000000E+00
  0.00000000E+00  0.00000000E+00  0.00000000E+00
  0.00000000E+00  0.00000000E+00  0.00000000E+00
  0.00000000E+00  0.00000000E+00  0.00000000E+00
  0.00000000E+00  0.00000000E+00  0.00000000E+00
  0.00000000E+00  0.00000000E+00  0.00000000E+00
  0.00000000E+00  0.00000000E+00  0.00000000E+00
  0.00000000E+00  0.00000000E+00  0.00000000E+00
  0.00000000E+00  0.00000000E+00  0.00000000E+00
  0.00000000E+00  0.00000000E+00  0.00000000E+00
  0.00000000E+00  0.00000000E+00  0.00000000E+00
  0.00000000E+00  0.00000000E+00  0.00000000E+00
  0.00000000E+00  0.00000000E+00  0.00000000E+00
  0.00000000E+00  0.00000000E+00  0.00000000E+00
  0.00000000E+00  0.00000000E+00  0.00000000E+00
  0.00000000E+00  0.00000000E+00  0.00000000E+00
  0.00000000E+00  0.00000000E+00  0.00000000E+00
  0.00000000E+00  0.00000000E+00  0.00000000E+00
  0.00000000E+00  0.00000000E+00  0.00000000E+00
  0.00000000E+00  0.00000000E+00  0.00000000E+00
  0.00000000E+00  0.00000000E+00  0.00000000E+00
  0.00000000E+00  0.00000000E+00  0.00000000E+00
  0.00000000E+00  0.00000000E+00  0.00000000E+00
  0.00000000E+00  0.00000000E+00  0.00000000E+00
  0.00000000E+00  0.00000000E+00  0.00000000E+00
  0.00000000E+00  0.00000000E+00  0.00000000E+00
  0.00000000E+00  0.00000000E+00  0.00000000E+00
  0.00000000E+00  0.00000000E+00  0.00000000E+00
  0.00000000E+00  0.00000000E+00  0.00000000E+00
  0.00000000E+00  0.00000000E+00  0.00000000E+00
  0.00000000E+00  0.00000000E+00  0.00000000E+00
  0.00000000E+00  0.00000000E+00  0.00000000E+00
  0.00000000E+00  0.00000000E+00  0.00000000E+00
  0.00000000E+00  0.00000000E+00  0.00000000E+00
  0.00000000E+00  0.00000000E+00  0.00000000E+00
  0.00000000E+00  0.00000000E+00  0.00000000E+00
  0.00000000E+00  0.00000000E+00  0.00000000E+00
  0.00000000E+00  0.00000000E+00  0.00000000E+00
  0.00000000E+00  0.00000000E+00  0.00000000E+00
  0.00000000E+00  0.00000000E+00  0.00000000E+00
  0.00000000E+00  0.00000000E+00  0.00000000E+00
  0.00000000E+00  0.00000000E+00  0.00000000E+00
  0.00000000E+00  0.00000000E+00  0.00000000E+00
  0.00000000E+00  0.00000000E+00  0.00000000E+00
  0.00000000E+00  0.00000000E+00  0.00000000E+00
  0.00000000E+00  0.00000000E+00  0.00000000E+00
  0.00000000E+00  0.00000000E+00  0.00000000E+00
  0.00000000E+00  0.00000000E+00  0.00000000E+00
  0.00000000E+00  0.00000000E+00  0.00000000E+00
  0.00000000E+00  0.00000000E+00  0.00000000E+00
  0.00000000E+00  0.00000000E+00  0.00000000E+00
  0.00000000E+00  0.00000000E+00  0.00000000E+00
  0.00000000E+00  0.00000000E+00  0.00000000E+00
  0.00000000E+00  0.00000000E+00  0.00000000E+00
  0.00000000E+00  0.00000000E+00  0.00000000E+00
  0.00000000E+00  0.00000000E+00  0.00000000E+00
  0.00000000E+00  0.00000000E+00  0.00000000E+00
  0.00000000E+00  0.00000000E+00  0.00000000E+00
  0.00000000E+00  0.00000000E+00  0.00000000E+00
  0.00000000E+00  0.00000000E+00  0.00000000E+00
  0.00000000E+00  0.00000000E+00  0.00000000E+00
  0.00000000E+00  0.00000000E+00  0.00000000E+00
  0.00000000E+00  0.00000000E+00  0.00000000E+00
  0.00000000E+00  0.00000000E+00  0.00000000E+00
  0.00000000E+00  0.00000000E+00  0.00000000E+00
  0.00000000E+00  0.00000000E+00  0.00000000E+00
  0.00000000E+00  0.00000000E+00  0.00000000E+00
  0.00000000E+00  0.00000000E+00  0.00000000E+00
  0.00000000E+00  0.00000000E+00  0.00000000E+00
  0.00000000E+00  0.00000000E+00  0.00000000E+00
  0.00000000E+00  0.00000000E+00  0.00000000E+00
  0.00000000E+00  0.00000000E+00  0.00000000E+00
  0.00000000E+00  0.00000000E+00  0.00000000E+00
  0.00000000E+00  0.00000000E+00  0.00000000E+00
  0.00000000E+00  0.00000000E+00  0.00000000E+00
  0.00000000E+00  0.00000000E+00  0.00000000E+00
  0.00000000E+00  0.00000000E+00  0.00000000E+00
  0.00000000E+00  0.00000000E+00  0.00000000E+00
  0.00000000E+00  0.00000000E+00  0.00000000E+00
  0.00000000E+00  0.00000000E+00  0.00000000E+00
  0.00000000E+00  0.00000000E+00  0.00000000E+00
  0.00000000E+00  0.00000000E+00  0.00000000E+00
  0.00000000E+00  0.00000000E+00  0.00000000E+00
  0.00000000E+00  0.00000000E+00  0.00000000E+00
  0.00000000E+00  0.00000000E+00  0.00000000E+00
  0.00000000E+00  0.00000000E+00  0.00000000E+00
  0.00000000E+00  0.00000000E+00  0.00000000E+00
  0.00000000E+00  0.00000000E+00  0.00000000E+00
  0.00000000E+00  0.00000000E+00  0.00000000E+00
  0.00000000E+00  0.00000000E+00  0.00000000E+00
  0.00000000E+00  0.00000000E+00  0.00000000E+00
  0.00000000E+00  0.00000000E+00  0.00000000E+00
  0.00000000E+00  0.00000000E+00  0.00000000E+00
  0.00000000E+00  0.00000000E+00  0.00000000E+00
  0.00000000E+00  0.00000000E+00  0.00000000E+00
  0.00000000E+00  0.00000000E+00  0.00000000E+00
  0.00000000E+00  0.00000000E+00  0.00000000E+00
  0.00000000E+00  0.00000000E+00  0.00000000E+00
  0.00000000E+00  0.00000000E+00  0.00000000E+00
  0.00000000E+00  0.00000000E+00  0.00000000E+00
  0.00000000E+00  0.00000000E+00  0.00000000E+00
  0.00000000E+00  0.00000000E+00  0.00000000E+00
  0.00000000E+00  0.00000000E+00  0.00000000E+00
  0.00000000E+00  0.00000000E+00  0.00000000E+00
  0.00000000E+00  0.00000000E+00  0.00000000E+00
  0.00000000E+00  0.00000000E+00  0.00000000E+00
  0.00000000E+00  0.00000000E+00  0.00000000E+00
  0.00000000E+00  0.00000000E+00  0.00000000E+00
  0.00000000E+00  0.00000000E+00  0.00000000E+00
  0.00000000E+00  0.00000000E+00  0.00000000E+00
  0.00000000E+00  0.00000000E+00  0.00000000E+00
  0.00000000E+00  0.00000000E+00  0.00000000E+00
  0.00000000E+00  0.00000000E+00  0.00000000E+00
  0.00000000E+00  0.00000000E+00  0.00000000E+00
  0.00000000E+00  0.00000000E+00  0.00000000E+00
  0.00000000E+00  0.00000000E+00  0.00000000E+00
  0.00000000E+00  0.00000000E+00  0.00000000E+00
  0.00000000E+00  0.00000000E+00  0.00000000E+00
  0.00000000E+00  0.00000000E+00  0.00000000E+00
  0.00000000E+00  0.00000000E+00  0.00000000E+00
  0.00000000E+00  0.00000000E+00  0.00000000E+00
  0.00000000E+00  0.00000000E+00  0.00000000E+00
  0.00000000E+00  0.00000000E+00  0.00000000E+00
  0.00000000E+00  0.00000000E+00  0.00000000E+00
  0.00000000E+00  0.00000000E+00  0.00000000E+00
  0.00000000E+00  0.00000000E+00  0.00000000E+00
  0.00000000E+00  0.00000000E+00  0.00000000E+00
  0.00000000E+00  0.00000000E+00  0.00000000E+00
  0.00000000E+00  0.00000000E+00  0.00000000E+00
  0.00000000E+00  0.00000000E+00  0.00000000E+00
  0.00000000E+00  0.00000000E+00  0.00000000E+00
  0.00000000E+00  0.00000000E+00  0.00000000E+00
  0.00000000E+00  0.00000000E+00  0.00000000E+00
  0.00000000E+00  0.00000000E+00  0.00000000E+00
  0.00000000E+00  0.00000000E+00  0.00000000E+00
  0.00000000E+00  0.00000000E+00  0.00000000E+00
  0.00000000E+00  0.00000000E+00  0.00000000E+00
  0.00000000E+00  0.00000000E+00  0.00000000E+00
  0.00000000E+00  0.00000000E+00  0.00000000E+00
  0.00000000E+00  0.00000000E+00  0.00000000E+00
  0.00000000E+00  0.00000000E+00  0.00000000E+00
  0.00000000E+00  0.00000000E+00  0.00000000E+00
  0.00000000E+00  0.00000000E+00  0.00000000E+00
  0.00000000E+00  0.00000000E+00  0.00000000E+00
  0.00000000E+00  0.00000000E+00  0.00000000E+00
  0.00000000E+00  0.00000000E+00  0.00000000E+00
  0.00000000E+00  0.00000000E+00  0.00000000E+00
  0.00000000E+00  0.00000000E+00  0.00000000E+00
  0.00000000E+00  0.00000000E+00  0.00000000E+00
  0.00000000E+00  0.00000000E+00  0.00000000E+00
