# Supplementary material for: Thermodynamic Origin of the Photostability of the Two-Dimensional Perovskite PEA2Pb(I1–xBrx)4
Source: ACS Energy Lett. 2023 Jan 13;8(2):943–9. doi: 10.1021/acsenergylett.2c02463 (PMC9926482; doi:10.1021/acsenergylett.2c02463)
Supplement: Supplementary file 2 — nz2c02463_si_002.zip [file nz2c02463_si_002.zip › suppl/4_Br/7/POSCAR]

7                                       
   1.00000000000000     
     8.4358525010589922    0.0183089032787456    0.0051863215984216
     0.1236651211158272    8.4301480927471015    0.0055392299599755
     2.2952197280819888    2.2980460910549314   32.0360393680645217
   Pb   Br   I    N    C    H 
     4     8     8     8    64    96
Direct
  0.0122595591364485  0.0128728504065566  0.9987084646025904
  0.5126730823003993  0.4820890384618895  0.0010472930393160
  0.5103525812895348  0.9836024898530118  0.5002514725193771
  0.0074885741873048  0.5155602536827270  0.5006567623611919
  0.3270609595088491  0.1810126618381849  0.9984228128273137
  0.9992668682811577  0.0112842221167773  0.9046024673667696
  0.0017612452741606  0.9976116378270657  0.0939815491432379
  0.9918197655675098  0.4469292034174306  0.5951238678959953
  0.0103982332537916  0.5595745371146887  0.4054875297320497
  0.8329880304007685  0.3197339976612942  0.9989456540210369
  0.3230439731615608  0.6832935840316754  0.4998744626190849
  0.8305151446300104  0.8237069352244187  0.5019047484021899
  0.4515169826658984  0.4787792790177597  0.1011028928702302
  0.5486450028883565  0.5141551765191765  0.9000536714771499
  0.5177245329312420  0.0125931112035436  0.3992553950141741
  0.4873657603569858  0.9869310612752464  0.6001269085304971
  0.6949796528626914  0.3124937960287638  0.4982485058945408
  0.1958942539507395  0.1887247707290150  0.4970015203716132
  0.1966904028075729  0.6828647685186041  0.9980805493242244
  0.6976108674893343  0.8079380883257389  0.0042841841850797
  0.9431956192843198  0.6109920904911235  0.9193500643784953
  0.0510695136417341  0.3922811875554825  0.0795028488633972
  0.6086536452883894  0.1010879759787174  0.9219198793791170
  0.3874619147346995  0.8977756121454679  0.0793621934678558
  0.9014604439391457  0.0651943094926405  0.5791301009374679
  0.1029416910361926  0.9337026962000514  0.4202099953070041
  0.3916034101754480  0.4046370576518025  0.5787872661007747
  0.6085870101816081  0.6038690488883995  0.4194020689009316
  0.0525639034448657  0.6177862978533121  0.8289364156072581
  0.9530128761705304  0.3793919627846695  0.1712845591413735
  0.5618076975365118  0.1176060856774861  0.8296928996468454
  0.4383624308439844  0.8828392596549217  0.1709968202727888
  0.5121600922373585  0.4988515661526131  0.5980280908827827
  0.4879012168375088  0.5053011341764123  0.4015696846514839
  0.0549266241396725  0.4884737591190934  0.9021785632545377
  0.9452747253904767  0.5153988856912486  0.0986509670707497
  0.3834563066022003  0.4436824780182733  0.6709236027696841
  0.6171191840496728  0.5530632166720791  0.3284742948881887
  0.8862250930947249  0.9507744863504879  0.6703734297800511
  0.1155970005498182  0.0500041544209270  0.3294557606176950
  0.2988502874295721  0.3047799460098555  0.6836520455736639
  0.7022915897080236  0.6920242608135049  0.3162411913371556
  0.5342730516300722  0.4360615826636360  0.6428911781936486
  0.4654239518774321  0.5601857288769827  0.3561295841651003
  0.0373951763828752  0.9742585395352831  0.6427874685524523
  0.9646490973066499  0.0273219844210510  0.3571324992043929
  0.1796730451963313  0.5969927906074470  0.7080604007625139
  0.8228516008331552  0.4003820843031706  0.2918504793612818
  0.6592371534828448  0.0586809524572926  0.7106349643256127
  0.3416182501190408  0.9410058469544147  0.2890154441579308
  0.5084689007469236  0.9864513028509774  0.9024419917706058
  0.4902044228067940  0.0121014952060738  0.0981051922880364
  0.0166010699109722  0.9474098694649278  0.5972391381178204
  0.9867266321557933  0.0519240220976724  0.4027672973846997
  0.2044315018389571  0.6837665870576315  0.8214092354168513
  0.8005892349303682  0.3142938292037691  0.1781400628673012
  0.8242695742915916  0.7977579663986961  0.6794551151588992
  0.1783514527985569  0.2026275091888517  0.3203869299623210
  0.4147994616469948  0.1827039711896943  0.8188529319891433
  0.5851548135606002  0.8173471117865557  0.1818808013425237
  0.0289643677415591  0.4664618699800294  0.8565756984926617
  0.9789243229267818  0.5315786751910574  0.1440600556096177
  0.9234370080459576  0.6989690292033356  0.8118516143888436
  0.0806117475831393  0.2982435576435770  0.1891719221950215
  0.5475229612850806  0.4044245073834467  0.7797461474001126
  0.4520611471668888  0.5948817742865397  0.2204211236289595
  0.0958825059011734  0.9089546649384307  0.7813255859892999
  0.9054163888029226  0.0902058265400026  0.2193789393439491
  0.5697332957441944  0.9660249070930670  0.8574423784054688
  0.4313460722078499  0.0343011892504683  0.1431881426977495
  0.7010920231653250  0.1984688210160558  0.8152604395312230
  0.2989269579764410  0.8018014914384745  0.1851406993344578
  0.3221792424761910  0.5900972861054666  0.6833912343765612
  0.6792048444206272  0.4070763084176461  0.3160258355796610
  0.6939833599424479  0.3412210923437405  0.7905569302229022
  0.3057836385220563  0.6584421346626119  0.2095892965038496
  0.4078458017036621  0.3242612475676524  0.7937154141278561
  0.5919259242211139  0.6751562802765601  0.2067408423233955
  0.0949893408293487  0.4581613466358564  0.7199129974032166
  0.9080385656863860  0.5392768429147713  0.2804678462213261
  0.8021885742967665  0.0806499488699246  0.6862330671396991
  0.1987271144788983  0.9197733782276872  0.3134967248678313
  0.1548340106164430  0.3121963243385329  0.7077687354070594
  0.8473902198624073  0.6849149921626898  0.2926128851984046
  0.5987383813865232  0.9059389843940971  0.7193860947397877
  0.4029737995954173  0.0933669230442995  0.2802888507364348
  0.6822050410244824  0.7757875278426175  0.7038792792729762
  0.3202456891802113  0.2238262014331998  0.2958416463864939
  0.2254186875390433  0.8282611712735696  0.7979518913727514
  0.7774495088868247  0.1707811225864510  0.2019032027913536
  0.9447040252316828  0.8433868272082725  0.7879778563165926
  0.0571774624451346  0.1547809720141720  0.2133155612760803
  0.9682498882324644  0.7264185048474345  0.9068354055002208
  0.0282308271091971  0.2768147230816805  0.0924798093587108
  0.9515237979440925  0.6125059079647578  0.9512095944757603
  0.0326970130054877  0.3909235446384546  0.0480752351530367
  0.8251844959057252  0.5860027119766393  0.9142969181977674
  0.1707307412388629  0.4162104230135011  0.0824915561763049
  0.5730720752092774  0.1037466502696465  0.9532880380720576
  0.4177674945837695  0.8959225266847435  0.0477184921321951
  0.5960256249610573  0.2173443494217744  0.9087445389514318
  0.4015966019574152  0.7813302955928976  0.0921068046330226
  0.7294083679711180  0.0694233872471864  0.9188894281484250
  0.2667921848398642  0.9297553323633704  0.0833382610748075
  0.8984766143445339  0.0535864816158650  0.5474449565617597
  0.1055207440004430  0.9430638680441593  0.4519813897195825
  0.9326226223865076  0.1825328609907653  0.5832724856189874
  0.0722232755805060  0.8165254063429085  0.4154059165856479
  0.7855195647242298  0.0463577470933714  0.5920523509034882
  0.2187147441867233  0.9541883482406532  0.4073934898767243
  0.2760407843025822  0.4197518234241165  0.5920660957016988
  0.7243679615668825  0.5851943351010968  0.4067690856009460
  0.4191731422613069  0.2832103873740100  0.5812561633884885
  0.5818771246406957  0.7255014767150982  0.4149306440165061
  0.3885181628341471  0.4413208968644009  0.5474526335691583
  0.6100501959168788  0.5740318798901360  0.4511120007217971
  0.4715183853458767  0.6234377088697503  0.5961256745871369
  0.5287965272503766  0.3809588856268061  0.4049483947793387
  0.6238549114325638  0.4899422573351284  0.5785930758968109
  0.3764138434999489  0.5169644199364979  0.4209283715512647
  0.0328774511335100  0.3773259463735792  0.9214814387164183
  0.9669858973206108  0.6279623832021852  0.0798982856143606
  0.1760786931864581  0.5272765879870628  0.9062351457173781
  0.8221167861003039  0.4802692109403968  0.0955972757156734
  0.3460313899466095  0.1904550085231811  0.6741436212592581
  0.6546219264481759  0.8062895342310437  0.3256807737285269
  0.5797725280561681  0.3129898854661167  0.6431274511391510
  0.4165625968391093  0.6820980329744117  0.3546030657908442
  0.6280235581765611  0.5082515946842153  0.6538873065586497
  0.3742647650801661  0.4831466871575237  0.3458455105213304
  0.0835571707281449  0.0945306822467706  0.6447696085112624
  0.9170705732463851  0.9077804565411808  0.3549103408506594
  0.1303310255096184  0.8901444303402278  0.6529999116103421
  0.8724666839700677  0.1129136244641165  0.3472636549948135
  0.1336089370310085  0.7104716996678710  0.7181734587414851
  0.8693019658586292  0.2870800519795074  0.2817362665091452
  0.5954031681034914  0.1606829370626768  0.7228921900096816
  0.4048284873694169  0.8387315627284718  0.2767258705177927
  0.3856946076877684  0.0320923397389815  0.9046976082887243
  0.6126184009647303  0.9656420800579184  0.0954664763471975
  0.5131004056815408  0.8730492455359048  0.9214018406509081
  0.4849720530442574  0.1250280607167809  0.0790067748497229
  0.9714225293954122  0.8283257121150494  0.5934602950955441
  0.0315366119272746  0.1708804255812501  0.4068849048722668
  0.1297711873491949  0.9625817935913024  0.5784112240273089
  0.8741809586430299  0.0356816505882861  0.4217903606435847
  0.3064312100743249  0.6220541252606986  0.8344997847229204
  0.6997273041768826  0.3761014193557414  0.1644972090803201
  0.8881258005780878  0.6954520401981013  0.6671785831763425
  0.1153259717525821  0.3052100396180079  0.3327567394449919
  0.3051193857662965  0.1218584598790258  0.8302805829315745
  0.6949256653602051  0.8782985490228481  0.1705999187180670
  0.1135401257725634  0.3733977539619073  0.8467345529180955
  0.8996073333670582  0.6269039071343230  0.1552075670556002
  0.9089192049013579  0.4202721666662760  0.8544020126000749
  0.1014012702712504  0.5726200440427007  0.1453831454870944
  0.8045763973765444  0.6489700861468357  0.8176868703512349
  0.1998428208306725  0.3476182231323084  0.1837308091782844
  0.5405550026105481  0.5162110060331805  0.7607109657800901
  0.4586854227237251  0.4824887538922566  0.2391929508137940
  0.1133260817026528  0.0226101952878831  0.7632931080398861
  0.8862952128667736  0.9773218905525567  0.2376714982032620
  0.6925608011898186  0.9198560502055727  0.8568894010828982
  0.3091983688798341  0.0823066808228726  0.1440235856910703
  0.4972634083836724  0.8728492319002463  0.8462922192874205
  0.5057882585647760  0.1266168608492861  0.1539811181392602
  0.8157873211412303  0.1488615943944146  0.8237690701065703
  0.1843700960998839  0.8517852324658858  0.1766437644344264
  0.3863796009372785  0.6993363845477659  0.6734095564962732
  0.6147233616422463  0.2977462512893460  0.3257058611214860
  0.8032348755933151  0.4036673659701808  0.7800197202351403
  0.1964470118213867  0.5958305199731204  0.2198932813863586
  0.2938433891344062  0.3732248722857922  0.7847926046034079
  0.7058186194800870  0.6257502266958720  0.2156252399114048
  0.9825603833308252  0.4649915963537153  0.7386026710174028
  0.0213633659346012  0.5327296176698467  0.2621748278155782
  0.8488813544794427  0.2003931412456844  0.6790309761460491
  0.1513900651183091  0.8002875912602672  0.3206739003342135
  0.0885441775236404  0.2037693592829312  0.7168381502136919
  0.9138343408224699  0.7935030409832211  0.2838751883891647
  0.4865663729366391  0.8880883334983896  0.7379891072790240
  0.5151911980331705  0.1107444155142788  0.2616761688061153
  0.6358127755020027  0.6561706146166133  0.7107261750412843
  0.3673407091760951  0.3431458577256572  0.2890122341720424
  0.3436482793605732  0.8791664861837658  0.7927188284287604
  0.6588476422880045  0.1205863513203169  0.2067640210055793
  0.8431991161712372  0.9044624482567516  0.7746449739017351
  0.1574047966235970  0.0935970138400753  0.2272406568871165
 
  0.00000000E+00  0.00000000E+00  0.00000000E+00
  0.00000000E+00  0.00000000E+00  0.00000000E+00
  0.00000000E+00  0.00000000E+00  0.00000000E+00
  0.00000000E+00  0.00000000E+00  0.00000000E+00
  0.00000000E+00  0.00000000E+00  0.00000000E+00
  0.00000000E+00  0.00000000E+00  0.00000000E+00
  0.00000000E+00  0.00000000E+00  0.00000000E+00
  0.00000000E+00  0.00000000E+00  0.00000000E+00
  0.00000000E+00  0.00000000E+00  0.00000000E+00
  0.00000000E+00  0.00000000E+00  0.00000000E+00
  0.00000000E+00  0.00000000E+00  0.00000000E+00
  0.00000000E+00  0.00000000E+00  0.00000000E+00
  0.00000000E+00  0.00000000E+00  0.00000000E+00
  0.00000000E+00  0.00000000E+00  0.00000000E+00
  0.00000000E+00  0.00000000E+00  0.00000000E+00
  0.00000000E+00  0.00000000E+00  0.00000000E+00
  0.00000000E+00  0.00000000E+00  0.00000000E+00
  0.00000000E+00  0.00000000E+00  0.00000000E+00
  0.00000000E+00  0.00000000E+00  0.00000000E+00
  0.00000000E+00  0.00000000E+00  0.00000000E+00
  0.00000000E+00  0.00000000E+00  0.00000000E+00
  0.00000000E+00  0.00000000E+00  0.00000000E+00
  0.00000000E+00  0.00000000E+00  0.00000000E+00
  0.00000000E+00  0.00000000E+00  0.00000000E+00
  0.00000000E+00  0.00000000E+00  0.00000000E+00
  0.00000000E+00  0.00000000E+00  0.00000000E+00
  0.00000000E+00  0.00000000E+00  0.00000000E+00
  0.00000000E+00  0.00000000E+00  0.00000000E+00
  0.00000000E+00  0.00000000E+00  0.00000000E+00
  0.00000000E+00  0.00000000E+00  0.00000000E+00
  0.00000000E+00  0.00000000E+00  0.00000000E+00
  0.00000000E+00  0.00000000E+00  0.00000000E+00
  0.00000000E+00  0.00000000E+00  0.00000000E+00
  0.00000000E+00  0.00000000E+00  0.00000000E+00
  0.00000000E+00  0.00000000E+00  0.00000000E+00
  0.00000000E+00  0.00000000E+00  0.00000000E+00
  0.00000000E+00  0.00000000E+00  0.00000000E+00
  0.00000000E+00  0.00000000E+00  0.00000000E+00
  0.00000000E+00  0.00000000E+00  0.00000000E+00
  0.00000000E+00  0.00000000E+00  0.00000000E+00
  0.00000000E+00  0.00000000E+00  0.00000000E+00
  0.00000000E+00  0.00000000E+00  0.00000000E+00
  0.00000000E+00  0.00000000E+00  0.00000000E+00
  0.00000000E+00  0.00000000E+00  0.00000000E+00
  0.00000000E+00  0.00000000E+00  0.00000000E+00
  0.00000000E+00  0.00000000E+00  0.00000000E+00
  0.00000000E+00  0.00000000E+00  0.00000000E+00
  0.00000000E+00  0.00000000E+00  0.00000000E+00
  0.00000000E+00  0.00000000E+00  0.00000000E+00
  0.00000000E+00  0.00000000E+00  0.00000000E+00
  0.00000000E+00  0.00000000E+00  0.00000000E+00
  0.00000000E+00  0.00000000E+00  0.00000000E+00
  0.00000000E+00  0.00000000E+00  0.00000000E+00
  0.00000000E+00  0.00000000E+00  0.00000000E+00
  0.00000000E+00  0.00000000E+00  0.00000000E+00
  0.00000000E+00  0.00000000E+00  0.00000000E+00
  0.00000000E+00  0.00000000E+00  0.00000000E+00
  0.00000000E+00  0.00000000E+00  0.00000000E+00
  0.00000000E+00  0.00000000E+00  0.00000000E+00
  0.00000000E+00  0.00000000E+00  0.00000000E+00
  0.00000000E+00  0.00000000E+00  0.00000000E+00
  0.00000000E+00  0.00000000E+00  0.00000000E+00
  0.00000000E+00  0.00000000E+00  0.00000000E+00
  0.00000000E+00  0.00000000E+00  0.00000000E+00
  0.00000000E+00  0.00000000E+00  0.00000000E+00
  0.00000000E+00  0.00000000E+00  0.00000000E+00
  0.00000000E+00  0.00000000E+00  0.00000000E+00
  0.00000000E+00  0.00000000E+00  0.00000000E+00
  0.00000000E+00  0.00000000E+00  0.00000000E+00
  0.00000000E+00  0.00000000E+00  0.00000000E+00
  0.00000000E+00  0.00000000E+00  0.00000000E+00
  0.00000000E+00  0.00000000E+00  0.00000000E+00
  0.00000000E+00  0.00000000E+00  0.00000000E+00
  0.00000000E+00  0.00000000E+00  0.00000000E+00
  0.00000000E+00  0.00000000E+00  0.00000000E+00
  0.00000000E+00  0.00000000E+00  0.00000000E+00
  0.00000000E+00  0.00000000E+00  0.00000000E+00
  0.00000000E+00  0.00000000E+00  0.00000000E+00
  0.00000000E+00  0.00000000E+00  0.00000000E+00
  0.00000000E+00  0.00000000E+00  0.00000000E+00
  0.00000000E+00  0.00000000E+00  0.00000000E+00
  0.00000000E+00  0.00000000E+00  0.00000000E+00
  0.00000000E+00  0.00000000E+00  0.00000000E+00
  0.00000000E+00  0.00000000E+00  0.00000000E+00
  0.00000000E+00  0.00000000E+00  0.00000000E+00
  0.00000000E+00  0.00000000E+00  0.00000000E+00
  0.00000000E+00  0.00000000E+00  0.00000000E+00
  0.00000000E+00  0.00000000E+00  0.00000000E+00
  0.00000000E+00  0.00000000E+00  0.00000000E+00
  0.00000000E+00  0.00000000E+00  0.00000000E+00
  0.00000000E+00  0.00000000E+00  0.00000000E+00
  0.00000000E+00  0.00000000E+00  0.00000000E+00
  0.00000000E+00  0.00000000E+00  0.00000000E+00
  0.00000000E+00  0.00000000E+00  0.00000000E+00
  0.00000000E+00  0.00000000E+00  0.00000000E+00
  0.00000000E+00  0.00000000E+00  0.00000000E+00
  0.00000000E+00  0.00000000E+00  0.00000000E+00
  0.00000000E+00  0.00000000E+00  0.00000000E+00
  0.00000000E+00  0.00000000E+00  0.00000000E+00
  0.00000000E+00  0.00000000E+00  0.00000000E+00
  0.00000000E+00  0.00000000E+00  0.00000000E+00
  0.00000000E+00  0.00000000E+00  0.00000000E+00
  0.00000000E+00  0.00000000E+00  0.00000000E+00
  0.00000000E+00  0.00000000E+00  0.00000000E+00
  0.00000000E+00  0.00000000E+00  0.00000000E+00
  0.00000000E+00  0.00000000E+00  0.00000000E+00
  0.00000000E+00  0.00000000E+00  0.00000000E+00
  0.00000000E+00  0.00000000E+00  0.00000000E+00
  0.00000000E+00  0.00000000E+00  0.00000000E+00
  0.00000000E+00  0.00000000E+00  0.00000000E+00
  0.00000000E+00  0.00000000E+00  0.00000000E+00
  0.00000000E+00  0.00000000E+00  0.00000000E+00
  0.00000000E+00  0.00000000E+00  0.00000000E+00
  0.00000000E+00  0.00000000E+00  0.00000000E+00
  0.00000000E+00  0.00000000E+00  0.00000000E+00
  0.00000000E+00  0.00000000E+00  0.00000000E+00
  0.00000000E+00  0.00000000E+00  0.00000000E+00
  0.00000000E+00  0.00000000E+00  0.00000000E+00
  0.00000000E+00  0.00000000E+00  0.00000000E+00
  0.00000000E+00  0.00000000E+00  0.00000000E+00
  0.00000000E+00  0.00000000E+00  0.00000000E+00
  0.00000000E+00  0.00000000E+00  0.00000000E+00
  0.00000000E+00  0.00000000E+00  0.00000000E+00
  0.00000000E+00  0.00000000E+00  0.00000000E+00
  0.00000000E+00  0.00000000E+00  0.00000000E+00
  0.00000000E+00  0.00000000E+00  0.00000000E+00
  0.00000000E+00  0.00000000E+00  0.00000000E+00
  0.00000000E+00  0.00000000E+00  0.00000000E+00
  0.00000000E+00  0.00000000E+00  0.00000000E+00
  0.00000000E+00  0.00000000E+00  0.00000000E+00
  0.00000000E+00  0.00000000E+00  0.00000000E+00
  0.00000000E+00  0.00000000E+00  0.00000000E+00
  0.00000000E+00  0.00000000E+00  0.00000000E+00
  0.00000000E+00  0.00000000E+00  0.00000000E+00
  0.00000000E+00  0.00000000E+00  0.00000000E+00
  0.00000000E+00  0.00000000E+00  0.00000000E+00
  0.00000000E+00  0.00000000E+00  0.00000000E+00
  0.00000000E+00  0.00000000E+00  0.00000000E+00
  0.00000000E+00  0.00000000E+00  0.00000000E+00
  0.00000000E+00  0.00000000E+00  0.00000000E+00
  0.00000000E+00  0.00000000E+00  0.00000000E+00
  0.00000000E+00  0.00000000E+00  0.00000000E+00
  0.00000000E+00  0.00000000E+00  0.00000000E+00
  0.00000000E+00  0.00000000E+00  0.00000000E+00
  0.00000000E+00  0.00000000E+00  0.00000000E+00
  0.00000000E+00  0.00000000E+00  0.00000000E+00
  0.00000000E+00  0.00000000E+00  0.00000000E+00
  0.00000000E+00  0.00000000E+00  0.00000000E+00
  0.00000000E+00  0.00000000E+00  0.00000000E+00
  0.00000000E+00  0.00000000E+00  0.00000000E+00
  0.00000000E+00  0.00000000E+00  0.00000000E+00
  0.00000000E+00  0.00000000E+00  0.00000000E+00
  0.00000000E+00  0.00000000E+00  0.00000000E+00
  0.00000000E+00  0.00000000E+00  0.00000000E+00
  0.00000000E+00  0.00000000E+00  0.00000000E+00
  0.00000000E+00  0.00000000E+00  0.00000000E+00
  0.00000000E+00  0.00000000E+00  0.00000000E+00
  0.00000000E+00  0.00000000E+00  0.00000000E+00
  0.00000000E+00  0.00000000E+00  0.00000000E+00
  0.00000000E+00  0.00000000E+00  0.00000000E+00
  0.00000000E+00  0.00000000E+00  0.00000000E+00
  0.00000000E+00  0.00000000E+00  0.00000000E+00
  0.00000000E+00  0.00000000E+00  0.00000000E+00
  0.00000000E+00  0.00000000E+00  0.00000000E+00
  0.00000000E+00  0.00000000E+00  0.00000000E+00
  0.00000000E+00  0.00000000E+00  0.00000000E+00
  0.00000000E+00  0.00000000E+00  0.00000000E+00
  0.00000000E+00  0.00000000E+00  0.00000000E+00
  0.00000000E+00  0.00000000E+00  0.00000000E+00
  0.00000000E+00  0.00000000E+00  0.00000000E+00
  0.00000000E+00  0.00000000E+00  0.00000000E+00
  0.00000000E+00  0.00000000E+00  0.00000000E+00
  0.00000000E+00  0.00000000E+00  0.00000000E+00
  0.00000000E+00  0.00000000E+00  0.00000000E+00
  0.00000000E+00  0.00000000E+00  0.00000000E+00
  0.00000000E+00  0.00000000E+00  0.00000000E+00
  0.00000000E+00  0.00000000E+00  0.00000000E+00
  0.00000000E+00  0.00000000E+00  0.00000000E+00
  0.00000000E+00  0.00000000E+00  0.00000000E+00
  0.00000000E+00  0.00000000E+00  0.00000000E+00
  0.00000000E+00  0.00000000E+00  0.00000000E+00
  0.00000000E+00  0.00000000E+00  0.00000000E+00
  0.00000000E+00  0.00000000E+00  0.00000000E+00
  0.00000000E+00  0.00000000E+00  0.00000000E+00
  0.00000000E+00  0.00000000E+00  0.00000000E+00
  0.00000000E+00  0.00000000E+00  0.00000000E+00
  0.00000000E+00  0.00000000E+00  0.00000000E+00
  0.00000000E+00  0.00000000E+00  0.00000000E+00
