# Supplementary material for: Thermodynamic Origin of the Photostability of the Two-Dimensional Perovskite PEA2Pb(I1–xBrx)4
Source: ACS Energy Lett. 2023 Jan 13;8(2):943–9. doi: 10.1021/acsenergylett.2c02463 (PMC9926482; doi:10.1021/acsenergylett.2c02463)
Supplement: Supplementary file 2 — nz2c02463_si_002.zip [file nz2c02463_si_002.zip › suppl/4_Br/6/POSCAR]

6                                       
   1.00000000000000     
     8.4228463911877700    0.0201532002745100    0.0012313657990693
     0.1253443979687826    8.4224819812542027   -0.0002638036393366
     2.2774634088995591    2.2745051613285665   32.1046502249837999
   Pb   Br   I    N    C    H 
     4     8     8     8    64    96
Direct
  0.0183538305849350  0.9946523031141409  0.9995123216048041
  0.4868064130712181  0.4945602662270588  0.9995460258389853
  0.4883353108772197  0.9894572859754321  0.4999612896279840
  0.0191380609161261  0.4877079030804874  0.4979377671400141
  0.3227653623939466  0.1782357269659153  0.9981945754452360
  0.0027854556691799  0.0068520811912784  0.9052675072924158
  0.0034882693212270  0.9899463854978258  0.0945009985336872
  0.9986903951393000  0.4431296862838517  0.5933568746747215
  0.0141342522215897  0.5554361774325819  0.4039063680038363
  0.3214057666819651  0.6743156858202073  0.4983452037198166
  0.1789398523396139  0.1655832831329442  0.4987153511408563
  0.1786709819867984  0.6723682421660859  0.0012851737856483
  0.4545579984590614  0.4811683183976206  0.1003826237677313
  0.5516283376062948  0.5182509029590168  0.8996352302671118
  0.5139743929936691  0.0153314946181429  0.3993931515164774
  0.4824637048871283  0.9888975895797486  0.5998897492322903
  0.8175357858262187  0.3112266022635585  0.0013069062370232
  0.6905070211678752  0.3049276185282963  0.4970572288267388
  0.8169263959830823  0.8027877763571448  0.5034916689204448
  0.6910570469714822  0.8062974844053422  0.0032925505624060
  0.9551522368623927  0.6084563586305720  0.9208653039284341
  0.0592750090743522  0.3892497261095372  0.0812396751060160
  0.6103832590260386  0.1018157508475262  0.9213895049243989
  0.3883149253332612  0.8971837092184770  0.0792473122586221
  0.8996199033609025  0.0682510797657977  0.5799261575437272
  0.1026820708006711  0.9348485496330592  0.4205138183499608
  0.3950305089129946  0.4056744113113516  0.5781893584308644
  0.6106136719764081  0.6045404069250416  0.4189942729373686
  0.0523158749040085  0.6170289473941825  0.8296350914662052
  0.9524366364066512  0.3807172325331711  0.1717241913859924
  0.5623685323568161  0.1178947263121924  0.8293438525279935
  0.4380276706040209  0.8826248517348895  0.1708943411254489
  0.5169660614332259  0.4972923326834088  0.5977465440874838
  0.4886542805466159  0.5072781390195970  0.4011239739009447
  0.0636003309666739  0.4858073796588467  0.9023059992703631
  0.9503128020293430  0.5132836286283391  0.0989412285128131
  0.3838822379005671  0.4459449934852884  0.6700218161958189
  0.6161238897208851  0.5571998558187710  0.3282246642196991
  0.8842184079716430  0.9512743663291758  0.6707318224839997
  0.1146955568559299  0.0486440449358550  0.3296166159242200
  0.2973656439780106  0.3091277260770001  0.6835812362513586
  0.7003765830224532  0.6965694626838248  0.3157752632907001
  0.5358445557242737  0.4340975886464391  0.6426153003689832
  0.4648734868227070  0.5643157342221991  0.3560276321201776
  0.0356018262397636  0.9744212519639789  0.6432760303089575
  0.9637628078368248  0.0260712155182510  0.3573563574505099
  0.1812745908444340  0.6057443012433958  0.7057171980978374
  0.8222715113631093  0.4043894462836561  0.2917310197315674
  0.6579970730637097  0.0601317387862415  0.7112361839358506
  0.3408394210410458  0.9391437977661145  0.2892511297528081
  0.5088352992010240  0.9878315693085237  0.9020117028571052
  0.4904765710675968  0.0118653569166921  0.0981630316457149
  0.0143900142776009  0.9492388291643602  0.5977232620814183
  0.9863986254703975  0.0526363986302291  0.4027911874312598
  0.2040994718015161  0.6832035165243062  0.8216395613324153
  0.7994323314245891  0.3166254667287127  0.1785271072753781
  0.8208013210670678  0.7985874322520131  0.6793143123195452
  0.1776708923179070  0.2013095570361667  0.3205372099360094
  0.4154679670040210  0.1827787464748695  0.8181041254800926
  0.5850970165444664  0.8173226447460006  0.1818443685180296
  0.0298465685249333  0.4655261712732000  0.8571907732725093
  0.9790280036099824  0.5324096386064963  0.1444763568854007
  0.9221687918028708  0.6975177908302124  0.8127468733529695
  0.0800679947060750  0.2982680881674857  0.1893385248117569
  0.5489779708172172  0.4049966945965048  0.7796590200430306
  0.4521887830765574  0.5950346450928315  0.2204242899036852
  0.0937012020609538  0.9065851395072514  0.7812394945736995
  0.9036839338571443  0.0904828507984271  0.2190468243184219
  0.5694242594012602  0.9663494060383566  0.8570947389293964
  0.4306934609706385  0.0340147623909008  0.1431069084372853
  0.7020575536575387  0.1990134944570630  0.8153857748987035
  0.2985557930407399  0.8015226569118312  0.1850432819335816
  0.3238322472079871  0.5946043797839574  0.6812770417428086
  0.6787898557206533  0.4108542799029150  0.3159456784568886
  0.6953769735764060  0.3418943776987096  0.7907702093059285
  0.3056709192394571  0.6583992433685726  0.2095391448371974
  0.4088212157581212  0.3246855935496943  0.7931616446107812
  0.5921135075082636  0.6753667702970202  0.2067445812051511
  0.0949743469985626  0.4687128470746688  0.7186534469798888
  0.9065631842461324  0.5437308345099939  0.2801338316270734
  0.8013699017069656  0.0813648562734139  0.6869735097525986
  0.1978424193945164  0.9181276627914677  0.3136826827645942
  0.1533929144724613  0.3205809515129370  0.7075510147874923
  0.8453708178395521  0.6896403192696060  0.2920914687897128
  0.5958764711514962  0.9077373709285101  0.7193675961430182
  0.4025641622263169  0.0915441807119672  0.2805835459643351
  0.6781519736204479  0.7773649922258847  0.7035106857647410
  0.3198503643141864  0.2222903609329043  0.2961171519201118
  0.2241253079160832  0.8269602404560765  0.7978409068336464
  0.7756931400538408  0.1724280785465372  0.2018785824653771
  0.9424550618584170  0.8409879297098134  0.7884569227586874
  0.0559677156381566  0.1542822553683862  0.2131307950426527
  0.9769881549767869  0.7237950689026401  0.9077375187113398
  0.0332960798929655  0.2739622074203182  0.0936923353094320
  0.9717321152303712  0.6113321553542886  0.9523014219690551
  0.0478830472484409  0.3886124271750295  0.0495361380882066
  0.8358370603133263  0.5830249004180103  0.9176914982420605
  0.1782406564785425  0.4125477260176663  0.0859146726770710
  0.5764159196272436  0.1045700474268285  0.9527753463125377
  0.4197639658144661  0.8961008618476182  0.0477105023124844
  0.5982733568652759  0.2182913707899317  0.9083907007752164
  0.4031020059851317  0.7805489072846443  0.0918544404965276
  0.7310640294785447  0.0692518064112248  0.9183136162565531
  0.2671620023228246  0.9283813717338111  0.0832559553318055
  0.8980766538680788  0.0593017931589964  0.5481701230682954
  0.1063926321889793  0.9470791982269688  0.4521030561698563
  0.9312216306277434  0.1853308193333967  0.5846774967031856
  0.0716604176340975  0.8173654037486070  0.4162759642262772
  0.7831359593428477  0.0488914821420081  0.5923445619228714
  0.2184055137688987  0.9542706878868931  0.4073993775493439
  0.2793026952962296  0.4217466615328525  0.5914039159407222
  0.7262261477428786  0.5849258933457198  0.4063253909106770
  0.4210367515093180  0.2837306013101102  0.5804853271422790
  0.5846977809331073  0.7263809600199967  0.4146856721584645
  0.3926821734734921  0.4442115545386436  0.5470190237789613
  0.6124097957316640  0.5753176278812319  0.4506522609097667
  0.4789658553126692  0.6228562953969896  0.5957157018015261
  0.5291422667215986  0.3825989435840717  0.4040334461411873
  0.6292654279265183  0.4862383146436000  0.5786505370951593
  0.3776883928867109  0.5190423314328934  0.4206651050675348
  0.0439247874637757  0.3740650856413616  0.9215124966076583
  0.9735863496121824  0.6248421983565509  0.0799531701099214
  0.1861437397165881  0.5239995833029693  0.9050902818778382
  0.8279193435071949  0.4771443304678107  0.0950386307153770
  0.3432202063567932  0.1930228942091389  0.6749475975309037
  0.6522037862627708  0.8108942965174559  0.3251309786113238
  0.5784050335284447  0.3098486794214375  0.6431126003458826
  0.4166691526432929  0.6866155840769947  0.3549835708447135
  0.6308669567812232  0.5040547236639852  0.6539453254996942
  0.3725992996724472  0.4884856955524028  0.3456611900235425
  0.0827173200988484  0.0942346151489333  0.6455729170968942
  0.9166928462571530  0.9060493743882703  0.3553764550038953
  0.1282047874013423  0.8892269319673985  0.6532049840962353
  0.8709077213979699  0.1109973060279861  0.3474079796626484
  0.1365915985445608  0.7210039120827119  0.7149968540415713
  0.8694661101324687  0.2909211377693279  0.2817871752854331
  0.5950414028495175  0.1622872485400134  0.7237555282859888
  0.4039395165216499  0.8366464284304492  0.2769525605924996
  0.3862059060006997  0.0344811762450402  0.9043034674142532
  0.6131895161047782  0.9655021505780411  0.0957048460161712
  0.5132478734146582  0.8744044394178496  0.9209157557793665
  0.4856424726488838  0.1248365951628739  0.0790984816748359
  0.9688162422853458  0.8304499769251401  0.5936031351953288
  0.0318257737883395  0.1718196235075555  0.4065059474880072
  0.1277131548803886  0.9645575140588252  0.5790085778094658
  0.8737626025746627  0.0376458412173053  0.4218619425463301
  0.3069860600341536  0.6222388791357196  0.8345702305481600
  0.6987025735309452  0.3794875810455299  0.1650316317415667
  0.8836891164052685  0.6961022444047806  0.6667602222456150
  0.1147348549628599  0.3041995826387774  0.3328780751182994
  0.3055493129022754  0.1215621394755043  0.8291803295864895
  0.6949734281619996  0.8781856537521634  0.1705626361702710
  0.1112396005341115  0.3711275457444223  0.8463788618326653
  0.8973980069694026  0.6274619686771822  0.1547871764745900
  0.9080798339468853  0.4215949586352043  0.8561394675800202
  0.1007265229773270  0.5749988407047101  0.1464928366428500
  0.8032825133640786  0.6476612282748786  0.8190358551622842
  0.1997413037755188  0.3469988247127300  0.1839998972935530
  0.5425518090093040  0.5170421529781056  0.7607525507343881
  0.4589939137397807  0.4828067314888601  0.2392336399475720
  0.1103266237336518  0.0194245298383255  0.7628074115326325
  0.8840722026250459  0.9770762626428668  0.2369962771347313
  0.6920577209556935  0.9190374496749200  0.8565389044984177
  0.3080766444270938  0.0813719231589240  0.1438058608977712
  0.4958845431433416  0.8736052011388319  0.8460555438928699
  0.5045737092822195  0.1268165440545519  0.1539773403327142
  0.8166759021200114  0.1494533289136479  0.8241265803730283
  0.1837029772336117  0.8511814339864874  0.1765153722901075
  0.3892353327099518  0.7024687339300137  0.6706083688094825
  0.6149380075280759  0.3012998158101105  0.3258355285078879
  0.8049446430395488  0.4044107048039584  0.7805075706913660
  0.1962829420435956  0.5957922584342923  0.2198721220358449
  0.2948683753998532  0.3736414889347646  0.7840337667968922
  0.7062985712325519  0.6261571552555039  0.2156065103155926
  0.9827245688447975  0.4787529076272850  0.7372905482969757
  0.0198854441499079  0.5373341831584721  0.2618218427967403
  0.8493432731422168  0.2008430318840577  0.6801882307695282
  0.1504556337691480  0.7985993131216796  0.3208533926917849
  0.0861622318771755  0.2133608760909803  0.7174492766846009
  0.9114962457680107  0.7983509885333139  0.2832414639350064
  0.4831169397495909  0.8902507697457193  0.7377172902062366
  0.5149708848517610  0.1085816918556043  0.2620433186698793
  0.6301611857760921  0.6581293607756495  0.7098915209044671
  0.3670870765004711  0.3416415001679618  0.2893433262953584
  0.3423817559658735  0.8778890784252589  0.7922660813400548
  0.6566341601392204  0.1228776615923617  0.2066552716859592
  0.8401832179845012  0.9013694810349195  0.7752314515962457
  0.1561161658206484  0.0919551825698270  0.2268824056978566
 
  0.00000000E+00  0.00000000E+00  0.00000000E+00
  0.00000000E+00  0.00000000E+00  0.00000000E+00
  0.00000000E+00  0.00000000E+00  0.00000000E+00
  0.00000000E+00  0.00000000E+00  0.00000000E+00
  0.00000000E+00  0.00000000E+00  0.00000000E+00
  0.00000000E+00  0.00000000E+00  0.00000000E+00
  0.00000000E+00  0.00000000E+00  0.00000000E+00
  0.00000000E+00  0.00000000E+00  0.00000000E+00
  0.00000000E+00  0.00000000E+00  0.00000000E+00
  0.00000000E+00  0.00000000E+00  0.00000000E+00
  0.00000000E+00  0.00000000E+00  0.00000000E+00
  0.00000000E+00  0.00000000E+00  0.00000000E+00
  0.00000000E+00  0.00000000E+00  0.00000000E+00
  0.00000000E+00  0.00000000E+00  0.00000000E+00
  0.00000000E+00  0.00000000E+00  0.00000000E+00
  0.00000000E+00  0.00000000E+00  0.00000000E+00
  0.00000000E+00  0.00000000E+00  0.00000000E+00
  0.00000000E+00  0.00000000E+00  0.00000000E+00
  0.00000000E+00  0.00000000E+00  0.00000000E+00
  0.00000000E+00  0.00000000E+00  0.00000000E+00
  0.00000000E+00  0.00000000E+00  0.00000000E+00
  0.00000000E+00  0.00000000E+00  0.00000000E+00
  0.00000000E+00  0.00000000E+00  0.00000000E+00
  0.00000000E+00  0.00000000E+00  0.00000000E+00
  0.00000000E+00  0.00000000E+00  0.00000000E+00
  0.00000000E+00  0.00000000E+00  0.00000000E+00
  0.00000000E+00  0.00000000E+00  0.00000000E+00
  0.00000000E+00  0.00000000E+00  0.00000000E+00
  0.00000000E+00  0.00000000E+00  0.00000000E+00
  0.00000000E+00  0.00000000E+00  0.00000000E+00
  0.00000000E+00  0.00000000E+00  0.00000000E+00
  0.00000000E+00  0.00000000E+00  0.00000000E+00
  0.00000000E+00  0.00000000E+00  0.00000000E+00
  0.00000000E+00  0.00000000E+00  0.00000000E+00
  0.00000000E+00  0.00000000E+00  0.00000000E+00
  0.00000000E+00  0.00000000E+00  0.00000000E+00
  0.00000000E+00  0.00000000E+00  0.00000000E+00
  0.00000000E+00  0.00000000E+00  0.00000000E+00
  0.00000000E+00  0.00000000E+00  0.00000000E+00
  0.00000000E+00  0.00000000E+00  0.00000000E+00
  0.00000000E+00  0.00000000E+00  0.00000000E+00
  0.00000000E+00  0.00000000E+00  0.00000000E+00
  0.00000000E+00  0.00000000E+00  0.00000000E+00
  0.00000000E+00  0.00000000E+00  0.00000000E+00
  0.00000000E+00  0.00000000E+00  0.00000000E+00
  0.00000000E+00  0.00000000E+00  0.00000000E+00
  0.00000000E+00  0.00000000E+00  0.00000000E+00
  0.00000000E+00  0.00000000E+00  0.00000000E+00
  0.00000000E+00  0.00000000E+00  0.00000000E+00
  0.00000000E+00  0.00000000E+00  0.00000000E+00
  0.00000000E+00  0.00000000E+00  0.00000000E+00
  0.00000000E+00  0.00000000E+00  0.00000000E+00
  0.00000000E+00  0.00000000E+00  0.00000000E+00
  0.00000000E+00  0.00000000E+00  0.00000000E+00
  0.00000000E+00  0.00000000E+00  0.00000000E+00
  0.00000000E+00  0.00000000E+00  0.00000000E+00
  0.00000000E+00  0.00000000E+00  0.00000000E+00
  0.00000000E+00  0.00000000E+00  0.00000000E+00
  0.00000000E+00  0.00000000E+00  0.00000000E+00
  0.00000000E+00  0.00000000E+00  0.00000000E+00
  0.00000000E+00  0.00000000E+00  0.00000000E+00
  0.00000000E+00  0.00000000E+00  0.00000000E+00
  0.00000000E+00  0.00000000E+00  0.00000000E+00
  0.00000000E+00  0.00000000E+00  0.00000000E+00
  0.00000000E+00  0.00000000E+00  0.00000000E+00
  0.00000000E+00  0.00000000E+00  0.00000000E+00
  0.00000000E+00  0.00000000E+00  0.00000000E+00
  0.00000000E+00  0.00000000E+00  0.00000000E+00
  0.00000000E+00  0.00000000E+00  0.00000000E+00
  0.00000000E+00  0.00000000E+00  0.00000000E+00
  0.00000000E+00  0.00000000E+00  0.00000000E+00
  0.00000000E+00  0.00000000E+00  0.00000000E+00
  0.00000000E+00  0.00000000E+00  0.00000000E+00
  0.00000000E+00  0.00000000E+00  0.00000000E+00
  0.00000000E+00  0.00000000E+00  0.00000000E+00
  0.00000000E+00  0.00000000E+00  0.00000000E+00
  0.00000000E+00  0.00000000E+00  0.00000000E+00
  0.00000000E+00  0.00000000E+00  0.00000000E+00
  0.00000000E+00  0.00000000E+00  0.00000000E+00
  0.00000000E+00  0.00000000E+00  0.00000000E+00
  0.00000000E+00  0.00000000E+00  0.00000000E+00
  0.00000000E+00  0.00000000E+00  0.00000000E+00
  0.00000000E+00  0.00000000E+00  0.00000000E+00
  0.00000000E+00  0.00000000E+00  0.00000000E+00
  0.00000000E+00  0.00000000E+00  0.00000000E+00
  0.00000000E+00  0.00000000E+00  0.00000000E+00
  0.00000000E+00  0.00000000E+00  0.00000000E+00
  0.00000000E+00  0.00000000E+00  0.00000000E+00
  0.00000000E+00  0.00000000E+00  0.00000000E+00
  0.00000000E+00  0.00000000E+00  0.00000000E+00
  0.00000000E+00  0.00000000E+00  0.00000000E+00
  0.00000000E+00  0.00000000E+00  0.00000000E+00
  0.00000000E+00  0.00000000E+00  0.00000000E+00
  0.00000000E+00  0.00000000E+00  0.00000000E+00
  0.00000000E+00  0.00000000E+00  0.00000000E+00
  0.00000000E+00  0.00000000E+00  0.00000000E+00
  0.00000000E+00  0.00000000E+00  0.00000000E+00
  0.00000000E+00  0.00000000E+00  0.00000000E+00
  0.00000000E+00  0.00000000E+00  0.00000000E+00
  0.00000000E+00  0.00000000E+00  0.00000000E+00
  0.00000000E+00  0.00000000E+00  0.00000000E+00
  0.00000000E+00  0.00000000E+00  0.00000000E+00
  0.00000000E+00  0.00000000E+00  0.00000000E+00
  0.00000000E+00  0.00000000E+00  0.00000000E+00
  0.00000000E+00  0.00000000E+00  0.00000000E+00
  0.00000000E+00  0.00000000E+00  0.00000000E+00
  0.00000000E+00  0.00000000E+00  0.00000000E+00
  0.00000000E+00  0.00000000E+00  0.00000000E+00
  0.00000000E+00  0.00000000E+00  0.00000000E+00
  0.00000000E+00  0.00000000E+00  0.00000000E+00
  0.00000000E+00  0.00000000E+00  0.00000000E+00
  0.00000000E+00  0.00000000E+00  0.00000000E+00
  0.00000000E+00  0.00000000E+00  0.00000000E+00
  0.00000000E+00  0.00000000E+00  0.00000000E+00
  0.00000000E+00  0.00000000E+00  0.00000000E+00
  0.00000000E+00  0.00000000E+00  0.00000000E+00
  0.00000000E+00  0.00000000E+00  0.00000000E+00
  0.00000000E+00  0.00000000E+00  0.00000000E+00
  0.00000000E+00  0.00000000E+00  0.00000000E+00
  0.00000000E+00  0.00000000E+00  0.00000000E+00
  0.00000000E+00  0.00000000E+00  0.00000000E+00
  0.00000000E+00  0.00000000E+00  0.00000000E+00
  0.00000000E+00  0.00000000E+00  0.00000000E+00
  0.00000000E+00  0.00000000E+00  0.00000000E+00
  0.00000000E+00  0.00000000E+00  0.00000000E+00
  0.00000000E+00  0.00000000E+00  0.00000000E+00
  0.00000000E+00  0.00000000E+00  0.00000000E+00
  0.00000000E+00  0.00000000E+00  0.00000000E+00
  0.00000000E+00  0.00000000E+00  0.00000000E+00
  0.00000000E+00  0.00000000E+00  0.00000000E+00
  0.00000000E+00  0.00000000E+00  0.00000000E+00
  0.00000000E+00  0.00000000E+00  0.00000000E+00
  0.00000000E+00  0.00000000E+00  0.00000000E+00
  0.00000000E+00  0.00000000E+00  0.00000000E+00
  0.00000000E+00  0.00000000E+00  0.00000000E+00
  0.00000000E+00  0.00000000E+00  0.00000000E+00
  0.00000000E+00  0.00000000E+00  0.00000000E+00
  0.00000000E+00  0.00000000E+00  0.00000000E+00
  0.00000000E+00  0.00000000E+00  0.00000000E+00
  0.00000000E+00  0.00000000E+00  0.00000000E+00
  0.00000000E+00  0.00000000E+00  0.00000000E+00
  0.00000000E+00  0.00000000E+00  0.00000000E+00
  0.00000000E+00  0.00000000E+00  0.00000000E+00
  0.00000000E+00  0.00000000E+00  0.00000000E+00
  0.00000000E+00  0.00000000E+00  0.00000000E+00
  0.00000000E+00  0.00000000E+00  0.00000000E+00
  0.00000000E+00  0.00000000E+00  0.00000000E+00
  0.00000000E+00  0.00000000E+00  0.00000000E+00
  0.00000000E+00  0.00000000E+00  0.00000000E+00
  0.00000000E+00  0.00000000E+00  0.00000000E+00
  0.00000000E+00  0.00000000E+00  0.00000000E+00
  0.00000000E+00  0.00000000E+00  0.00000000E+00
  0.00000000E+00  0.00000000E+00  0.00000000E+00
  0.00000000E+00  0.00000000E+00  0.00000000E+00
  0.00000000E+00  0.00000000E+00  0.00000000E+00
  0.00000000E+00  0.00000000E+00  0.00000000E+00
  0.00000000E+00  0.00000000E+00  0.00000000E+00
  0.00000000E+00  0.00000000E+00  0.00000000E+00
  0.00000000E+00  0.00000000E+00  0.00000000E+00
  0.00000000E+00  0.00000000E+00  0.00000000E+00
  0.00000000E+00  0.00000000E+00  0.00000000E+00
  0.00000000E+00  0.00000000E+00  0.00000000E+00
  0.00000000E+00  0.00000000E+00  0.00000000E+00
  0.00000000E+00  0.00000000E+00  0.00000000E+00
  0.00000000E+00  0.00000000E+00  0.00000000E+00
  0.00000000E+00  0.00000000E+00  0.00000000E+00
  0.00000000E+00  0.00000000E+00  0.00000000E+00
  0.00000000E+00  0.00000000E+00  0.00000000E+00
  0.00000000E+00  0.00000000E+00  0.00000000E+00
  0.00000000E+00  0.00000000E+00  0.00000000E+00
  0.00000000E+00  0.00000000E+00  0.00000000E+00
  0.00000000E+00  0.00000000E+00  0.00000000E+00
  0.00000000E+00  0.00000000E+00  0.00000000E+00
  0.00000000E+00  0.00000000E+00  0.00000000E+00
  0.00000000E+00  0.00000000E+00  0.00000000E+00
  0.00000000E+00  0.00000000E+00  0.00000000E+00
  0.00000000E+00  0.00000000E+00  0.00000000E+00
  0.00000000E+00  0.00000000E+00  0.00000000E+00
  0.00000000E+00  0.00000000E+00  0.00000000E+00
  0.00000000E+00  0.00000000E+00  0.00000000E+00
  0.00000000E+00  0.00000000E+00  0.00000000E+00
  0.00000000E+00  0.00000000E+00  0.00000000E+00
  0.00000000E+00  0.00000000E+00  0.00000000E+00
  0.00000000E+00  0.00000000E+00  0.00000000E+00
  0.00000000E+00  0.00000000E+00  0.00000000E+00
  0.00000000E+00  0.00000000E+00  0.00000000E+00
  0.00000000E+00  0.00000000E+00  0.00000000E+00
  0.00000000E+00  0.00000000E+00  0.00000000E+00
