# Supplementary material for: Thermodynamic Origin of the Photostability of the Two-Dimensional Perovskite PEA2Pb(I1–xBrx)4
Source: ACS Energy Lett. 2023 Jan 13;8(2):943–9. doi: 10.1021/acsenergylett.2c02463 (PMC9926482; doi:10.1021/acsenergylett.2c02463)
Supplement: Supplementary file 2 — nz2c02463_si_002.zip [file nz2c02463_si_002.zip › suppl/4_Br/1/POSCAR]

1                                       
   1.00000000000000     
     8.5648426773305388    0.0000000000000000    0.0000000000000000
     0.1069694952446447    8.5630807556254087    0.0000000000000000
     2.3052723839656268    2.3084436596417808   32.0938284712831816
   Pb   I    Br   N    C    H 
     4     8     8     8    64    96
Direct
  0.0011356577476036  0.0000418791655790  0.9999878170309842
  0.5022668331519142  0.4998402629445025  0.9999134188211158
  0.5011354482362691  0.0008233665167978  0.4999022527037198
  0.0012927425437042  0.5006675619467273  0.4999035280950181
  0.3205933138526902  0.1822750449319344  0.9968991460981371
  0.8227995013324900  0.3212937012762609  0.0032491952511151
  0.3192876446393100  0.6813131389354652  0.5029392887910191
  0.6832548381533670  0.3202864843339981  0.4968807617708961
  0.8214689269964310  0.8207210823358082  0.5028205142834636
  0.1804495380208166  0.1802566089500743  0.4966524503803882
  0.1815174863192226  0.6792896737723595  0.9970708143542950
  0.6817190171006686  0.8182147059675771  0.0031843969026326
  0.4426661754458436  0.4907366599480483  0.0950653309262535
  0.5650307299427055  0.5074515440214000  0.9047305605140679
  0.9916664000865367  0.0060023724305793  0.9050733499998387
  0.0103425849823964  0.9939845207543030  0.0949344905098570
  0.9927065960152177  0.4383398326950498  0.5950037460359283
  0.0086766254862383  0.5622997184959786  0.4048016888795161
  0.5058989700032939  0.9908480766421874  0.4050061998298773
  0.4945486687895766  0.0099511744148799  0.5947784132741702
  0.9339427313935076  0.6073549720933045  0.9179635882159829
  0.0727484164539476  0.3914207450482863  0.0822268775322570
  0.6154754229054618  0.1102214001559219  0.9186747515673446
  0.3869503143237907  0.8890635166444056  0.0815657174407107
  0.8931085124235025  0.0689572538152348  0.5816133331754401
  0.1087965667393078  0.9313507116805440  0.4178665039030847
  0.3907692386444879  0.3871079914580449  0.5814003899769418
  0.6109931805588502  0.6140007311373168  0.4182819810492333
  0.0504344863050932  0.6197934752012060  0.8282730798108915
  0.9534088806631189  0.3784881041662729  0.1719104513028356
  0.5617829368940690  0.1182746438559690  0.8280683024882194
  0.4408039649554070  0.8810655174041457  0.1721061487405748
  0.5063037060943856  0.4886120572442181  0.5992239363186798
  0.4952278306074476  0.5119011557678661  0.4007509254738366
  0.0478775527416389  0.4897685306145547  0.9011102697683242
  0.9591488227511178  0.5092746132197306  0.0991079835329955
  0.3819532204321803  0.4393710125817236  0.6720731635305839
  0.6189662360884824  0.5599504239880844  0.3277694735847518
  0.8833679408998307  0.9532055220324764  0.6715676623755655
  0.1194029194569737  0.0483552044880540  0.3281105016655133
  0.2985449638090927  0.3021696751557883  0.6845702815445804
  0.7021800337359991  0.6972924193693188  0.3152996633672984
  0.5310183149078682  0.4337514810197902  0.6443563306300817
  0.4699929595201198  0.5655235464667570  0.3555575151347625
  0.0326254732051083  0.9780782581011920  0.6442302857644506
  0.9696885557902775  0.0220886394988469  0.3551911317858654
  0.1782909773740755  0.5901180700353024  0.7079490857202515
  0.8229018615816699  0.4095518062779391  0.2919188667632753
  0.6585503662228476  0.0579145730848651  0.7114665604313259
  0.3452444055752295  0.9455604227984438  0.2882708118273527
  0.5132037154847211  0.9948777000514184  0.9010555449476598
  0.4883969413619909  0.0052817472552746  0.0991447498528188
  0.0109038566472037  0.9552656356489990  0.5985478794376320
  0.9904759971120569  0.0444261678542546  0.4009543562689331
  0.2001449089010379  0.6852034669423901  0.8209980827370984
  0.8028952957604432  0.3143530722266590  0.1785655258868033
  0.8216869337571282  0.8022652407704953  0.6799802502458689
  0.1806664324052960  0.1996673851009376  0.3201955284205766
  0.4177131348957701  0.1829215641477759  0.8170260851258178
  0.5850498722137090  0.8159444545668819  0.1828518131854295
  0.0266347093944930  0.4693597714237114  0.8552627070300645
  0.9797351543955628  0.5287910308936361  0.1450050901117592
  0.9229942172518264  0.6999346909003066  0.8115280104247020
  0.0789842550510684  0.2976959247569724  0.1894287244790362
  0.5498041996241696  0.4044833196760678  0.7798789245883384
  0.4529658500247393  0.5942347861172408  0.2199703267882924
  0.0931707462652014  0.9067390968161462  0.7810071524082716
  0.9055608762704921  0.0926747723079160  0.2193538372031298
  0.5674311373591152  0.9694323684150845  0.8559610457194893
  0.4347345931714983  0.0301243180986503  0.1443179215652037
  0.6996117827017301  0.1989724724629340  0.8145700781821290
  0.3029444758776521  0.8007701968252263  0.1857728507616798
  0.3200424395019894  0.5834081216600779  0.6839491623074494
  0.6810958646594685  0.4160165783419885  0.3158691124055295
  0.6934698306831990  0.3414477881832525  0.7907434858515430
  0.3091745971971136  0.6579315221276474  0.2094603822624066
  0.4117142997207921  0.3243843359761200  0.7928493536091139
  0.5910532808254274  0.6740961455762928  0.2068515141734721
  0.0953481428280085  0.4527611376256857  0.7198331552960155
  0.9056822272732177  0.5470130064922287  0.2800683385515796
  0.8002928585271079  0.0803426373337714  0.6875423845343605
  0.2030938374658717  0.9220195543223895  0.3118976840404315
  0.1556451375621890  0.3091778086635202  0.7081210900097901
  0.8451656473246416  0.6904954812171624  0.2917675737531482
  0.5981672589279654  0.9073108735979147  0.7194725444372452
  0.4054525310191650  0.0964246939409037  0.2808154056596663
  0.6804348941089415  0.7799023521766699  0.7037900051710722
  0.3223456042321686  0.2231216375475071  0.2966550249685795
  0.2208278754764024  0.8276495478464909  0.7975937767362140
  0.7796478231778678  0.1724768706921154  0.2020647673060907
  0.9438596087240683  0.8424354275677643  0.7878600479184641
  0.0554974854606129  0.1558595944229211  0.2132527345663107
  0.9562476597345508  0.7212792878074481  0.9053902566695413
  0.0497503490582929  0.2774178099773295  0.0946624499058757
  0.9425575425474548  0.6097217028256807  0.9497480077986893
  0.0645500679475006  0.3895244480987330  0.0504160541648204
  0.8179531553225914  0.5785662091850341  0.9131493045359846
  0.1888159352172920  0.4195933583389007  0.0871272303503048
  0.5867572372352186  0.1128356884988122  0.9503267860989695
  0.4157678237072702  0.8864199202428580  0.0499137365579756
  0.6007752715693968  0.2246592374790097  0.9059721522699178
  0.4025914511263906  0.7748554991406422  0.0942904039373005
  0.7344317164250853  0.0790281962593156  0.9145394660785371
  0.2678075035460594  0.9194989453064082  0.0856847525654558
  0.8904941605645575  0.0600097093533378  0.5498473045138965
  0.1115423895008973  0.9403815630546930  0.4496236640361744
  0.9218801553100349  0.1850447107433482  0.5863098061584964
  0.0804434077521421  0.8151264298251562  0.4131925688024083
  0.7792745973801232  0.0467130121461992  0.5942251962666916
  0.2225480509594746  0.9540508419229781  0.4052251790904293
  0.2764206114495735  0.4017765072475683  0.5940998870225016
  0.7252111565671413  0.5991372994441662  0.4055078177422118
  0.4217101649911896  0.2680277329679086  0.5853591813854635
  0.5799420589478643  0.7330178590207552  0.4141910921503538
  0.3881482183092189  0.4167559420838032  0.5497761984329728
  0.6141104058475335  0.5850898969787721  0.4499257626824260
  0.4617064076560951  0.6093785393879969  0.5962831996954137
  0.5399622911717969  0.3912063651977178  0.4038614961004470
  0.6160585805669143  0.4818889318598565  0.5796391430022325
  0.3856835496606692  0.5189926889565371  0.4203997801162842
  0.0270456901838898  0.3792381227345984  0.9200192620590002
  0.9807812016353950  0.6199351887988485  0.0803191809618156
  0.1657662708961070  0.5306022168471358  0.9059635208321311
  0.8411918346711573  0.4691769643032231  0.0940345569182242
  0.3459025338852157  0.1896642981623771  0.6754046041552826
  0.6546915969092808  0.8097392488524449  0.3244794109076352
  0.5796310387109784  0.3141070467881519  0.6455155566713060
  0.4208486814717887  0.6849430363609699  0.3541996993754424
  0.6208059916685187  0.5100670907218330  0.6546427786114606
  0.3805280342680533  0.4883913600198895  0.3454844026919872
  0.0782250166963010  0.0961963122578595  0.6468286219792461
  0.9251643820988065  0.9036789828472749  0.3523968024486877
  0.1238226652780909  0.8943151130604434  0.6539132342548726
  0.8781425947523402  0.1053292562186243  0.3454493625575168
  0.1320056391133448  0.7019457139666301  0.7176279782624420
  0.8694939356960916  0.2978123431031747  0.2822503887186869
  0.5957517628149844  0.1577676058360993  0.7239011898267904
  0.4085806835600820  0.8463431575032629  0.2756438477786602
  0.3926540539743186  0.0399374771597252  0.9040311544824604
  0.6092900130562384  0.9611755996893976  0.0960194625163950
  0.5197536398878668  0.8852717661381959  0.9207459834811260
  0.4808286118845260  0.1148737931479289  0.0794971366612103
  0.9697003475074695  0.8371707454517789  0.5940595704024503
  0.0308333917764472  0.1627173003550340  0.4055746270225740
  0.1209760465197220  0.9754829131674398  0.5794239621879669
  0.8803163360062953  0.0233371803334421  0.4199719909166006
  0.3006383668823034  0.6243839844374079  0.8339409084359346
  0.7038449159371467  0.3757493337560973  0.1650462460268542
  0.8846851862800804  0.7020245896010167  0.6676087660800079
  0.1170091602756642  0.2992520892642361  0.3327085125576517
  0.3093062909988475  0.1219757840028777  0.8277635480814638
  0.6934785310290863  0.8766272471878480  0.1719924072685117
  0.1117511568822849  0.3794488527312936  0.8455518294362960
  0.8957343195235055  0.6198089023168620  0.1546401875292602
  0.9092975553091378  0.4225728914170332  0.8522397952561676
  0.0976093793674480  0.5738796300859121  0.1482434862679796
  0.8059386533911947  0.6501655394963706  0.8173727542235696
  0.1966031264263677  0.3465349609148518  0.1841389452366684
  0.5442707460274789  0.5160192029375850  0.7614933466499068
  0.4586803046758448  0.4823036612877090  0.2381590822554500
  0.1105628458917636  0.0184743901747026  0.7629311258926421
  0.8862262383061861  0.9812256711192120  0.2374427168624038
  0.6869404301673327  0.9205552640742383  0.8547293819713033
  0.3151636119704477  0.0788402572292028  0.1457080058028737
  0.4908056335791500  0.8795513761827678  0.8458600370741962
  0.5114548094318678  0.1200004431944706  0.1543666441177365
  0.8121489722039783  0.1496751552674098  0.8231273761097953
  0.1903397654831807  0.8505177139424873  0.1774255358371519
  0.3834643376173332  0.6912052572099512  0.6740408391020267
  0.6179432395340996  0.3081005092702114  0.3257964218658174
  0.8014439741746600  0.4037796474170605  0.7808289749759751
  0.2012199649054196  0.5957674340666372  0.2195004667893627
  0.2997918959745505  0.3729348176824487  0.7838844922760373
  0.7030655119872051  0.6249209196970469  0.2155489633115621
  0.9837198336522732  0.4587030863046380  0.7381070439112847
  0.0174049744499385  0.5412037561909031  0.2618345494116667
  0.8470238442878895  0.1983623381644364  0.6808703278910642
  0.1565084928518985  0.8037520253940400  0.3181415567060100
  0.0904103809613446  0.2021176533520546  0.7171620597587207
  0.9103316673403512  0.7976140223376262  0.2827454514770338
  0.4869247274660751  0.8889361715224027  0.7376768753026539
  0.5170309293726874  0.1156513009562872  0.2628244339305397
  0.6338826453920205  0.6620146760119852  0.7101058463710928
  0.3686211283713803  0.3412085031971515  0.2906398721958112
  0.3373742798289996  0.8780207324153295  0.7922359347318420
  0.6626048190844287  0.1229946141027014  0.2069323070091755
  0.8438389051583854  0.9026798478978719  0.7747194023690867
  0.1541418580288365  0.0950292955543119  0.2269405910211830
 
  0.00000000E+00  0.00000000E+00  0.00000000E+00
  0.00000000E+00  0.00000000E+00  0.00000000E+00
  0.00000000E+00  0.00000000E+00  0.00000000E+00
  0.00000000E+00  0.00000000E+00  0.00000000E+00
  0.00000000E+00  0.00000000E+00  0.00000000E+00
  0.00000000E+00  0.00000000E+00  0.00000000E+00
  0.00000000E+00  0.00000000E+00  0.00000000E+00
  0.00000000E+00  0.00000000E+00  0.00000000E+00
  0.00000000E+00  0.00000000E+00  0.00000000E+00
  0.00000000E+00  0.00000000E+00  0.00000000E+00
  0.00000000E+00  0.00000000E+00  0.00000000E+00
  0.00000000E+00  0.00000000E+00  0.00000000E+00
  0.00000000E+00  0.00000000E+00  0.00000000E+00
  0.00000000E+00  0.00000000E+00  0.00000000E+00
  0.00000000E+00  0.00000000E+00  0.00000000E+00
  0.00000000E+00  0.00000000E+00  0.00000000E+00
  0.00000000E+00  0.00000000E+00  0.00000000E+00
  0.00000000E+00  0.00000000E+00  0.00000000E+00
  0.00000000E+00  0.00000000E+00  0.00000000E+00
  0.00000000E+00  0.00000000E+00  0.00000000E+00
  0.00000000E+00  0.00000000E+00  0.00000000E+00
  0.00000000E+00  0.00000000E+00  0.00000000E+00
  0.00000000E+00  0.00000000E+00  0.00000000E+00
  0.00000000E+00  0.00000000E+00  0.00000000E+00
  0.00000000E+00  0.00000000E+00  0.00000000E+00
  0.00000000E+00  0.00000000E+00  0.00000000E+00
  0.00000000E+00  0.00000000E+00  0.00000000E+00
  0.00000000E+00  0.00000000E+00  0.00000000E+00
  0.00000000E+00  0.00000000E+00  0.00000000E+00
  0.00000000E+00  0.00000000E+00  0.00000000E+00
  0.00000000E+00  0.00000000E+00  0.00000000E+00
  0.00000000E+00  0.00000000E+00  0.00000000E+00
  0.00000000E+00  0.00000000E+00  0.00000000E+00
  0.00000000E+00  0.00000000E+00  0.00000000E+00
  0.00000000E+00  0.00000000E+00  0.00000000E+00
  0.00000000E+00  0.00000000E+00  0.00000000E+00
  0.00000000E+00  0.00000000E+00  0.00000000E+00
  0.00000000E+00  0.00000000E+00  0.00000000E+00
  0.00000000E+00  0.00000000E+00  0.00000000E+00
  0.00000000E+00  0.00000000E+00  0.00000000E+00
  0.00000000E+00  0.00000000E+00  0.00000000E+00
  0.00000000E+00  0.00000000E+00  0.00000000E+00
  0.00000000E+00  0.00000000E+00  0.00000000E+00
  0.00000000E+00  0.00000000E+00  0.00000000E+00
  0.00000000E+00  0.00000000E+00  0.00000000E+00
  0.00000000E+00  0.00000000E+00  0.00000000E+00
  0.00000000E+00  0.00000000E+00  0.00000000E+00
  0.00000000E+00  0.00000000E+00  0.00000000E+00
  0.00000000E+00  0.00000000E+00  0.00000000E+00
  0.00000000E+00  0.00000000E+00  0.00000000E+00
  0.00000000E+00  0.00000000E+00  0.00000000E+00
  0.00000000E+00  0.00000000E+00  0.00000000E+00
  0.00000000E+00  0.00000000E+00  0.00000000E+00
  0.00000000E+00  0.00000000E+00  0.00000000E+00
  0.00000000E+00  0.00000000E+00  0.00000000E+00
  0.00000000E+00  0.00000000E+00  0.00000000E+00
  0.00000000E+00  0.00000000E+00  0.00000000E+00
  0.00000000E+00  0.00000000E+00  0.00000000E+00
  0.00000000E+00  0.00000000E+00  0.00000000E+00
  0.00000000E+00  0.00000000E+00  0.00000000E+00
  0.00000000E+00  0.00000000E+00  0.00000000E+00
  0.00000000E+00  0.00000000E+00  0.00000000E+00
  0.00000000E+00  0.00000000E+00  0.00000000E+00
  0.00000000E+00  0.00000000E+00  0.00000000E+00
  0.00000000E+00  0.00000000E+00  0.00000000E+00
  0.00000000E+00  0.00000000E+00  0.00000000E+00
  0.00000000E+00  0.00000000E+00  0.00000000E+00
  0.00000000E+00  0.00000000E+00  0.00000000E+00
  0.00000000E+00  0.00000000E+00  0.00000000E+00
  0.00000000E+00  0.00000000E+00  0.00000000E+00
  0.00000000E+00  0.00000000E+00  0.00000000E+00
  0.00000000E+00  0.00000000E+00  0.00000000E+00
  0.00000000E+00  0.00000000E+00  0.00000000E+00
  0.00000000E+00  0.00000000E+00  0.00000000E+00
  0.00000000E+00  0.00000000E+00  0.00000000E+00
  0.00000000E+00  0.00000000E+00  0.00000000E+00
  0.00000000E+00  0.00000000E+00  0.00000000E+00
  0.00000000E+00  0.00000000E+00  0.00000000E+00
  0.00000000E+00  0.00000000E+00  0.00000000E+00
  0.00000000E+00  0.00000000E+00  0.00000000E+00
  0.00000000E+00  0.00000000E+00  0.00000000E+00
  0.00000000E+00  0.00000000E+00  0.00000000E+00
  0.00000000E+00  0.00000000E+00  0.00000000E+00
  0.00000000E+00  0.00000000E+00  0.00000000E+00
  0.00000000E+00  0.00000000E+00  0.00000000E+00
  0.00000000E+00  0.00000000E+00  0.00000000E+00
  0.00000000E+00  0.00000000E+00  0.00000000E+00
  0.00000000E+00  0.00000000E+00  0.00000000E+00
  0.00000000E+00  0.00000000E+00  0.00000000E+00
  0.00000000E+00  0.00000000E+00  0.00000000E+00
  0.00000000E+00  0.00000000E+00  0.00000000E+00
  0.00000000E+00  0.00000000E+00  0.00000000E+00
  0.00000000E+00  0.00000000E+00  0.00000000E+00
  0.00000000E+00  0.00000000E+00  0.00000000E+00
  0.00000000E+00  0.00000000E+00  0.00000000E+00
  0.00000000E+00  0.00000000E+00  0.00000000E+00
  0.00000000E+00  0.00000000E+00  0.00000000E+00
  0.00000000E+00  0.00000000E+00  0.00000000E+00
  0.00000000E+00  0.00000000E+00  0.00000000E+00
  0.00000000E+00  0.00000000E+00  0.00000000E+00
  0.00000000E+00  0.00000000E+00  0.00000000E+00
  0.00000000E+00  0.00000000E+00  0.00000000E+00
  0.00000000E+00  0.00000000E+00  0.00000000E+00
  0.00000000E+00  0.00000000E+00  0.00000000E+00
  0.00000000E+00  0.00000000E+00  0.00000000E+00
  0.00000000E+00  0.00000000E+00  0.00000000E+00
  0.00000000E+00  0.00000000E+00  0.00000000E+00
  0.00000000E+00  0.00000000E+00  0.00000000E+00
  0.00000000E+00  0.00000000E+00  0.00000000E+00
  0.00000000E+00  0.00000000E+00  0.00000000E+00
  0.00000000E+00  0.00000000E+00  0.00000000E+00
  0.00000000E+00  0.00000000E+00  0.00000000E+00
  0.00000000E+00  0.00000000E+00  0.00000000E+00
  0.00000000E+00  0.00000000E+00  0.00000000E+00
  0.00000000E+00  0.00000000E+00  0.00000000E+00
  0.00000000E+00  0.00000000E+00  0.00000000E+00
  0.00000000E+00  0.00000000E+00  0.00000000E+00
  0.00000000E+00  0.00000000E+00  0.00000000E+00
  0.00000000E+00  0.00000000E+00  0.00000000E+00
  0.00000000E+00  0.00000000E+00  0.00000000E+00
  0.00000000E+00  0.00000000E+00  0.00000000E+00
  0.00000000E+00  0.00000000E+00  0.00000000E+00
  0.00000000E+00  0.00000000E+00  0.00000000E+00
  0.00000000E+00  0.00000000E+00  0.00000000E+00
  0.00000000E+00  0.00000000E+00  0.00000000E+00
  0.00000000E+00  0.00000000E+00  0.00000000E+00
  0.00000000E+00  0.00000000E+00  0.00000000E+00
  0.00000000E+00  0.00000000E+00  0.00000000E+00
  0.00000000E+00  0.00000000E+00  0.00000000E+00
  0.00000000E+00  0.00000000E+00  0.00000000E+00
  0.00000000E+00  0.00000000E+00  0.00000000E+00
  0.00000000E+00  0.00000000E+00  0.00000000E+00
  0.00000000E+00  0.00000000E+00  0.00000000E+00
  0.00000000E+00  0.00000000E+00  0.00000000E+00
  0.00000000E+00  0.00000000E+00  0.00000000E+00
  0.00000000E+00  0.00000000E+00  0.00000000E+00
  0.00000000E+00  0.00000000E+00  0.00000000E+00
  0.00000000E+00  0.00000000E+00  0.00000000E+00
  0.00000000E+00  0.00000000E+00  0.00000000E+00
  0.00000000E+00  0.00000000E+00  0.00000000E+00
  0.00000000E+00  0.00000000E+00  0.00000000E+00
  0.00000000E+00  0.00000000E+00  0.00000000E+00
  0.00000000E+00  0.00000000E+00  0.00000000E+00
  0.00000000E+00  0.00000000E+00  0.00000000E+00
  0.00000000E+00  0.00000000E+00  0.00000000E+00
  0.00000000E+00  0.00000000E+00  0.00000000E+00
  0.00000000E+00  0.00000000E+00  0.00000000E+00
  0.00000000E+00  0.00000000E+00  0.00000000E+00
  0.00000000E+00  0.00000000E+00  0.00000000E+00
  0.00000000E+00  0.00000000E+00  0.00000000E+00
  0.00000000E+00  0.00000000E+00  0.00000000E+00
  0.00000000E+00  0.00000000E+00  0.00000000E+00
  0.00000000E+00  0.00000000E+00  0.00000000E+00
  0.00000000E+00  0.00000000E+00  0.00000000E+00
  0.00000000E+00  0.00000000E+00  0.00000000E+00
  0.00000000E+00  0.00000000E+00  0.00000000E+00
  0.00000000E+00  0.00000000E+00  0.00000000E+00
  0.00000000E+00  0.00000000E+00  0.00000000E+00
  0.00000000E+00  0.00000000E+00  0.00000000E+00
  0.00000000E+00  0.00000000E+00  0.00000000E+00
  0.00000000E+00  0.00000000E+00  0.00000000E+00
  0.00000000E+00  0.00000000E+00  0.00000000E+00
  0.00000000E+00  0.00000000E+00  0.00000000E+00
  0.00000000E+00  0.00000000E+00  0.00000000E+00
  0.00000000E+00  0.00000000E+00  0.00000000E+00
  0.00000000E+00  0.00000000E+00  0.00000000E+00
  0.00000000E+00  0.00000000E+00  0.00000000E+00
  0.00000000E+00  0.00000000E+00  0.00000000E+00
  0.00000000E+00  0.00000000E+00  0.00000000E+00
  0.00000000E+00  0.00000000E+00  0.00000000E+00
  0.00000000E+00  0.00000000E+00  0.00000000E+00
  0.00000000E+00  0.00000000E+00  0.00000000E+00
  0.00000000E+00  0.00000000E+00  0.00000000E+00
  0.00000000E+00  0.00000000E+00  0.00000000E+00
  0.00000000E+00  0.00000000E+00  0.00000000E+00
  0.00000000E+00  0.00000000E+00  0.00000000E+00
  0.00000000E+00  0.00000000E+00  0.00000000E+00
  0.00000000E+00  0.00000000E+00  0.00000000E+00
  0.00000000E+00  0.00000000E+00  0.00000000E+00
  0.00000000E+00  0.00000000E+00  0.00000000E+00
  0.00000000E+00  0.00000000E+00  0.00000000E+00
  0.00000000E+00  0.00000000E+00  0.00000000E+00
  0.00000000E+00  0.00000000E+00  0.00000000E+00
  0.00000000E+00  0.00000000E+00  0.00000000E+00
  0.00000000E+00  0.00000000E+00  0.00000000E+00
  0.00000000E+00  0.00000000E+00  0.00000000E+00
  0.00000000E+00  0.00000000E+00  0.00000000E+00
  0.00000000E+00  0.00000000E+00  0.00000000E+00
