# Supplementary material for: Thermodynamic Origin of the Photostability of the Two-Dimensional Perovskite PEA2Pb(I1–xBrx)4
Source: ACS Energy Lett. 2023 Jan 13;8(2):943–9. doi: 10.1021/acsenergylett.2c02463 (PMC9926482; doi:10.1021/acsenergylett.2c02463)
Supplement: Supplementary file 2 — nz2c02463_si_002.zip [file nz2c02463_si_002.zip › suppl/4_Br/10/POSCAR]

10                                      
   1.00000000000000     
     8.3885088549812075   -0.0730688270931558    0.0087221926508030
     0.0316557032868603    8.3859704635573280    0.0068981692510793
     2.2703975242565160    2.2664035066836488   32.1480808723575322
   Pb   Br   I    N    C    H 
     4     8     8     8    64    96
Direct
  0.0031257018323089  0.9894596673596714  0.0023989435226127
  0.4886745714729031  0.5049852103496025  0.9992494042993739
  0.4909131602961343  0.0035642315045994  0.5002858500356621
  0.0063140521312050  0.4873790304468031  0.5013701584708401
  0.3102372143926305  0.1862427361641500  0.9993520861708139
  0.0099313060345303  0.9876166646306284  0.0960428454096888
  0.9960101883925577  0.4468171877057225  0.5959340783376387
  0.3116434227683033  0.6839012641936481  0.4990977703720233
  0.6865534701048469  0.3097797455912627  0.5011665370524546
  0.1788995525265309  0.1759080419241276  0.4993826543036594
  0.1782274498329345  0.6782959000216884  0.0005724529119602
  0.6830834078651081  0.8105264999957571  0.0000240350510718
  0.4607362438723402  0.4862631661154097  0.0997282768491098
  0.5470965787898087  0.5178359948321514  0.8995651748089821
  0.0128442821255823  0.0185928546617567  0.9021805300130875
  0.0191260391181889  0.5389759491880491  0.4012834035583739
  0.5191893436987700  0.0089069499350884  0.4003556857969606
  0.4804309007693346  0.9948080798358669  0.5998342285332992
  0.8087211389293472  0.3100541513605057  0.0028319851348717
  0.8100213431845400  0.8065309601594807  0.5031781664653336
  0.9500857985833060  0.6039797767526994  0.9214936046561099
  0.0627034993728175  0.3906269974064437  0.0809333164498791
  0.5949103034633066  0.1024143209261457  0.9233214257735854
  0.4025386580163217  0.8996196543302717  0.0761060352851583
  0.8991964998528699  0.0696480171919769  0.5799572337025809
  0.1048907113620209  0.9436217880712354  0.4212155623932278
  0.3941201913906824  0.4123624453590796  0.5770100228601681
  0.6042810972550016  0.5898776320806606  0.4231385255648018
  0.0501056477667916  0.6177893828759033  0.8299404469899280
  0.9548845658979106  0.3808804809400960  0.1712079775402586
  0.5588239957267751  0.1178010357692705  0.8305622768545434
  0.4467677933084870  0.8835178243457806  0.1686599149872323
  0.5165443422249826  0.5058846895752752  0.5968802669526870
  0.4874163641663474  0.4906536921463929  0.4030572415479182
  0.0612206953375320  0.4860931434575758  0.9026187142948886
  0.9537079794189026  0.5134290452996587  0.0985197288160591
  0.3830280387784017  0.4488664532168284  0.6692365856813015
  0.6175237143133002  0.5511667499142419  0.3303657133812468
  0.8851116215434374  0.9505495884026484  0.6701737672235435
  0.1158322861148756  0.0467012031334162  0.3297239430476572
  0.2964846462628599  0.3099139321843583  0.6833865592812368
  0.7022858737063371  0.6921684244924271  0.3170824238587037
  0.5349543304335870  0.4404758949279171  0.6415347500455364
  0.4663235453582979  0.5549654831512135  0.3584593684525386
  0.0370987097577211  0.9749228846899087  0.6426004988951223
  0.9644707280579246  0.0228274777357660  0.3576154875002469
  0.1811033326214480  0.6065337656884922  0.7050818538010457
  0.8197863120454563  0.3999910906281557  0.2927015307273024
  0.6581884514254910  0.0582259349097615  0.7099734369521532
  0.3426491352744402  0.9392639021653385  0.2898050317739497
  0.4989244140737820  0.9840144175068956  0.9028771741543847
  0.5064147951691106  0.0136166758476397  0.0958079568075710
  0.0136301182718854  0.9504488842811670  0.5971568973184973
  0.9867973239548017  0.0553452675281270  0.4026838107615100
  0.2031173139013399  0.6858966574289517  0.8216030437977726
  0.8004992156534987  0.3151823229109132  0.1785407727649413
  0.8203792691425468  0.7964361778903667  0.6791786598398669
  0.1785120909002267  0.2011278491632734  0.3198050393640215
  0.4115841827285161  0.1822791893424037  0.8200598279974980
  0.5927161833035062  0.8173160556657801  0.1795833008930189
  0.0274646615785182  0.4654012672446765  0.8575568650660418
  0.9823688830676023  0.5335719167581782  0.1439532613835786
  0.9198300193003753  0.6965268317901303  0.8131264443734992
  0.0828533322387052  0.2989632795414908  0.1882934024501039
  0.5473150710534572  0.4039499593491761  0.7800115681273417
  0.4534934200592213  0.5984056885201230  0.2198313614000288
  0.0938347006808472  0.9075605758475883  0.7809374138348686
  0.9039682863355897  0.0892990173506398  0.2188431712641875
  0.5651178474859798  0.9658039358908100  0.8583220066325741
  0.4439559740507134  0.0348952547769476  0.1405355318708891
  0.6997619632263813  0.1986905317765292  0.8153677332138809
  0.3044158968711362  0.8046448949642552  0.1836727094134121
  0.3231422702490908  0.5972568899983666  0.6802563771431773
  0.6783057423686840  0.4049816496290423  0.3179479327548859
  0.6940766788222532  0.3412835965950102  0.7904183694667106
  0.3079629926484055  0.6627357744928105  0.2090121422904316
  0.4059545780757290  0.3233996952383567  0.7946707136119842
  0.5960383563497713  0.6765269373027842  0.2051955307554894
  0.0946902561272140  0.4674014765327357  0.7185630753032350
  0.9044760717365939  0.5410499325361624  0.2801810437320418
  0.8026388972575341  0.0808204647559852  0.6858716985343113
  0.1993150850748303  0.9163051175602258  0.3144060149149452
  0.1526683290729162  0.3194235590760313  0.7076550743217618
  0.8455591187142081  0.6868597212950128  0.2924236912900193
  0.5944614345688396  0.9044940733936405  0.7184820378921071
  0.4044341443240761  0.0934283891799312  0.2804386801292673
  0.6765957700005892  0.7739125353473804  0.7032339843855981
  0.3212597852584126  0.2239882331400893  0.2953068933337953
  0.2243813082662995  0.8296522064698879  0.7974624037128226
  0.7757381487231486  0.1704467015400219  0.2020756321831570
  0.9412494648284029  0.8402569797939229  0.7885493466036116
  0.0577650424998191  0.1542512880139044  0.2121809468148112
  0.9710017299305412  0.7205459963969876  0.9083589278039617
  0.0362362243083315  0.2744997368458736  0.0934785722818025
  0.9666684193100707  0.6070344906508980  0.9528639013587868
  0.0522690223421540  0.3894552374251069  0.0492602359201977
  0.8306377654222097  0.5747483883253673  0.9181451061792237
  0.1822302607101293  0.4159508408554815  0.0856657130178885
  0.5546517538499852  0.1058078032962669  0.9542630520774429
  0.4378733987716145  0.8972566463714654  0.0448423581642064
  0.5843194039153253  0.2186468077131267  0.9098313219638784
  0.4124987546929052  0.7825209297258926  0.0890950210639086
  0.7160513965828598  0.0736626852559417  0.9216619105521159
  0.2822142454786101  0.9319947740802211  0.0793068799910400
  0.8972093158051223  0.0625065967117848  0.5482044196156772
  0.1089392442350803  0.9599310256977533  0.4525673989012672
  0.9317389082480958  0.1870870505960161  0.5852851424157548
  0.0752297483290159  0.8241367186194614  0.4179363417102330
  0.7821007134351295  0.0483707389067591  0.5924374945295088
  0.2210187081922355  0.9644754653780035  0.4078435637036720
  0.2783971616387262  0.4251112260632322  0.5906171351485321
  0.7208170311017302  0.5799051201137915  0.4098173527162978
  0.4206697120817828  0.2906951427205540  0.5787886771128473
  0.5740775755061667  0.7106190651971094  0.4210066527703204
  0.3906302734945544  0.4531466975614088  0.5460649374168680
  0.6079710455824722  0.5515548013455823  0.4542158624549253
  0.4786199111186638  0.6312061731076544  0.5952044875370504
  0.5315816958828665  0.3674633284931831  0.4045806602654717
  0.6293333212487485  0.4976156220843622  0.5778038937403163
  0.3737253506720399  0.4933432246185462  0.4219953841755830
  0.0442927889135457  0.3725469547800745  0.9215617960334644
  0.9779793032157824  0.6257120184902315  0.0795140472052005
  0.1834329188515274  0.5296366394891612  0.9053293204695555
  0.8307061828162502  0.4749941724454730  0.0946000639765619
  0.3419752672238788  0.1938844222644876  0.6749557253983920
  0.6558433686237947  0.8065468899608258  0.3265417321328606
  0.5768559758439540  0.3164004527074338  0.6415577954989189
  0.4201629894616531  0.6775285462148050  0.3585433687877204
  0.6311032351216254  0.5113349388861721  0.6529880350721252
  0.3721627496915305  0.4809547917513003  0.3472168400902555
  0.0867160096880514  0.0953469851170160  0.6449264026728916
  0.9174204152960236  0.9006833843592799  0.3565044071526427
  0.1287168279416916  0.8894467144050294  0.6522319229632900
  0.8711373263205194  0.1048163971277320  0.3471429041701534
  0.1369626051622890  0.7218180962214705  0.7141783512107844
  0.8650054454555023  0.2864161372448589  0.2826256673335342
  0.5955411736724795  0.1605554097635388  0.7220870610345107
  0.4061220941859940  0.8368916513499871  0.2779880332176942
  0.3747907221645569  0.0253797848467652  0.9043393087881135
  0.6283447149679641  0.9663279503309798  0.0938951502942506
  0.5036946215818886  0.8700045497067062  0.9216234386973644
  0.5059225948051574  0.1276941688663429  0.0769342470577693
  0.9657780428853294  0.8309702527757320  0.5930454053729156
  0.0306226726608746  0.1774435542517577  0.4054737536375392
  0.1268631327395097  0.9670841411770595  0.5781302449224550
  0.8737665352788492  0.0381685714592362  0.4218074886098415
  0.3059811338959300  0.6260888677620116  0.8344656246566892
  0.6995481061881641  0.3774258065012387  0.1653873101908595
  0.8832050298144418  0.6939231496447832  0.6670472539577138
  0.1149966010362815  0.3038816032155903  0.3315580993481346
  0.3005946435228407  0.1213544726311862  0.8320117573947193
  0.7047034831305921  0.8766772432001451  0.1677375086701811
  0.1092666881181410  0.3725006467642096  0.8467419715693909
  0.9007546431441540  0.6276131669204886  0.1541877728036949
  0.9053973448626015  0.4181378017336241  0.8564973785136251
  0.1047332485553855  0.5786142760863314  0.1459526680298810
  0.8000579626468065  0.6450486843556866  0.8196848084627447
  0.2035515051147278  0.3489526211390760  0.1824877651983951
  0.5415783130192375  0.5156896190353519  0.7608314529371853
  0.4573744268874197  0.4873124496217866  0.2393318244749264
  0.1116832510097738  0.0206308713285463  0.7623115899951092
  0.8833084607317073  0.9754296491620362  0.2369403915816643
  0.6886377379073050  0.9224430289991786  0.8584563471600570
  0.3218644783379533  0.0822596524700136  0.1406919122877884
  0.4940211532512525  0.8703290982596293  0.8466502244402804
  0.5189803401259425  0.1284560332003810  0.1516700391082165
  0.8147007361939435  0.1494910336821696  0.8234978007028018
  0.1903721717064987  0.8549357423861171  0.1751775145083778
  0.3885053379702614  0.7066857770284176  0.6690820207731037
  0.6141410390403597  0.2940831109193447  0.3283713120816559
  0.8047389837713737  0.4038151323545699  0.7793324794771672
  0.1963686510344072  0.6019452809371121  0.2201073837132261
  0.2916340518086906  0.3718578900798430  0.7860683173645511
  0.7095310651639779  0.6268073087316739  0.2140394384473962
  0.9827132620515838  0.4757016392694148  0.7374742257448631
  0.0161552999332027  0.5360051644197196  0.2609898268746879
  0.8517289657133659  0.2013809191203784  0.6787381165938249
  0.1519462758886620  0.7954791636854478  0.3222070096723938
  0.0850603064314897  0.2107224139264103  0.7179436208938652
  0.9121190894537665  0.7969861233222805  0.2830012883046085
  0.4807146942445334  0.8859245731265798  0.7366734849224976
  0.5173863413755045  0.1121400834709150  0.2618894680507756
  0.6274395260618155  0.6536294362707509  0.7099418179412741
  0.3687240051354507  0.3446374966856343  0.2880225688949324
  0.3434972943669283  0.8823810651269143  0.7916389045599750
  0.6557383011243920  0.1194474401668347  0.2072968219261405
  0.8389273755991153  0.8994490776297588  0.7754094165953714
  0.1582903411824557  0.0924965044648483  0.2255116724935989
 
  0.00000000E+00  0.00000000E+00  0.00000000E+00
  0.00000000E+00  0.00000000E+00  0.00000000E+00
  0.00000000E+00  0.00000000E+00  0.00000000E+00
  0.00000000E+00  0.00000000E+00  0.00000000E+00
  0.00000000E+00  0.00000000E+00  0.00000000E+00
  0.00000000E+00  0.00000000E+00  0.00000000E+00
  0.00000000E+00  0.00000000E+00  0.00000000E+00
  0.00000000E+00  0.00000000E+00  0.00000000E+00
  0.00000000E+00  0.00000000E+00  0.00000000E+00
  0.00000000E+00  0.00000000E+00  0.00000000E+00
  0.00000000E+00  0.00000000E+00  0.00000000E+00
  0.00000000E+00  0.00000000E+00  0.00000000E+00
  0.00000000E+00  0.00000000E+00  0.00000000E+00
  0.00000000E+00  0.00000000E+00  0.00000000E+00
  0.00000000E+00  0.00000000E+00  0.00000000E+00
  0.00000000E+00  0.00000000E+00  0.00000000E+00
  0.00000000E+00  0.00000000E+00  0.00000000E+00
  0.00000000E+00  0.00000000E+00  0.00000000E+00
  0.00000000E+00  0.00000000E+00  0.00000000E+00
  0.00000000E+00  0.00000000E+00  0.00000000E+00
  0.00000000E+00  0.00000000E+00  0.00000000E+00
  0.00000000E+00  0.00000000E+00  0.00000000E+00
  0.00000000E+00  0.00000000E+00  0.00000000E+00
  0.00000000E+00  0.00000000E+00  0.00000000E+00
  0.00000000E+00  0.00000000E+00  0.00000000E+00
  0.00000000E+00  0.00000000E+00  0.00000000E+00
  0.00000000E+00  0.00000000E+00  0.00000000E+00
  0.00000000E+00  0.00000000E+00  0.00000000E+00
  0.00000000E+00  0.00000000E+00  0.00000000E+00
  0.00000000E+00  0.00000000E+00  0.00000000E+00
  0.00000000E+00  0.00000000E+00  0.00000000E+00
  0.00000000E+00  0.00000000E+00  0.00000000E+00
  0.00000000E+00  0.00000000E+00  0.00000000E+00
  0.00000000E+00  0.00000000E+00  0.00000000E+00
  0.00000000E+00  0.00000000E+00  0.00000000E+00
  0.00000000E+00  0.00000000E+00  0.00000000E+00
  0.00000000E+00  0.00000000E+00  0.00000000E+00
  0.00000000E+00  0.00000000E+00  0.00000000E+00
  0.00000000E+00  0.00000000E+00  0.00000000E+00
  0.00000000E+00  0.00000000E+00  0.00000000E+00
  0.00000000E+00  0.00000000E+00  0.00000000E+00
  0.00000000E+00  0.00000000E+00  0.00000000E+00
  0.00000000E+00  0.00000000E+00  0.00000000E+00
  0.00000000E+00  0.00000000E+00  0.00000000E+00
  0.00000000E+00  0.00000000E+00  0.00000000E+00
  0.00000000E+00  0.00000000E+00  0.00000000E+00
  0.00000000E+00  0.00000000E+00  0.00000000E+00
  0.00000000E+00  0.00000000E+00  0.00000000E+00
  0.00000000E+00  0.00000000E+00  0.00000000E+00
  0.00000000E+00  0.00000000E+00  0.00000000E+00
  0.00000000E+00  0.00000000E+00  0.00000000E+00
  0.00000000E+00  0.00000000E+00  0.00000000E+00
  0.00000000E+00  0.00000000E+00  0.00000000E+00
  0.00000000E+00  0.00000000E+00  0.00000000E+00
  0.00000000E+00  0.00000000E+00  0.00000000E+00
  0.00000000E+00  0.00000000E+00  0.00000000E+00
  0.00000000E+00  0.00000000E+00  0.00000000E+00
  0.00000000E+00  0.00000000E+00  0.00000000E+00
  0.00000000E+00  0.00000000E+00  0.00000000E+00
  0.00000000E+00  0.00000000E+00  0.00000000E+00
  0.00000000E+00  0.00000000E+00  0.00000000E+00
  0.00000000E+00  0.00000000E+00  0.00000000E+00
  0.00000000E+00  0.00000000E+00  0.00000000E+00
  0.00000000E+00  0.00000000E+00  0.00000000E+00
  0.00000000E+00  0.00000000E+00  0.00000000E+00
  0.00000000E+00  0.00000000E+00  0.00000000E+00
  0.00000000E+00  0.00000000E+00  0.00000000E+00
  0.00000000E+00  0.00000000E+00  0.00000000E+00
  0.00000000E+00  0.00000000E+00  0.00000000E+00
  0.00000000E+00  0.00000000E+00  0.00000000E+00
  0.00000000E+00  0.00000000E+00  0.00000000E+00
  0.00000000E+00  0.00000000E+00  0.00000000E+00
  0.00000000E+00  0.00000000E+00  0.00000000E+00
  0.00000000E+00  0.00000000E+00  0.00000000E+00
  0.00000000E+00  0.00000000E+00  0.00000000E+00
  0.00000000E+00  0.00000000E+00  0.00000000E+00
  0.00000000E+00  0.00000000E+00  0.00000000E+00
  0.00000000E+00  0.00000000E+00  0.00000000E+00
  0.00000000E+00  0.00000000E+00  0.00000000E+00
  0.00000000E+00  0.00000000E+00  0.00000000E+00
  0.00000000E+00  0.00000000E+00  0.00000000E+00
  0.00000000E+00  0.00000000E+00  0.00000000E+00
  0.00000000E+00  0.00000000E+00  0.00000000E+00
  0.00000000E+00  0.00000000E+00  0.00000000E+00
  0.00000000E+00  0.00000000E+00  0.00000000E+00
  0.00000000E+00  0.00000000E+00  0.00000000E+00
  0.00000000E+00  0.00000000E+00  0.00000000E+00
  0.00000000E+00  0.00000000E+00  0.00000000E+00
  0.00000000E+00  0.00000000E+00  0.00000000E+00
  0.00000000E+00  0.00000000E+00  0.00000000E+00
  0.00000000E+00  0.00000000E+00  0.00000000E+00
  0.00000000E+00  0.00000000E+00  0.00000000E+00
  0.00000000E+00  0.00000000E+00  0.00000000E+00
  0.00000000E+00  0.00000000E+00  0.00000000E+00
  0.00000000E+00  0.00000000E+00  0.00000000E+00
  0.00000000E+00  0.00000000E+00  0.00000000E+00
  0.00000000E+00  0.00000000E+00  0.00000000E+00
  0.00000000E+00  0.00000000E+00  0.00000000E+00
  0.00000000E+00  0.00000000E+00  0.00000000E+00
  0.00000000E+00  0.00000000E+00  0.00000000E+00
  0.00000000E+00  0.00000000E+00  0.00000000E+00
  0.00000000E+00  0.00000000E+00  0.00000000E+00
  0.00000000E+00  0.00000000E+00  0.00000000E+00
  0.00000000E+00  0.00000000E+00  0.00000000E+00
  0.00000000E+00  0.00000000E+00  0.00000000E+00
  0.00000000E+00  0.00000000E+00  0.00000000E+00
  0.00000000E+00  0.00000000E+00  0.00000000E+00
  0.00000000E+00  0.00000000E+00  0.00000000E+00
  0.00000000E+00  0.00000000E+00  0.00000000E+00
  0.00000000E+00  0.00000000E+00  0.00000000E+00
  0.00000000E+00  0.00000000E+00  0.00000000E+00
  0.00000000E+00  0.00000000E+00  0.00000000E+00
  0.00000000E+00  0.00000000E+00  0.00000000E+00
  0.00000000E+00  0.00000000E+00  0.00000000E+00
  0.00000000E+00  0.00000000E+00  0.00000000E+00
  0.00000000E+00  0.00000000E+00  0.00000000E+00
  0.00000000E+00  0.00000000E+00  0.00000000E+00
  0.00000000E+00  0.00000000E+00  0.00000000E+00
  0.00000000E+00  0.00000000E+00  0.00000000E+00
  0.00000000E+00  0.00000000E+00  0.00000000E+00
  0.00000000E+00  0.00000000E+00  0.00000000E+00
  0.00000000E+00  0.00000000E+00  0.00000000E+00
  0.00000000E+00  0.00000000E+00  0.00000000E+00
  0.00000000E+00  0.00000000E+00  0.00000000E+00
  0.00000000E+00  0.00000000E+00  0.00000000E+00
  0.00000000E+00  0.00000000E+00  0.00000000E+00
  0.00000000E+00  0.00000000E+00  0.00000000E+00
  0.00000000E+00  0.00000000E+00  0.00000000E+00
  0.00000000E+00  0.00000000E+00  0.00000000E+00
  0.00000000E+00  0.00000000E+00  0.00000000E+00
  0.00000000E+00  0.00000000E+00  0.00000000E+00
  0.00000000E+00  0.00000000E+00  0.00000000E+00
  0.00000000E+00  0.00000000E+00  0.00000000E+00
  0.00000000E+00  0.00000000E+00  0.00000000E+00
  0.00000000E+00  0.00000000E+00  0.00000000E+00
  0.00000000E+00  0.00000000E+00  0.00000000E+00
  0.00000000E+00  0.00000000E+00  0.00000000E+00
  0.00000000E+00  0.00000000E+00  0.00000000E+00
  0.00000000E+00  0.00000000E+00  0.00000000E+00
  0.00000000E+00  0.00000000E+00  0.00000000E+00
  0.00000000E+00  0.00000000E+00  0.00000000E+00
  0.00000000E+00  0.00000000E+00  0.00000000E+00
  0.00000000E+00  0.00000000E+00  0.00000000E+00
  0.00000000E+00  0.00000000E+00  0.00000000E+00
  0.00000000E+00  0.00000000E+00  0.00000000E+00
  0.00000000E+00  0.00000000E+00  0.00000000E+00
  0.00000000E+00  0.00000000E+00  0.00000000E+00
  0.00000000E+00  0.00000000E+00  0.00000000E+00
  0.00000000E+00  0.00000000E+00  0.00000000E+00
  0.00000000E+00  0.00000000E+00  0.00000000E+00
  0.00000000E+00  0.00000000E+00  0.00000000E+00
  0.00000000E+00  0.00000000E+00  0.00000000E+00
  0.00000000E+00  0.00000000E+00  0.00000000E+00
  0.00000000E+00  0.00000000E+00  0.00000000E+00
  0.00000000E+00  0.00000000E+00  0.00000000E+00
  0.00000000E+00  0.00000000E+00  0.00000000E+00
  0.00000000E+00  0.00000000E+00  0.00000000E+00
  0.00000000E+00  0.00000000E+00  0.00000000E+00
  0.00000000E+00  0.00000000E+00  0.00000000E+00
  0.00000000E+00  0.00000000E+00  0.00000000E+00
  0.00000000E+00  0.00000000E+00  0.00000000E+00
  0.00000000E+00  0.00000000E+00  0.00000000E+00
  0.00000000E+00  0.00000000E+00  0.00000000E+00
  0.00000000E+00  0.00000000E+00  0.00000000E+00
  0.00000000E+00  0.00000000E+00  0.00000000E+00
  0.00000000E+00  0.00000000E+00  0.00000000E+00
  0.00000000E+00  0.00000000E+00  0.00000000E+00
  0.00000000E+00  0.00000000E+00  0.00000000E+00
  0.00000000E+00  0.00000000E+00  0.00000000E+00
  0.00000000E+00  0.00000000E+00  0.00000000E+00
  0.00000000E+00  0.00000000E+00  0.00000000E+00
  0.00000000E+00  0.00000000E+00  0.00000000E+00
  0.00000000E+00  0.00000000E+00  0.00000000E+00
  0.00000000E+00  0.00000000E+00  0.00000000E+00
  0.00000000E+00  0.00000000E+00  0.00000000E+00
  0.00000000E+00  0.00000000E+00  0.00000000E+00
  0.00000000E+00  0.00000000E+00  0.00000000E+00
  0.00000000E+00  0.00000000E+00  0.00000000E+00
  0.00000000E+00  0.00000000E+00  0.00000000E+00
  0.00000000E+00  0.00000000E+00  0.00000000E+00
  0.00000000E+00  0.00000000E+00  0.00000000E+00
  0.00000000E+00  0.00000000E+00  0.00000000E+00
  0.00000000E+00  0.00000000E+00  0.00000000E+00
  0.00000000E+00  0.00000000E+00  0.00000000E+00
  0.00000000E+00  0.00000000E+00  0.00000000E+00
  0.00000000E+00  0.00000000E+00  0.00000000E+00
  0.00000000E+00  0.00000000E+00  0.00000000E+00
  0.00000000E+00  0.00000000E+00  0.00000000E+00
