# Supplementary material for: Thermodynamic Origin of the Photostability of the Two-Dimensional Perovskite PEA2Pb(I1–xBrx)4
Source: ACS Energy Lett. 2023 Jan 13;8(2):943–9. doi: 10.1021/acsenergylett.2c02463 (PMC9926482; doi:10.1021/acsenergylett.2c02463)
Supplement: Supplementary file 2 — nz2c02463_si_002.zip [file nz2c02463_si_002.zip › suppl/4_Br/8/POSCAR]

8                                       
   1.00000000000000     
     8.4377467009018261   -0.1661983441093599    0.0106402226609565
    -0.0611807823867756    8.4275249658814477    0.0120730314145594
     2.2683649270596664    2.2745902883032842   32.1249748562141093
   Pb   Br   I    N    C    H 
     4     8     8     8    64    96
Direct
  0.0001140853921280  0.9982756509208008  0.0021357347114533
  0.5017947302547159  0.5004393257690035  0.9977516854715900
  0.5026505562868507  0.0011349891204520  0.4979328731469443
  0.9991747999991336  0.4997519273034274  0.5022275940987524
  0.3163324448208570  0.1843851119313543  0.0000130124427835
  0.5516543808501215  0.5044666675714405  0.9034487156702389
  0.0154641388234635  0.9872495858180758  0.0961446958678604
  0.9962971721052329  0.4526776242276567  0.5965992791103163
  0.5141921770861539  0.9886014068646414  0.4039719530635809
  0.3146827616362269  0.6879005235165819  0.4995474288786451
  0.6851117083092323  0.3186203323978278  0.5018918755881077
  0.6850279384183298  0.8147560785278626  0.9983737855923083
  0.4686740479918764  0.4870550500552261  0.0985014439600336
  0.0070819479027919  0.0213879583158651  0.9017574976963920
  0.0126875984670949  0.5326538871329115  0.4014870069755871
  0.4803571550052261  0.9952341611486345  0.5983483565254866
  0.8163962357188101  0.3149775764801897  0.0037003425700137
  0.8206292693741918  0.8194078624908183  0.5032197697545551
  0.1874683857952994  0.1871971493887053  0.4962908160305913
  0.1834007473066100  0.6804813807442550  0.9969661402634720
  0.9278330098727865  0.6037687642177531  0.9180307097487417
  0.0686721877393497  0.3892366139571246  0.0828099601384133
  0.5904999699593367  0.1074553666268012  0.9229683550558728
  0.4049621609228998  0.8980030589357146  0.0757468965664784
  0.8971880199096962  0.0758016837391185  0.5819988140006118
  0.1122931960511729  0.9332208062716850  0.4175108360601255
  0.3934462490292240  0.4133505125284272  0.5771069587719642
  0.6021962075545642  0.5974084670238431  0.4236754427874322
  0.0472069451410668  0.6184492632786178  0.8281597430820724
  0.9575208742320460  0.3809442863598441  0.1724713292056083
  0.5554958060267119  0.1175497326391889  0.8307026004589418
  0.4490743991023904  0.8818201772020501  0.1684473888184508
  0.5163313021378142  0.5075147353085890  0.5970004090817129
  0.4871419916327784  0.4930258925219587  0.4040717416693655
  0.0420980424861387  0.4880947551379823  0.9010396224011779
  0.9621324948062682  0.5119094285817485  0.0997536916478367
  0.3839481679729816  0.4464551315535925  0.6694375974105014
  0.6173610059809285  0.5510258435752268  0.3311023410555585
  0.8843869103125658  0.9565206013652764  0.6721146420785391
  0.1167205953508431  0.0429646146828841  0.3276272170381679
  0.2999469275941761  0.3053839535534595  0.6839664174765048
  0.7002840940257138  0.6927690922372635  0.3167002205540577
  0.5347419100147847  0.4417234175465221  0.6415727834806290
  0.4668984333439041  0.5539050911583381  0.3591615860595223
  0.0355647351509896  0.9881846015246315  0.6447002126350523
  0.9660387709266999  0.0110021968111089  0.3552322279097280
  0.1813252342026833  0.5967439820431389  0.7052444601518660
  0.8196316654234278  0.4027563019368161  0.2945159299713571
  0.6546900848527276  0.0515517800856272  0.7118605845370380
  0.3464790636463103  0.9481503084896910  0.2878824124346647
  0.4962293229844659  0.9844349337040327  0.9031599261331207
  0.5081481916113233  0.0133889063448216  0.0955832629520994
  0.0132886658562600  0.9623146692266628  0.5992105693149202
  0.9888626075908016  0.0390468309854008  0.4005773605031406
  0.2017690615541208  0.6847203419519562  0.8208967373072967
  0.8028652509621095  0.3145508890479586  0.1794429248678158
  0.8236120670490594  0.8001029140867204  0.6804930860231617
  0.1772710032090049  0.1993954749490709  0.3192661293982485
  0.4092477515657513  0.1808121248395477  0.8209489201144082
  0.5945344090388729  0.8174263893599393  0.1785237373182743
  0.0177199542357707  0.4663102201368312  0.8554484346131540
  0.9883089388299076  0.5332740935109944  0.1452964084276904
  0.9212831638515100  0.6996932126539106  0.8111765625277428
  0.0832042443716227  0.2988777612821954  0.1893113074281473
  0.5446233402241440  0.4038483017346777  0.7807369245200673
  0.4563698973551832  0.5972891555035507  0.2193333123270216
  0.1024830908157478  0.9097791727602046  0.7807993297877271
  0.9018543545951387  0.0874507442011653  0.2188309125702246
  0.5614226548786179  0.9665070923332377  0.8585482714609737
  0.4457556984366721  0.0325960680093323  0.1403805906706831
  0.6959928911337225  0.1996160981952166  0.8150003811573121
  0.3076478164316526  0.8014348991129414  0.1841711960661383
  0.3225269082007410  0.5923747408230993  0.6802332186833102
  0.6791807604191554  0.4057521261543091  0.3198874022096861
  0.6904262742356998  0.3420747477917959  0.7903017254949046
  0.3114290222176226  0.6600198853105598  0.2094134369447289
  0.4038662214451673  0.3221827727506364  0.7959336647936394
  0.5980188051512423  0.6770018100817484  0.2039809710288103
  0.0977686911817858  0.4554744293856596  0.7192254604270254
  0.9021032205489753  0.5447267413211513  0.2806192917637133
  0.7987066703000165  0.0815933941632629  0.6880757223503214
  0.2025398217969192  0.9179561827453820  0.3116755221747138
  0.1571407928769247  0.3100810385165562  0.7084430835350245
  0.8424517450636383  0.6893971513377305  0.2918637393322528
  0.5947430196445475  0.8955280195369427  0.7196612093828475
  0.4062642247427962  0.1042234143449714  0.2801068479526266
  0.6801366971684878  0.7701969032666915  0.7041382352959330
  0.3207620796442104  0.2294420465511291  0.2956403300764586
  0.2286375225835052  0.8293566994508524  0.7974854983237754
  0.7758440024541119  0.1687865268975410  0.2023364016894204
  0.9484594198543880  0.8443421613861758  0.7873942889143879
  0.0557815077459925  0.1532198262336557  0.2126104973921603
  0.9523875541217957  0.7201528423490720  0.9053804734783282
  0.0403568001163052  0.2738120412025600  0.0956210071363478
  0.9358284678137211  0.6063530887736186  0.9497871560076278
  0.0587354602009901  0.3868834373825810  0.0511022812756810
  0.8098851544376073  0.5722236177162728  0.9129189878929569
  0.1880781415588151  0.4151972265396178  0.0874495321728474
  0.5500562334350789  0.1109600450055201  0.9539211906062269
  0.4394809449587476  0.8968799547345757  0.0444041880204383
  0.5788640114117125  0.2223405499746546  0.9092504034231093
  0.4150303249080728  0.7814727638042174  0.0885559015179479
  0.7110824578235808  0.0821921936410989  0.9213928501028941
  0.2854267819034384  0.9279407927207243  0.0789862963122897
  0.8946038665598363  0.0669731977093837  0.5502722707502076
  0.1153937919130136  0.9435960484176468  0.4491823468809382
  0.9282175924993964  0.1941979025024351  0.5869204344394147
  0.0866550096349816  0.8134878953909229  0.4130327839980495
  0.7810382195071339  0.0509621624858900  0.5946386508715225
  0.2271942589163656  0.9619108796115740  0.4045369787048521
  0.2787885308515222  0.4247140432170948  0.5908389047011249
  0.7184668126878778  0.5876999377521205  0.4108093810514812
  0.4188061080865994  0.2926443437894108  0.5785695341388323
  0.5718014190612132  0.7169862765094003  0.4203923460071109
  0.3897870369645442  0.4542651105144131  0.5461745057378637
  0.6040135799987121  0.5630505979470921  0.4550318769836624
  0.4796952345595642  0.6317467994033725  0.5955139286429485
  0.5321585782008716  0.3718698999323937  0.4062082099060684
  0.6281266951272144  0.5009716606971685  0.5777763662492550
  0.3737762891277103  0.4934209234023346  0.4229131996193292
  0.0211559031083294  0.3751625626891577  0.9199973448484681
  0.9892858821021959  0.6233147879389607  0.0805395674142021
  0.1624414682184668  0.5336394377783615  0.9054058934676205
  0.8394091317560362  0.4733287989836362  0.0954783107516360
  0.3466570935399153  0.1914303336046779  0.6755791601956066
  0.6532723406531374  0.8062210022718871  0.3254136017958855
  0.5758605590691535  0.3189790418268788  0.6413698237062828
  0.4219467133055185  0.6753196344905885  0.3587322006056162
  0.6308648489716971  0.5135217230931272  0.6530601352688195
  0.3727616338329050  0.4780532833707316  0.3482221512018525
  0.0813136133921991  0.1103876256182369  0.6469854318219803
  0.9217978624062134  0.8880492091578428  0.3533125060633636
  0.1289388031145483  0.9079089903376880  0.6544005917232337
  0.8716087981170517  0.0898537761511728  0.3454589237030891
  0.1358564964194525  0.7101769958690692  0.7141783812293808
  0.8655192755889458  0.2898833891828723  0.2852668790764741
  0.5894605071717477  0.1498519974065931  0.7242019362979139
  0.4118713301038558  0.8499417519067906  0.2755421559097818
  0.3721130857176380  0.0208918998706252  0.9047768840010726
  0.6294028793108054  0.9689915877389079  0.0936357763649712
  0.5032510199092884  0.8723727674041275  0.9223502426157597
  0.5075663359888867  0.1271368098140613  0.0768073513637452
  0.9681989823684158  0.8413938402735298  0.5951521261509851
  0.0273096843723867  0.1623005587110635  0.4044500338376038
  0.1257715336220797  0.9832505533379667  0.5801511763278445
  0.8783274346185181  0.0120601670711206  0.4200722648928913
  0.3010794628106851  0.6229556875572310  0.8340193170799528
  0.7037138374641631  0.3768748918117708  0.1664296078142633
  0.8889969634163940  0.7015872551819770  0.6681344398494687
  0.1118658651819291  0.2978358240345980  0.3316357100595415
  0.2986227838211894  0.1191567779631206  0.8333365187610976
  0.7058954258938565  0.8776823564153100  0.1661320033629281
  0.0997421773422472  0.3743587542091446  0.8457937391723673
  0.9080979383727612  0.6265488234450108  0.1550856355264875
  0.8966268005351931  0.4184132296869307  0.8528449572183692
  0.1103730853308420  0.5788424739352015  0.1476907679882098
  0.8004674854591023  0.6493084194681452  0.8169761972754180
  0.2041322186347387  0.3491936726654803  0.1837143665513974
  0.5393617177071691  0.5153870365597364  0.7617250866443236
  0.4603904646144544  0.4864778764962940  0.2387080550455790
  0.1251074388174134  0.0237248934317797  0.7629300069313167
  0.8791955112083134  0.9726708453113974  0.2362862003867095
  0.6842705774134411  0.9260609020174720  0.8586382194570545
  0.3241440243618264  0.0765544127495250  0.1405698381802789
  0.4903107722964685  0.8697382125574189  0.8471054519849504
  0.5199877721441284  0.1275240090312928  0.1515705581412086
  0.8102435900405480  0.1514502005857974  0.8225312509200053
  0.1940841101794402  0.8504074205811643  0.1763281150710946
  0.3858146369009239  0.7033923500476660  0.6687842129243639
  0.6166055954139809  0.2942395817166666  0.3312495157549782
  0.8006299020985423  0.4054508693358506  0.7786725684635629
  0.2005080180152335  0.5981698229374939  0.2211266852328250
  0.2900973340867867  0.3694928852091368  0.7879726587557744
  0.7110775973535899  0.6286033463219217  0.2121689378041674
  0.9866277937957191  0.4600088416886953  0.7383315826099069
  0.0127402255604268  0.5412254968503034  0.2612444674182206
  0.8449852001328929  0.2037932500447912  0.6814672988006244
  0.1565174817876665  0.7956799788600779  0.3183268624935759
  0.0912650872932093  0.1998592009708834  0.7189216895751406
  0.9076096323019511  0.8001363042679853  0.2815153243087934
  0.4812488746593401  0.8710305414123758  0.7374862137389306
  0.5197128326631433  0.1288199862309901  0.2622474817314274
  0.6337965489900499  0.6482612856510586  0.7102932707458705
  0.3670005872781815  0.3514225481025938  0.2895001075324302
  0.3485988795150928  0.8813148902075252  0.7924358092375494
  0.6558226978084919  0.1168409755893679  0.2072039837914827
  0.8494545590747082  0.9056358579738717  0.7741722176646765
  0.1546835462532766  0.0913135292581428  0.2257044397664360
 
  0.00000000E+00  0.00000000E+00  0.00000000E+00
  0.00000000E+00  0.00000000E+00  0.00000000E+00
  0.00000000E+00  0.00000000E+00  0.00000000E+00
  0.00000000E+00  0.00000000E+00  0.00000000E+00
  0.00000000E+00  0.00000000E+00  0.00000000E+00
  0.00000000E+00  0.00000000E+00  0.00000000E+00
  0.00000000E+00  0.00000000E+00  0.00000000E+00
  0.00000000E+00  0.00000000E+00  0.00000000E+00
  0.00000000E+00  0.00000000E+00  0.00000000E+00
  0.00000000E+00  0.00000000E+00  0.00000000E+00
  0.00000000E+00  0.00000000E+00  0.00000000E+00
  0.00000000E+00  0.00000000E+00  0.00000000E+00
  0.00000000E+00  0.00000000E+00  0.00000000E+00
  0.00000000E+00  0.00000000E+00  0.00000000E+00
  0.00000000E+00  0.00000000E+00  0.00000000E+00
  0.00000000E+00  0.00000000E+00  0.00000000E+00
  0.00000000E+00  0.00000000E+00  0.00000000E+00
  0.00000000E+00  0.00000000E+00  0.00000000E+00
  0.00000000E+00  0.00000000E+00  0.00000000E+00
  0.00000000E+00  0.00000000E+00  0.00000000E+00
  0.00000000E+00  0.00000000E+00  0.00000000E+00
  0.00000000E+00  0.00000000E+00  0.00000000E+00
  0.00000000E+00  0.00000000E+00  0.00000000E+00
  0.00000000E+00  0.00000000E+00  0.00000000E+00
  0.00000000E+00  0.00000000E+00  0.00000000E+00
  0.00000000E+00  0.00000000E+00  0.00000000E+00
  0.00000000E+00  0.00000000E+00  0.00000000E+00
  0.00000000E+00  0.00000000E+00  0.00000000E+00
  0.00000000E+00  0.00000000E+00  0.00000000E+00
  0.00000000E+00  0.00000000E+00  0.00000000E+00
  0.00000000E+00  0.00000000E+00  0.00000000E+00
  0.00000000E+00  0.00000000E+00  0.00000000E+00
  0.00000000E+00  0.00000000E+00  0.00000000E+00
  0.00000000E+00  0.00000000E+00  0.00000000E+00
  0.00000000E+00  0.00000000E+00  0.00000000E+00
  0.00000000E+00  0.00000000E+00  0.00000000E+00
  0.00000000E+00  0.00000000E+00  0.00000000E+00
  0.00000000E+00  0.00000000E+00  0.00000000E+00
  0.00000000E+00  0.00000000E+00  0.00000000E+00
  0.00000000E+00  0.00000000E+00  0.00000000E+00
  0.00000000E+00  0.00000000E+00  0.00000000E+00
  0.00000000E+00  0.00000000E+00  0.00000000E+00
  0.00000000E+00  0.00000000E+00  0.00000000E+00
  0.00000000E+00  0.00000000E+00  0.00000000E+00
  0.00000000E+00  0.00000000E+00  0.00000000E+00
  0.00000000E+00  0.00000000E+00  0.00000000E+00
  0.00000000E+00  0.00000000E+00  0.00000000E+00
  0.00000000E+00  0.00000000E+00  0.00000000E+00
  0.00000000E+00  0.00000000E+00  0.00000000E+00
  0.00000000E+00  0.00000000E+00  0.00000000E+00
  0.00000000E+00  0.00000000E+00  0.00000000E+00
  0.00000000E+00  0.00000000E+00  0.00000000E+00
  0.00000000E+00  0.00000000E+00  0.00000000E+00
  0.00000000E+00  0.00000000E+00  0.00000000E+00
  0.00000000E+00  0.00000000E+00  0.00000000E+00
  0.00000000E+00  0.00000000E+00  0.00000000E+00
  0.00000000E+00  0.00000000E+00  0.00000000E+00
  0.00000000E+00  0.00000000E+00  0.00000000E+00
  0.00000000E+00  0.00000000E+00  0.00000000E+00
  0.00000000E+00  0.00000000E+00  0.00000000E+00
  0.00000000E+00  0.00000000E+00  0.00000000E+00
  0.00000000E+00  0.00000000E+00  0.00000000E+00
  0.00000000E+00  0.00000000E+00  0.00000000E+00
  0.00000000E+00  0.00000000E+00  0.00000000E+00
  0.00000000E+00  0.00000000E+00  0.00000000E+00
  0.00000000E+00  0.00000000E+00  0.00000000E+00
  0.00000000E+00  0.00000000E+00  0.00000000E+00
  0.00000000E+00  0.00000000E+00  0.00000000E+00
  0.00000000E+00  0.00000000E+00  0.00000000E+00
  0.00000000E+00  0.00000000E+00  0.00000000E+00
  0.00000000E+00  0.00000000E+00  0.00000000E+00
  0.00000000E+00  0.00000000E+00  0.00000000E+00
  0.00000000E+00  0.00000000E+00  0.00000000E+00
  0.00000000E+00  0.00000000E+00  0.00000000E+00
  0.00000000E+00  0.00000000E+00  0.00000000E+00
  0.00000000E+00  0.00000000E+00  0.00000000E+00
  0.00000000E+00  0.00000000E+00  0.00000000E+00
  0.00000000E+00  0.00000000E+00  0.00000000E+00
  0.00000000E+00  0.00000000E+00  0.00000000E+00
  0.00000000E+00  0.00000000E+00  0.00000000E+00
  0.00000000E+00  0.00000000E+00  0.00000000E+00
  0.00000000E+00  0.00000000E+00  0.00000000E+00
  0.00000000E+00  0.00000000E+00  0.00000000E+00
  0.00000000E+00  0.00000000E+00  0.00000000E+00
  0.00000000E+00  0.00000000E+00  0.00000000E+00
  0.00000000E+00  0.00000000E+00  0.00000000E+00
  0.00000000E+00  0.00000000E+00  0.00000000E+00
  0.00000000E+00  0.00000000E+00  0.00000000E+00
  0.00000000E+00  0.00000000E+00  0.00000000E+00
  0.00000000E+00  0.00000000E+00  0.00000000E+00
  0.00000000E+00  0.00000000E+00  0.00000000E+00
  0.00000000E+00  0.00000000E+00  0.00000000E+00
  0.00000000E+00  0.00000000E+00  0.00000000E+00
  0.00000000E+00  0.00000000E+00  0.00000000E+00
  0.00000000E+00  0.00000000E+00  0.00000000E+00
  0.00000000E+00  0.00000000E+00  0.00000000E+00
  0.00000000E+00  0.00000000E+00  0.00000000E+00
  0.00000000E+00  0.00000000E+00  0.00000000E+00
  0.00000000E+00  0.00000000E+00  0.00000000E+00
  0.00000000E+00  0.00000000E+00  0.00000000E+00
  0.00000000E+00  0.00000000E+00  0.00000000E+00
  0.00000000E+00  0.00000000E+00  0.00000000E+00
  0.00000000E+00  0.00000000E+00  0.00000000E+00
  0.00000000E+00  0.00000000E+00  0.00000000E+00
  0.00000000E+00  0.00000000E+00  0.00000000E+00
  0.00000000E+00  0.00000000E+00  0.00000000E+00
  0.00000000E+00  0.00000000E+00  0.00000000E+00
  0.00000000E+00  0.00000000E+00  0.00000000E+00
  0.00000000E+00  0.00000000E+00  0.00000000E+00
  0.00000000E+00  0.00000000E+00  0.00000000E+00
  0.00000000E+00  0.00000000E+00  0.00000000E+00
  0.00000000E+00  0.00000000E+00  0.00000000E+00
  0.00000000E+00  0.00000000E+00  0.00000000E+00
  0.00000000E+00  0.00000000E+00  0.00000000E+00
  0.00000000E+00  0.00000000E+00  0.00000000E+00
  0.00000000E+00  0.00000000E+00  0.00000000E+00
  0.00000000E+00  0.00000000E+00  0.00000000E+00
  0.00000000E+00  0.00000000E+00  0.00000000E+00
  0.00000000E+00  0.00000000E+00  0.00000000E+00
  0.00000000E+00  0.00000000E+00  0.00000000E+00
  0.00000000E+00  0.00000000E+00  0.00000000E+00
  0.00000000E+00  0.00000000E+00  0.00000000E+00
  0.00000000E+00  0.00000000E+00  0.00000000E+00
  0.00000000E+00  0.00000000E+00  0.00000000E+00
  0.00000000E+00  0.00000000E+00  0.00000000E+00
  0.00000000E+00  0.00000000E+00  0.00000000E+00
  0.00000000E+00  0.00000000E+00  0.00000000E+00
  0.00000000E+00  0.00000000E+00  0.00000000E+00
  0.00000000E+00  0.00000000E+00  0.00000000E+00
  0.00000000E+00  0.00000000E+00  0.00000000E+00
  0.00000000E+00  0.00000000E+00  0.00000000E+00
  0.00000000E+00  0.00000000E+00  0.00000000E+00
  0.00000000E+00  0.00000000E+00  0.00000000E+00
  0.00000000E+00  0.00000000E+00  0.00000000E+00
  0.00000000E+00  0.00000000E+00  0.00000000E+00
  0.00000000E+00  0.00000000E+00  0.00000000E+00
  0.00000000E+00  0.00000000E+00  0.00000000E+00
  0.00000000E+00  0.00000000E+00  0.00000000E+00
  0.00000000E+00  0.00000000E+00  0.00000000E+00
  0.00000000E+00  0.00000000E+00  0.00000000E+00
  0.00000000E+00  0.00000000E+00  0.00000000E+00
  0.00000000E+00  0.00000000E+00  0.00000000E+00
  0.00000000E+00  0.00000000E+00  0.00000000E+00
  0.00000000E+00  0.00000000E+00  0.00000000E+00
  0.00000000E+00  0.00000000E+00  0.00000000E+00
  0.00000000E+00  0.00000000E+00  0.00000000E+00
  0.00000000E+00  0.00000000E+00  0.00000000E+00
  0.00000000E+00  0.00000000E+00  0.00000000E+00
  0.00000000E+00  0.00000000E+00  0.00000000E+00
  0.00000000E+00  0.00000000E+00  0.00000000E+00
  0.00000000E+00  0.00000000E+00  0.00000000E+00
  0.00000000E+00  0.00000000E+00  0.00000000E+00
  0.00000000E+00  0.00000000E+00  0.00000000E+00
  0.00000000E+00  0.00000000E+00  0.00000000E+00
  0.00000000E+00  0.00000000E+00  0.00000000E+00
  0.00000000E+00  0.00000000E+00  0.00000000E+00
  0.00000000E+00  0.00000000E+00  0.00000000E+00
  0.00000000E+00  0.00000000E+00  0.00000000E+00
  0.00000000E+00  0.00000000E+00  0.00000000E+00
  0.00000000E+00  0.00000000E+00  0.00000000E+00
  0.00000000E+00  0.00000000E+00  0.00000000E+00
  0.00000000E+00  0.00000000E+00  0.00000000E+00
  0.00000000E+00  0.00000000E+00  0.00000000E+00
  0.00000000E+00  0.00000000E+00  0.00000000E+00
  0.00000000E+00  0.00000000E+00  0.00000000E+00
  0.00000000E+00  0.00000000E+00  0.00000000E+00
  0.00000000E+00  0.00000000E+00  0.00000000E+00
  0.00000000E+00  0.00000000E+00  0.00000000E+00
  0.00000000E+00  0.00000000E+00  0.00000000E+00
  0.00000000E+00  0.00000000E+00  0.00000000E+00
  0.00000000E+00  0.00000000E+00  0.00000000E+00
  0.00000000E+00  0.00000000E+00  0.00000000E+00
  0.00000000E+00  0.00000000E+00  0.00000000E+00
  0.00000000E+00  0.00000000E+00  0.00000000E+00
  0.00000000E+00  0.00000000E+00  0.00000000E+00
  0.00000000E+00  0.00000000E+00  0.00000000E+00
  0.00000000E+00  0.00000000E+00  0.00000000E+00
  0.00000000E+00  0.00000000E+00  0.00000000E+00
  0.00000000E+00  0.00000000E+00  0.00000000E+00
  0.00000000E+00  0.00000000E+00  0.00000000E+00
  0.00000000E+00  0.00000000E+00  0.00000000E+00
  0.00000000E+00  0.00000000E+00  0.00000000E+00
  0.00000000E+00  0.00000000E+00  0.00000000E+00
  0.00000000E+00  0.00000000E+00  0.00000000E+00
  0.00000000E+00  0.00000000E+00  0.00000000E+00
  0.00000000E+00  0.00000000E+00  0.00000000E+00
  0.00000000E+00  0.00000000E+00  0.00000000E+00
  0.00000000E+00  0.00000000E+00  0.00000000E+00
