# Supplementary material for: Thermodynamic Origin of the Photostability of the Two-Dimensional Perovskite PEA2Pb(I1–xBrx)4
Source: ACS Energy Lett. 2023 Jan 13;8(2):943–9. doi: 10.1021/acsenergylett.2c02463 (PMC9926482; doi:10.1021/acsenergylett.2c02463)
Supplement: Supplementary file 2 — nz2c02463_si_002.zip [file nz2c02463_si_002.zip › suppl/4_Br/4/POSCAR]

4                                       
   1.00000000000000     
     8.4330629688152747    0.0116330241916196    0.0006088144463929
     0.1169477014993541    8.4272804158168491   -0.0061864974413581
     2.2751996682328017    2.2515759504764699   32.0456518950685947
   Pb   Br   I    N    C    H 
     4     8     8     8    64    96
Direct
  0.0191446209805236  0.9930595276150802  0.0019213311566693
  0.4875173089404001  0.4931794638206483  0.0021127043261385
  0.4883258989076316  0.9890319719073946  0.5039439639761085
  0.0187994845507763  0.4893174860276986  0.5013795333827937
  0.3224367000723403  0.1776290101666712  0.9993927882943275
  0.4420751617812281  0.4894481282672029  0.0966976792442854
  0.0088356544398758  0.9907319414741045  0.0965733066206872
  0.9970234016539115  0.4411887515925259  0.5962556328933802
  0.4910118300001106  0.0051219068206971  0.5974029011713654
  0.3208193012233778  0.6741258905757004  0.5014056260879040
  0.1827460325445072  0.1702994167758990  0.5020087045813025
  0.1807642488711317  0.6729802323248607  0.0008882732385639
  0.5484967084996958  0.5179384039025453  0.9014267441032948
  0.0196735740384071  0.0153763565510567  0.9013905763133953
  0.0229687676080980  0.5494087845117558  0.4008966006870444
  0.5130925603608075  0.0187561252930318  0.4024014497027998
  0.8177962814241908  0.3088428774998885  0.0027865699798426
  0.6925028014662123  0.3046035815983116  0.4973098048868828
  0.8183715497083277  0.8061954885265844  0.5032883550941424
  0.6923742113896978  0.8057831683350588  0.0030200424939595
  0.9527577783575231  0.6024763845411326  0.9213833266832250
  0.0690059740046090  0.3921278130144628  0.0810972406589138
  0.6027213587501953  0.1036664079911934  0.9216057931868149
  0.3901846366182306  0.8907973991460977  0.0794808916225717
  0.8943731939380408  0.0663184699193525  0.5810224994342803
  0.1022943713475877  0.9535378071749009  0.4214239577537340
  0.3944595853969962  0.3942769223590821  0.5788696844595446
  0.6053728105763473  0.6080930080202794  0.4205959069580972
  0.0505205414874272  0.6159949810773121  0.8293548082484815
  0.9533720486788645  0.3816834971658608  0.1713011742607266
  0.5622719692780446  0.1174748881594049  0.8290769249464843
  0.4399510279527802  0.8828425063706826  0.1701647920332860
  0.5132222628477512  0.4924596549523534  0.5977158530856147
  0.4880825657129053  0.5090036627516151  0.4016082795124064
  0.0638642733891472  0.4841507193278021  0.9021284490126263
  0.9555678339801119  0.5132155266672089  0.0983764024180381
  0.3846698903952378  0.4396979886856535  0.6703918643702855
  0.6168562597401134  0.5624170237157838  0.3287044718754701
  0.8854780876941666  0.9489040638903312  0.6707415609692410
  0.1148548940919110  0.0511467002363674  0.3294397769219329
  0.3006290944699374  0.3011966494489557  0.6838358068440609
  0.7001345986002996  0.7017175387669466  0.3156643904080815
  0.5359481197972804  0.4316212171841094  0.6426218581960373
  0.4659147586560297  0.5690762571597568  0.3566041675827139
  0.0368710045216867  0.9724211242468787  0.6433274310428079
  0.9637245366871851  0.0291662643652824  0.3571026687363970
  0.1792902186823503  0.5953671335361448  0.7062822268505489
  0.8220466709774810  0.4093296318791092  0.2919950476523125
  0.6574087756007828  0.0573851409351863  0.7104179687995477
  0.3411391431341610  0.9410651905672265  0.2893563310395379
  0.5066187674039334  0.9863435251095078  0.9017176278630180
  0.4893167131646887  0.0110720220575326  0.0974587632331938
  0.0133605377719941  0.9493473875721254  0.5976833686991792
  0.9833726432771631  0.0641690705664404  0.4022511764992793
  0.2021144351144273  0.6821615057110315  0.8211892669787609
  0.8004266402419628  0.3171348454352063  0.1776658454048063
  0.8212696952562278  0.7963907779454963  0.6789294935292346
  0.1778578196111041  0.2036595346502429  0.3201013599137104
  0.4155637550140251  0.1824221636829259  0.8179968835580493
  0.5877040819511645  0.8171835854532414  0.1801240477441365
  0.0288829668182523  0.4646733144257587  0.8569853508857647
  0.9809884876800606  0.5332733387973003  0.1441157813136556
  0.9203233996355580  0.6957536229204128  0.8124536746507711
  0.0800465466452936  0.2996855842298628  0.1893585650744750
  0.5487835528576678  0.4050719295245585  0.7796464098649651
  0.4570703382789582  0.5943119363232126  0.2190940210573894
  0.0915818074050289  0.9039531171769143  0.7803745453351081
  0.9030914702343917  0.0924695833928361  0.2190181810990757
  0.5696833121218496  0.9660973488149309  0.8568522739112744
  0.4310765416814622  0.0343681076881000  0.1425469931301122
  0.7017484509477077  0.1985866484162577  0.8149691840892542
  0.3012166721307876  0.8015599682029092  0.1848889894828205
  0.3218602017486741  0.5870827487913632  0.6817492792106771
  0.6797448970593861  0.4159859016974935  0.3166924712858245
  0.6950267773444319  0.3416549315581291  0.7905155795867926
  0.3098961715546537  0.6580023791013668  0.2091016293594634
  0.4088652947069347  0.3245821158611373  0.7932031481011728
  0.5960471716024803  0.6748671420646983  0.2047589800784701
  0.0956008948652660  0.4567079479119343  0.7191359123099232
  0.9050465070696485  0.5489125099737626  0.2796750596581345
  0.8020884398210131  0.0787738546513616  0.6868094715745224
  0.1979747731930106  0.9204813702427556  0.3137068724558610
  0.1564942228214972  0.3099474500625961  0.7078347386439862
  0.8440622372265872  0.6948217741382012  0.2915645500350827
  0.5941705194379041  0.9053280263482626  0.7181022135839064
  0.4030315207442836  0.0932458400826864  0.2805027079597118
  0.6772831189952065  0.7750588453491665  0.7025295540408629
  0.3202771080476947  0.2242832389838540  0.2957627910328409
  0.2219300084883681  0.8251575566463175  0.7971111699658843
  0.7760202038142531  0.1737886192838490  0.2013521730078644
  0.9404224646683055  0.8384027255786743  0.7878009825503475
  0.0552829664523167  0.1562379856728700  0.2133238232004098
  0.9721672478502640  0.7181496271583693  0.9082198629826437
  0.0450920827789608  0.2766864811580484  0.0936541653181734
  0.9701288868192550  0.6055646203591951  0.9528104164629657
  0.0594884391069215  0.3904599792830223  0.0492989250872889
  0.8339843401661553  0.5744342629684658  0.9183843078183860
  0.1869815077866168  0.4193989010020478  0.0860786921683283
  0.5655871956063073  0.1065966673524772  0.9528757737399034
  0.4200624998668537  0.8887845198676774  0.0478357117176106
  0.5891972213624290  0.2196423813204083  0.9084031956660049
  0.4081641515040724  0.7752122183740817  0.0923068252840747
  0.7237762707529390  0.0745891488488404  0.9192200833511068
  0.2686676639250927  0.9191501603198464  0.0838545342554290
  0.8911777127625015  0.0592384899049044  0.5491691458988062
  0.1059360043740110  0.9720930225643007  0.4527874593745421
  0.9241322883842229  0.1834495236603094  0.5861939723241650
  0.0744406059603425  0.8345532702157537  0.4185372969240163
  0.7788940267930137  0.0441783819969660  0.5937294410348450
  0.2177291176291758  0.9730166896171875  0.4080755499334697
  0.2785869665003660  0.4093625019389127  0.5919523571879768
  0.7215155564068398  0.5920032347641991  0.4078903457662726
  0.4239032636439217  0.2730109592441802  0.5821581192470610
  0.5768183397889465  0.7293859585241037  0.4168322601616858
  0.3919715476529709  0.4285146448772797  0.5474354734481858
  0.6068264287565023  0.5766635426683542  0.4521881273237566
  0.4701980165593293  0.6162005738159787  0.5955666347177083
  0.5315713350671911  0.3854309876014911  0.4039843717879718
  0.6249555936114447  0.4851544842649662  0.5782389078847201
  0.3756561726363978  0.5162556501069463  0.4207611534665495
  0.0481752020394533  0.3711422382659186  0.9209896060330544
  0.9770270061385877  0.6250721410086603  0.0794050166227605
  0.1852494155192552  0.5259059722159344  0.9047147718290212
  0.8348953685383556  0.4734735022822760  0.0939725947151152
  0.3482531841169512  0.1861357668529134  0.6749773343726330
  0.6521318326497106  0.8160666284221442  0.3249781193462704
  0.5817626619444345  0.3086552953306666  0.6430849413425492
  0.4183453940945833  0.6914024421995220  0.3560347689129059
  0.6293582904730474  0.5046874775197959  0.6535805962276839
  0.3733828595519484  0.4947835101949514  0.3456946480359184
  0.0843515351681184  0.0918840967061305  0.6459073387638713
  0.9195014955376418  0.9073898048135628  0.3562717065782337
  0.1290716253128149  0.8864280496839515  0.6528596337462069
  0.8695936795725645  0.1100652330265310  0.3460735471904944
  0.1325524341335336  0.7097098983381203  0.7156363866379566
  0.8691554077983854  0.2957290900768292  0.2821826155871211
  0.5942646656096560  0.1594702183106330  0.7228717594961691
  0.4040597318853219  0.8383245368885099  0.2772031512318437
  0.3827919221413660  0.0290337683276949  0.9036167493539130
  0.6132265073503979  0.9690114297339030  0.0947000375984969
  0.5131771204268664  0.8732329389937736  0.9206432446421198
  0.4797047910736190  0.1221746093137731  0.0778718806676771
  0.9701459904058242  0.8299109290705532  0.5932410243954126
  0.0246354058989635  0.1858189676085978  0.4048228234161798
  0.1247003174461074  0.9687462186737884  0.5783709842095068
  0.8706147723086118  0.0482238682949700  0.4212093647877260
  0.3048876696768789  0.6218926212161631  0.8342306566919898
  0.7003027337189550  0.3792556107608968  0.1637748261351533
  0.8845611490693911  0.6939478658030160  0.6665242181576145
  0.1149896835546189  0.3068147227043600  0.3322094929668698
  0.3057331608584253  0.1212729464334164  0.8291583572603107
  0.6969339395400487  0.8783891397298458  0.1684624441823051
  0.1098786813049533  0.3706522445407666  0.8458855890739565
  0.8984615594892716  0.6278856208466274  0.1540824819275965
  0.9073207834100323  0.4200448059295099  0.8561165931325795
  0.1020232574466754  0.5765938247381490  0.1466637706245137
  0.8016030957160496  0.6458791909801305  0.8189474279120748
  0.1996441244796818  0.3485716252506327  0.1842863054753442
  0.5423710123690685  0.5174151986334404  0.7609027972936427
  0.4650012300021428  0.4820140215243935  0.2377911068176080
  0.1081984936010097  0.0162590299643072  0.7617654417419861
  0.8826017735348642  0.9796299002648978  0.2371322694685897
  0.6926035068560356  0.9203497481454507  0.8565832007981191
  0.3083628860975639  0.0806926551321178  0.1435384091379181
  0.4979171021535799  0.8724496318466967  0.8454938560483373
  0.5052239559533481  0.1275898446207981  0.1531805260918643
  0.8163206936901988  0.1489936267911978  0.8235335086571168
  0.1859076943529156  0.8514501614240492  0.1770644248359749
  0.3852893458275228  0.6961776286277302  0.6711164301167636
  0.6166306466216755  0.3063875232176815  0.3270125943575204
  0.8044356863302429  0.4042930067603547  0.7802401482872003
  0.2011374366952687  0.5953264400202105  0.2200176539982343
  0.2949233858783031  0.3735911901367064  0.7842732777143322
  0.7107260464500790  0.6257544577380495  0.2130715113198355
  0.9831302374569824  0.4643924298238149  0.7377426117016721
  0.0174932413389818  0.5425949802852478  0.2609867917984147
  0.8505473707427613  0.1981740756702050  0.6803791982096060
  0.1505662338468088  0.8010776514483993  0.3210355858559466
  0.0907291630466415  0.2016774990091388  0.7174889490017977
  0.9097344136659220  0.8035219565151606  0.2824125274392679
  0.4805320564321290  0.8879886208236539  0.7360325253119392
  0.5155637760132142  0.1098595274056118  0.2620097722736401
  0.6291248542158834  0.6558396341094808  0.7087069904919164
  0.3675861959166591  0.3435726300017156  0.2888477188522329
  0.3399602058095777  0.8764829266963245  0.7914661838671109
  0.6570719454089207  0.1239937101791663  0.2059341384671440
  0.8381835395706440  0.8982808725009025  0.7745529780562409
  0.1548485599348177  0.0943676168766586  0.2273580796147301
 
  0.00000000E+00  0.00000000E+00  0.00000000E+00
  0.00000000E+00  0.00000000E+00  0.00000000E+00
  0.00000000E+00  0.00000000E+00  0.00000000E+00
  0.00000000E+00  0.00000000E+00  0.00000000E+00
  0.00000000E+00  0.00000000E+00  0.00000000E+00
  0.00000000E+00  0.00000000E+00  0.00000000E+00
  0.00000000E+00  0.00000000E+00  0.00000000E+00
  0.00000000E+00  0.00000000E+00  0.00000000E+00
  0.00000000E+00  0.00000000E+00  0.00000000E+00
  0.00000000E+00  0.00000000E+00  0.00000000E+00
  0.00000000E+00  0.00000000E+00  0.00000000E+00
  0.00000000E+00  0.00000000E+00  0.00000000E+00
  0.00000000E+00  0.00000000E+00  0.00000000E+00
  0.00000000E+00  0.00000000E+00  0.00000000E+00
  0.00000000E+00  0.00000000E+00  0.00000000E+00
  0.00000000E+00  0.00000000E+00  0.00000000E+00
  0.00000000E+00  0.00000000E+00  0.00000000E+00
  0.00000000E+00  0.00000000E+00  0.00000000E+00
  0.00000000E+00  0.00000000E+00  0.00000000E+00
  0.00000000E+00  0.00000000E+00  0.00000000E+00
  0.00000000E+00  0.00000000E+00  0.00000000E+00
  0.00000000E+00  0.00000000E+00  0.00000000E+00
  0.00000000E+00  0.00000000E+00  0.00000000E+00
  0.00000000E+00  0.00000000E+00  0.00000000E+00
  0.00000000E+00  0.00000000E+00  0.00000000E+00
  0.00000000E+00  0.00000000E+00  0.00000000E+00
  0.00000000E+00  0.00000000E+00  0.00000000E+00
  0.00000000E+00  0.00000000E+00  0.00000000E+00
  0.00000000E+00  0.00000000E+00  0.00000000E+00
  0.00000000E+00  0.00000000E+00  0.00000000E+00
  0.00000000E+00  0.00000000E+00  0.00000000E+00
  0.00000000E+00  0.00000000E+00  0.00000000E+00
  0.00000000E+00  0.00000000E+00  0.00000000E+00
  0.00000000E+00  0.00000000E+00  0.00000000E+00
  0.00000000E+00  0.00000000E+00  0.00000000E+00
  0.00000000E+00  0.00000000E+00  0.00000000E+00
  0.00000000E+00  0.00000000E+00  0.00000000E+00
  0.00000000E+00  0.00000000E+00  0.00000000E+00
  0.00000000E+00  0.00000000E+00  0.00000000E+00
  0.00000000E+00  0.00000000E+00  0.00000000E+00
  0.00000000E+00  0.00000000E+00  0.00000000E+00
  0.00000000E+00  0.00000000E+00  0.00000000E+00
  0.00000000E+00  0.00000000E+00  0.00000000E+00
  0.00000000E+00  0.00000000E+00  0.00000000E+00
  0.00000000E+00  0.00000000E+00  0.00000000E+00
  0.00000000E+00  0.00000000E+00  0.00000000E+00
  0.00000000E+00  0.00000000E+00  0.00000000E+00
  0.00000000E+00  0.00000000E+00  0.00000000E+00
  0.00000000E+00  0.00000000E+00  0.00000000E+00
  0.00000000E+00  0.00000000E+00  0.00000000E+00
  0.00000000E+00  0.00000000E+00  0.00000000E+00
  0.00000000E+00  0.00000000E+00  0.00000000E+00
  0.00000000E+00  0.00000000E+00  0.00000000E+00
  0.00000000E+00  0.00000000E+00  0.00000000E+00
  0.00000000E+00  0.00000000E+00  0.00000000E+00
  0.00000000E+00  0.00000000E+00  0.00000000E+00
  0.00000000E+00  0.00000000E+00  0.00000000E+00
  0.00000000E+00  0.00000000E+00  0.00000000E+00
  0.00000000E+00  0.00000000E+00  0.00000000E+00
  0.00000000E+00  0.00000000E+00  0.00000000E+00
  0.00000000E+00  0.00000000E+00  0.00000000E+00
  0.00000000E+00  0.00000000E+00  0.00000000E+00
  0.00000000E+00  0.00000000E+00  0.00000000E+00
  0.00000000E+00  0.00000000E+00  0.00000000E+00
  0.00000000E+00  0.00000000E+00  0.00000000E+00
  0.00000000E+00  0.00000000E+00  0.00000000E+00
  0.00000000E+00  0.00000000E+00  0.00000000E+00
  0.00000000E+00  0.00000000E+00  0.00000000E+00
  0.00000000E+00  0.00000000E+00  0.00000000E+00
  0.00000000E+00  0.00000000E+00  0.00000000E+00
  0.00000000E+00  0.00000000E+00  0.00000000E+00
  0.00000000E+00  0.00000000E+00  0.00000000E+00
  0.00000000E+00  0.00000000E+00  0.00000000E+00
  0.00000000E+00  0.00000000E+00  0.00000000E+00
  0.00000000E+00  0.00000000E+00  0.00000000E+00
  0.00000000E+00  0.00000000E+00  0.00000000E+00
  0.00000000E+00  0.00000000E+00  0.00000000E+00
  0.00000000E+00  0.00000000E+00  0.00000000E+00
  0.00000000E+00  0.00000000E+00  0.00000000E+00
  0.00000000E+00  0.00000000E+00  0.00000000E+00
  0.00000000E+00  0.00000000E+00  0.00000000E+00
  0.00000000E+00  0.00000000E+00  0.00000000E+00
  0.00000000E+00  0.00000000E+00  0.00000000E+00
  0.00000000E+00  0.00000000E+00  0.00000000E+00
  0.00000000E+00  0.00000000E+00  0.00000000E+00
  0.00000000E+00  0.00000000E+00  0.00000000E+00
  0.00000000E+00  0.00000000E+00  0.00000000E+00
  0.00000000E+00  0.00000000E+00  0.00000000E+00
  0.00000000E+00  0.00000000E+00  0.00000000E+00
  0.00000000E+00  0.00000000E+00  0.00000000E+00
  0.00000000E+00  0.00000000E+00  0.00000000E+00
  0.00000000E+00  0.00000000E+00  0.00000000E+00
  0.00000000E+00  0.00000000E+00  0.00000000E+00
  0.00000000E+00  0.00000000E+00  0.00000000E+00
  0.00000000E+00  0.00000000E+00  0.00000000E+00
  0.00000000E+00  0.00000000E+00  0.00000000E+00
  0.00000000E+00  0.00000000E+00  0.00000000E+00
  0.00000000E+00  0.00000000E+00  0.00000000E+00
  0.00000000E+00  0.00000000E+00  0.00000000E+00
  0.00000000E+00  0.00000000E+00  0.00000000E+00
  0.00000000E+00  0.00000000E+00  0.00000000E+00
  0.00000000E+00  0.00000000E+00  0.00000000E+00
  0.00000000E+00  0.00000000E+00  0.00000000E+00
  0.00000000E+00  0.00000000E+00  0.00000000E+00
  0.00000000E+00  0.00000000E+00  0.00000000E+00
  0.00000000E+00  0.00000000E+00  0.00000000E+00
  0.00000000E+00  0.00000000E+00  0.00000000E+00
  0.00000000E+00  0.00000000E+00  0.00000000E+00
  0.00000000E+00  0.00000000E+00  0.00000000E+00
  0.00000000E+00  0.00000000E+00  0.00000000E+00
  0.00000000E+00  0.00000000E+00  0.00000000E+00
  0.00000000E+00  0.00000000E+00  0.00000000E+00
  0.00000000E+00  0.00000000E+00  0.00000000E+00
  0.00000000E+00  0.00000000E+00  0.00000000E+00
  0.00000000E+00  0.00000000E+00  0.00000000E+00
  0.00000000E+00  0.00000000E+00  0.00000000E+00
  0.00000000E+00  0.00000000E+00  0.00000000E+00
  0.00000000E+00  0.00000000E+00  0.00000000E+00
  0.00000000E+00  0.00000000E+00  0.00000000E+00
  0.00000000E+00  0.00000000E+00  0.00000000E+00
  0.00000000E+00  0.00000000E+00  0.00000000E+00
  0.00000000E+00  0.00000000E+00  0.00000000E+00
  0.00000000E+00  0.00000000E+00  0.00000000E+00
  0.00000000E+00  0.00000000E+00  0.00000000E+00
  0.00000000E+00  0.00000000E+00  0.00000000E+00
  0.00000000E+00  0.00000000E+00  0.00000000E+00
  0.00000000E+00  0.00000000E+00  0.00000000E+00
  0.00000000E+00  0.00000000E+00  0.00000000E+00
  0.00000000E+00  0.00000000E+00  0.00000000E+00
  0.00000000E+00  0.00000000E+00  0.00000000E+00
  0.00000000E+00  0.00000000E+00  0.00000000E+00
  0.00000000E+00  0.00000000E+00  0.00000000E+00
  0.00000000E+00  0.00000000E+00  0.00000000E+00
  0.00000000E+00  0.00000000E+00  0.00000000E+00
  0.00000000E+00  0.00000000E+00  0.00000000E+00
  0.00000000E+00  0.00000000E+00  0.00000000E+00
  0.00000000E+00  0.00000000E+00  0.00000000E+00
  0.00000000E+00  0.00000000E+00  0.00000000E+00
  0.00000000E+00  0.00000000E+00  0.00000000E+00
  0.00000000E+00  0.00000000E+00  0.00000000E+00
  0.00000000E+00  0.00000000E+00  0.00000000E+00
  0.00000000E+00  0.00000000E+00  0.00000000E+00
  0.00000000E+00  0.00000000E+00  0.00000000E+00
  0.00000000E+00  0.00000000E+00  0.00000000E+00
  0.00000000E+00  0.00000000E+00  0.00000000E+00
  0.00000000E+00  0.00000000E+00  0.00000000E+00
  0.00000000E+00  0.00000000E+00  0.00000000E+00
  0.00000000E+00  0.00000000E+00  0.00000000E+00
  0.00000000E+00  0.00000000E+00  0.00000000E+00
  0.00000000E+00  0.00000000E+00  0.00000000E+00
  0.00000000E+00  0.00000000E+00  0.00000000E+00
  0.00000000E+00  0.00000000E+00  0.00000000E+00
  0.00000000E+00  0.00000000E+00  0.00000000E+00
  0.00000000E+00  0.00000000E+00  0.00000000E+00
  0.00000000E+00  0.00000000E+00  0.00000000E+00
  0.00000000E+00  0.00000000E+00  0.00000000E+00
  0.00000000E+00  0.00000000E+00  0.00000000E+00
  0.00000000E+00  0.00000000E+00  0.00000000E+00
  0.00000000E+00  0.00000000E+00  0.00000000E+00
  0.00000000E+00  0.00000000E+00  0.00000000E+00
  0.00000000E+00  0.00000000E+00  0.00000000E+00
  0.00000000E+00  0.00000000E+00  0.00000000E+00
  0.00000000E+00  0.00000000E+00  0.00000000E+00
  0.00000000E+00  0.00000000E+00  0.00000000E+00
  0.00000000E+00  0.00000000E+00  0.00000000E+00
  0.00000000E+00  0.00000000E+00  0.00000000E+00
  0.00000000E+00  0.00000000E+00  0.00000000E+00
  0.00000000E+00  0.00000000E+00  0.00000000E+00
  0.00000000E+00  0.00000000E+00  0.00000000E+00
  0.00000000E+00  0.00000000E+00  0.00000000E+00
  0.00000000E+00  0.00000000E+00  0.00000000E+00
  0.00000000E+00  0.00000000E+00  0.00000000E+00
  0.00000000E+00  0.00000000E+00  0.00000000E+00
  0.00000000E+00  0.00000000E+00  0.00000000E+00
  0.00000000E+00  0.00000000E+00  0.00000000E+00
  0.00000000E+00  0.00000000E+00  0.00000000E+00
  0.00000000E+00  0.00000000E+00  0.00000000E+00
  0.00000000E+00  0.00000000E+00  0.00000000E+00
  0.00000000E+00  0.00000000E+00  0.00000000E+00
  0.00000000E+00  0.00000000E+00  0.00000000E+00
  0.00000000E+00  0.00000000E+00  0.00000000E+00
  0.00000000E+00  0.00000000E+00  0.00000000E+00
  0.00000000E+00  0.00000000E+00  0.00000000E+00
  0.00000000E+00  0.00000000E+00  0.00000000E+00
  0.00000000E+00  0.00000000E+00  0.00000000E+00
  0.00000000E+00  0.00000000E+00  0.00000000E+00
  0.00000000E+00  0.00000000E+00  0.00000000E+00
  0.00000000E+00  0.00000000E+00  0.00000000E+00
