# Supplementary material for: Thermodynamic Origin of the Photostability of the Two-Dimensional Perovskite PEA2Pb(I1–xBrx)4
Source: ACS Energy Lett. 2023 Jan 13;8(2):943–9. doi: 10.1021/acsenergylett.2c02463 (PMC9926482; doi:10.1021/acsenergylett.2c02463)
Supplement: Supplementary file 2 — nz2c02463_si_002.zip [file nz2c02463_si_002.zip › suppl/4_Br/3/POSCAR]

3                                       
   1.00000000000000     
     8.4388344683842345   -0.1671667965784121    0.0075354427495292
    -0.0621301005909834    8.4274779584838821    0.0066623078021977
     2.2556010565390534    2.2531095183405254   32.0879497860167291
   Pb   Br   I    N    C    H 
     4     8     8     8    64    96
Direct
  0.0022729052121072  0.0006252585783015  0.0031676658666461
  0.5030706130353093  0.5000332904461819  0.0031367262684579
  0.5008799480802822  0.0013192983420303  0.5030495367681813
  0.0011337489870487  0.5011530313866586  0.5030856473634473
  0.3178674137159882  0.1851353664416333  0.0021261190907985
  0.4546936049795605  0.4957749808554145  0.0976670277069731
  0.0175232893729550  0.9879445418786403  0.0967570156476197
  0.9963674433343020  0.4538516677706727  0.5975340839381920
  0.4880902175810690  0.0162075633835662  0.5966939619957637
  0.3142396239729440  0.6861999616750507  0.5007960279151195
  0.6856448065292478  0.3167026377337160  0.5021502511773368
  0.6884223962435309  0.8136681616054020  0.0007355321314269
  0.5360344034336598  0.5111875366408085  0.9019961316312771
  0.0066332207602906  0.0244367200968089  0.9021940251720135
  0.0124934325737553  0.5310422332888299  0.4019499219660469
  0.5223113564301270  0.0037763392768568  0.4021153276982514
  0.8222293858232238  0.3198203440605069  0.0036428434050057
  0.8183466678246518  0.8184649776498273  0.5040860248382504
  0.1851366084666108  0.1861346444561865  0.4969087367195780
  0.1900591255412337  0.6858596029613186  0.9967663090381099
  0.9367087139024856  0.6073606074590199  0.9178165198962424
  0.0806235625985515  0.3906549294871550  0.0826649476353974
  0.5899172636011888  0.0992549770676488  0.9241990381232277
  0.4067355980397052  0.8918966096803803  0.0772059121937769
  0.8914767034409302  0.0775759346629015  0.5827142237479758
  0.1066582294816246  0.9313448456268882  0.4180994173960013
  0.3927763997004666  0.4053421618472151  0.5774229841613161
  0.6011213966447949  0.5867985390245271  0.4238329900161501
  0.0462051975223615  0.6240182129931288  0.8272361676842679
  0.9577567599233427  0.3803835594893434  0.1719314307039047
  0.5533469135045316  0.1180463636727929  0.8311158190577432
  0.4525412356926766  0.8817377270323731  0.1690993943116267
  0.5132069197406299  0.5062613050116860  0.5963131621531627
  0.4824596479592728  0.4897153825176344  0.4032700986275873
  0.0489109195449990  0.4916981287997292  0.8999232481233104
  0.9688783273848378  0.5103254411442574  0.0989306618145505
  0.3833495858274911  0.4526893163951703  0.6691542622139832
  0.6172659968918460  0.5476264474858903  0.3306848991483736
  0.8832368437317017  0.9559788708363850  0.6723225413347825
  0.1166522820086872  0.0417376435151943  0.3275155308219332
  0.2983212115979645  0.3130651418658507  0.6841789452377617
  0.7023963992291543  0.6873846360532984  0.3157782337648012
  0.5337317281929291  0.4458754538779959  0.6412673797888482
  0.4663637088077988  0.5540604861621423  0.3584326861872880
  0.0340763921258852  0.9899857076290051  0.6449086825593067
  0.9657470129933101  0.0107929973069280  0.3550387836592312
  0.1820907222953361  0.6073629256576699  0.7041441265472174
  0.8170502298326258  0.3936229067522025  0.2948096128775647
  0.6530742772697566  0.0472077309440281  0.7126902526524680
  0.3464752384941295  0.9454526676417673  0.2881290710084849
  0.4933627541440842  0.9806586292538714  0.9034620757775503
  0.5068716452117948  0.0125116528406826  0.0962871328988791
  0.0113826148371298  0.9665210901247147  0.5992374152294137
  0.9873328317699096  0.0399213065822880  0.4004490848603720
  0.1988221477111239  0.6948039232775981  0.8194568268465717
  0.8027776836756719  0.3146959949262342  0.1786010130326475
  0.8235767037795927  0.7989770227631569  0.6800613836736378
  0.1770212058213578  0.1980294352139105  0.3186630773385625
  0.4077894406848311  0.1826685803594993  0.8212776303014824
  0.5997435822467075  0.8180589268954928  0.1778175699183663
  0.0210578961546194  0.4710488077072533  0.8543850692568596
  0.9897344127000437  0.5324134340506005  0.1447598388968386
  0.9172181427624019  0.7012431346354316  0.8106661929538146
  0.0824906328516296  0.2985987368669151  0.1893179991662263
  0.5453019788560702  0.4032149584202556  0.7805615144097431
  0.4673719301919484  0.5962901084718332  0.2192070503326217
  0.0914234655944160  0.9158215480937699  0.7795877248640095
  0.8994853952169062  0.0890841249792108  0.2190501547516565
  0.5579862235604743  0.9659053671454254  0.8586030511354829
  0.4453574919152346  0.0323812631086033  0.1411522117385913
  0.6945494258153226  0.1987406420259999  0.8153745814960215
  0.3131801649795482  0.8001891006155236  0.1857697478496804
  0.3229422102071515  0.5999860818613096  0.6792015940997890
  0.6767361868743403  0.4006637771668333  0.3200116434705638
  0.6904568253368407  0.3405486936905618  0.7903531413202759
  0.3206830423900809  0.6581023619746292  0.2105819884142603
  0.4038828484383362  0.3233483833519363  0.7959584868364856
  0.6070300246676604  0.6773502212017384  0.2029452346786256
  0.0970771417407962  0.4674624857758078  0.7185329929246308
  0.9021669716900177  0.5336357994037090  0.2805884995559260
  0.7966746660537883  0.0794189881459617  0.6888707585329075
  0.2023930547147786  0.9161206325173008  0.3118786786995353
  0.1552931795753473  0.3208493753682939  0.7084098550405318
  0.8445952877945255  0.6800867121282386  0.2911761631116860
  0.5947013473228672  0.8904989932237958  0.7200120095147657
  0.4061453974399936  0.1013229889148678  0.2798964998730731
  0.6807579087096395  0.7668258957020634  0.7038316759093677
  0.3203415034599562  0.2273169666562074  0.2949142384994764
  0.2207240172244388  0.8397616188647250  0.7959244505691210
  0.7744729611407689  0.1702240207658683  0.2020014362564001
  0.9394172632033118  0.8459270478112924  0.7867212826839785
  0.0538388260641843  0.1538362922013419  0.2129404299429144
  0.9609429502917596  0.7242109941383008  0.9054494975126284
  0.0534713282996217  0.2748343449865143  0.0952942987968369
  0.9466761082089777  0.6082966432548019  0.9495832053340890
  0.0742444450842739  0.3878839067024218  0.0508154763025401
  0.8182924922599399  0.5773111407384389  0.9130824749394438
  0.1988007611290894  0.4200810408921119  0.0881283427085962
  0.5500743994977454  0.1010532665136019  0.9552494139107532
  0.4415138106254466  0.8890121666549440  0.0458794543685580
  0.5794693664908847  0.2151757145877431  0.9110051480372914
  0.4189104696811442  0.7764800555828572  0.0905034082883747
  0.7101974256744308  0.0726624921642140  0.9223325225460380
  0.2866093147602012  0.9196293846850951  0.0801941976514647
  0.8885060678450614  0.0699319396609376  0.5509064749166944
  0.1088892119233405  0.9422626459209500  0.4498008527370280
  0.9207650059198866  0.1962147910407905  0.5878684148557837
  0.0791005282987689  0.8119644621431731  0.4136081899582658
  0.7759591604790250  0.0506532351013170  0.5954296235134594
  0.2223732068380170  0.9579906979296534  0.4053455017827984
  0.2776528185282660  0.4174253160048116  0.5907532275227310
  0.7166194898573188  0.5767915102144658  0.4104695313178685
  0.4207483569986645  0.2850674746205387  0.5804874007461711
  0.5739780575737500  0.7071046772285945  0.4220796632087387
  0.3895568758204245  0.4399382530692381  0.5460826450903478
  0.6039271164317250  0.5465351694430856  0.4548543543725180
  0.4728667612330512  0.6291363534756740  0.5940060662430923
  0.5217748149041447  0.3663925261823369  0.4050664151082296
  0.6249620018565446  0.5008059813832978  0.5770213289431804
  0.3688004501297091  0.4939412554621076  0.4218198240976131
  0.0287809384424975  0.3783327622032404  0.9187195246434692
  0.9947268437439049  0.6221976872927103  0.0798453533927716
  0.1699819604040701  0.5364233308733138  0.9038056559653435
  0.8479822628426811  0.4683748709294236  0.0938313495523897
  0.3441347677433626  0.1979917271186074  0.6764025245517591
  0.6573455014456407  0.8022780949318671  0.3239587829117854
  0.5756022709999967  0.3232811628385300  0.6418419944755213
  0.4254646025376818  0.6769617766446248  0.3582462852319427
  0.6296907432614492  0.5199814772277799  0.6520329498802314
  0.3703647367199783  0.4821515496032553  0.3468698826082882
  0.0788108613608149  0.1122447546449205  0.6476919966919586
  0.9208906366499420  0.8879389245180261  0.3531954307448359
  0.1280948625960386  0.9098126584886967  0.6541982257065131
  0.8718141868606498  0.0897062785101162  0.3450107873448325
  0.1377161231918979  0.7217754693482072  0.7126304210007662
  0.8609076463726388  0.2793617787397729  0.2860376742492728
  0.5872695406654012  0.1443452033302090  0.7254882315091377
  0.4121376404687007  0.8467052933912338  0.2761744345981092
  0.3700919466167911  0.0196069372326274  0.9053139213578716
  0.6296499585616369  0.9723486883697571  0.0941274701333607
  0.4979418540732633  0.8664218188583581  0.9218323964632134
  0.5016004382269987  0.1245563225523435  0.0770159862642512
  0.9695697423277220  0.8449522875120582  0.5946134339441841
  0.0287796430085311  0.1624486868327168  0.4041188876597958
  0.1227591554567131  0.9918248148519330  0.5799869501985246
  0.8753011509001469  0.0167918041729736  0.4195648140331958
  0.3004295417509619  0.6359837232908044  0.8322396272522041
  0.7043979742027388  0.3769199427761328  0.1651434019478160
  0.8894700716735221  0.7016623777370645  0.6672119045242935
  0.1115073208251611  0.2969542740608755  0.3307404684905891
  0.2966126744725930  0.1224775873923237  0.8337768623708269
  0.7095493077365566  0.8794291767309379  0.1647091691296688
  0.1034828005756892  0.3804767033363652  0.8440647243503020
  0.9075895825092739  0.6249893556242170  0.1539014118111227
  0.9001408756675525  0.4216431707150650  0.8523225331721374
  0.1107249310249470  0.5793333432068609  0.1480480544639731
  0.7978593123326451  0.6476616336048183  0.8168954135946370
  0.2035762504596356  0.3486438167357072  0.1840022958493786
  0.5409878914327800  0.5142219739724720  0.7612983108150093
  0.4744722908713271  0.4854070526679992  0.2383887207940214
  0.1098573858756568  0.0298554739730339  0.7615581362366012
  0.8756842516911753  0.9753780024703044  0.2369598766368906
  0.6803285149545787  0.9239622088537227  0.8584209919127389
  0.3226844990629841  0.0734793691476132  0.1415603905080781
  0.4859730939353093  0.8707235406173669  0.8466787055704922
  0.5181322091602780  0.1290459336917573  0.1520990187779220
  0.8082969074749562  0.1496760883569118  0.8229985852365873
  0.1982157991667552  0.8484899181031796  0.1789980035363939
  0.3874092780154060  0.7098195888082532  0.6673200812003954
  0.6122708799204538  0.2906666899558188  0.3317344640551067
  0.8012875804406187  0.4024225565406988  0.7785976756750673
  0.2112418516240081  0.5954044146642451  0.2231296234104810
  0.2906499029744105  0.3716792415080055  0.7878999355357783
  0.7214665568058092  0.6299130586715499  0.2102068989192152
  0.9859078083423597  0.4741195674634019  0.7375181045646049
  0.0127377083581428  0.5274259160530143  0.2613052948187877
  0.8419421622890010  0.2021330594061940  0.6827194429851137
  0.1564048984325641  0.7939965537822231  0.3188548193268198
  0.0882590455808191  0.2117399635680103  0.7192747116901937
  0.9114966757316983  0.7894031326624817  0.2803761146164338
  0.4818877340148044  0.8640940514067701  0.7380131152155253
  0.5197283790130440  0.1251719894349870  0.2620684557148000
  0.6355925759120089  0.6444168096372619  0.7096568124540490
  0.3663023774760477  0.3492085862350962  0.2883363752865147
  0.3391093471401197  0.8952040271808270  0.7905202496480286
  0.6541832062649530  0.1190386204695543  0.2068167243006112
  0.8381128400309112  0.9041047198947627  0.7738217044470388
  0.1519589762468359  0.0920781435386332  0.2264713047791402
 
  0.00000000E+00  0.00000000E+00  0.00000000E+00
  0.00000000E+00  0.00000000E+00  0.00000000E+00
  0.00000000E+00  0.00000000E+00  0.00000000E+00
  0.00000000E+00  0.00000000E+00  0.00000000E+00
  0.00000000E+00  0.00000000E+00  0.00000000E+00
  0.00000000E+00  0.00000000E+00  0.00000000E+00
  0.00000000E+00  0.00000000E+00  0.00000000E+00
  0.00000000E+00  0.00000000E+00  0.00000000E+00
  0.00000000E+00  0.00000000E+00  0.00000000E+00
  0.00000000E+00  0.00000000E+00  0.00000000E+00
  0.00000000E+00  0.00000000E+00  0.00000000E+00
  0.00000000E+00  0.00000000E+00  0.00000000E+00
  0.00000000E+00  0.00000000E+00  0.00000000E+00
  0.00000000E+00  0.00000000E+00  0.00000000E+00
  0.00000000E+00  0.00000000E+00  0.00000000E+00
  0.00000000E+00  0.00000000E+00  0.00000000E+00
  0.00000000E+00  0.00000000E+00  0.00000000E+00
  0.00000000E+00  0.00000000E+00  0.00000000E+00
  0.00000000E+00  0.00000000E+00  0.00000000E+00
  0.00000000E+00  0.00000000E+00  0.00000000E+00
  0.00000000E+00  0.00000000E+00  0.00000000E+00
  0.00000000E+00  0.00000000E+00  0.00000000E+00
  0.00000000E+00  0.00000000E+00  0.00000000E+00
  0.00000000E+00  0.00000000E+00  0.00000000E+00
  0.00000000E+00  0.00000000E+00  0.00000000E+00
  0.00000000E+00  0.00000000E+00  0.00000000E+00
  0.00000000E+00  0.00000000E+00  0.00000000E+00
  0.00000000E+00  0.00000000E+00  0.00000000E+00
  0.00000000E+00  0.00000000E+00  0.00000000E+00
  0.00000000E+00  0.00000000E+00  0.00000000E+00
  0.00000000E+00  0.00000000E+00  0.00000000E+00
  0.00000000E+00  0.00000000E+00  0.00000000E+00
  0.00000000E+00  0.00000000E+00  0.00000000E+00
  0.00000000E+00  0.00000000E+00  0.00000000E+00
  0.00000000E+00  0.00000000E+00  0.00000000E+00
  0.00000000E+00  0.00000000E+00  0.00000000E+00
  0.00000000E+00  0.00000000E+00  0.00000000E+00
  0.00000000E+00  0.00000000E+00  0.00000000E+00
  0.00000000E+00  0.00000000E+00  0.00000000E+00
  0.00000000E+00  0.00000000E+00  0.00000000E+00
  0.00000000E+00  0.00000000E+00  0.00000000E+00
  0.00000000E+00  0.00000000E+00  0.00000000E+00
  0.00000000E+00  0.00000000E+00  0.00000000E+00
  0.00000000E+00  0.00000000E+00  0.00000000E+00
  0.00000000E+00  0.00000000E+00  0.00000000E+00
  0.00000000E+00  0.00000000E+00  0.00000000E+00
  0.00000000E+00  0.00000000E+00  0.00000000E+00
  0.00000000E+00  0.00000000E+00  0.00000000E+00
  0.00000000E+00  0.00000000E+00  0.00000000E+00
  0.00000000E+00  0.00000000E+00  0.00000000E+00
  0.00000000E+00  0.00000000E+00  0.00000000E+00
  0.00000000E+00  0.00000000E+00  0.00000000E+00
  0.00000000E+00  0.00000000E+00  0.00000000E+00
  0.00000000E+00  0.00000000E+00  0.00000000E+00
  0.00000000E+00  0.00000000E+00  0.00000000E+00
  0.00000000E+00  0.00000000E+00  0.00000000E+00
  0.00000000E+00  0.00000000E+00  0.00000000E+00
  0.00000000E+00  0.00000000E+00  0.00000000E+00
  0.00000000E+00  0.00000000E+00  0.00000000E+00
  0.00000000E+00  0.00000000E+00  0.00000000E+00
  0.00000000E+00  0.00000000E+00  0.00000000E+00
  0.00000000E+00  0.00000000E+00  0.00000000E+00
  0.00000000E+00  0.00000000E+00  0.00000000E+00
  0.00000000E+00  0.00000000E+00  0.00000000E+00
  0.00000000E+00  0.00000000E+00  0.00000000E+00
  0.00000000E+00  0.00000000E+00  0.00000000E+00
  0.00000000E+00  0.00000000E+00  0.00000000E+00
  0.00000000E+00  0.00000000E+00  0.00000000E+00
  0.00000000E+00  0.00000000E+00  0.00000000E+00
  0.00000000E+00  0.00000000E+00  0.00000000E+00
  0.00000000E+00  0.00000000E+00  0.00000000E+00
  0.00000000E+00  0.00000000E+00  0.00000000E+00
  0.00000000E+00  0.00000000E+00  0.00000000E+00
  0.00000000E+00  0.00000000E+00  0.00000000E+00
  0.00000000E+00  0.00000000E+00  0.00000000E+00
  0.00000000E+00  0.00000000E+00  0.00000000E+00
  0.00000000E+00  0.00000000E+00  0.00000000E+00
  0.00000000E+00  0.00000000E+00  0.00000000E+00
  0.00000000E+00  0.00000000E+00  0.00000000E+00
  0.00000000E+00  0.00000000E+00  0.00000000E+00
  0.00000000E+00  0.00000000E+00  0.00000000E+00
  0.00000000E+00  0.00000000E+00  0.00000000E+00
  0.00000000E+00  0.00000000E+00  0.00000000E+00
  0.00000000E+00  0.00000000E+00  0.00000000E+00
  0.00000000E+00  0.00000000E+00  0.00000000E+00
  0.00000000E+00  0.00000000E+00  0.00000000E+00
  0.00000000E+00  0.00000000E+00  0.00000000E+00
  0.00000000E+00  0.00000000E+00  0.00000000E+00
  0.00000000E+00  0.00000000E+00  0.00000000E+00
  0.00000000E+00  0.00000000E+00  0.00000000E+00
  0.00000000E+00  0.00000000E+00  0.00000000E+00
  0.00000000E+00  0.00000000E+00  0.00000000E+00
  0.00000000E+00  0.00000000E+00  0.00000000E+00
  0.00000000E+00  0.00000000E+00  0.00000000E+00
  0.00000000E+00  0.00000000E+00  0.00000000E+00
  0.00000000E+00  0.00000000E+00  0.00000000E+00
  0.00000000E+00  0.00000000E+00  0.00000000E+00
  0.00000000E+00  0.00000000E+00  0.00000000E+00
  0.00000000E+00  0.00000000E+00  0.00000000E+00
  0.00000000E+00  0.00000000E+00  0.00000000E+00
  0.00000000E+00  0.00000000E+00  0.00000000E+00
  0.00000000E+00  0.00000000E+00  0.00000000E+00
  0.00000000E+00  0.00000000E+00  0.00000000E+00
  0.00000000E+00  0.00000000E+00  0.00000000E+00
  0.00000000E+00  0.00000000E+00  0.00000000E+00
  0.00000000E+00  0.00000000E+00  0.00000000E+00
  0.00000000E+00  0.00000000E+00  0.00000000E+00
  0.00000000E+00  0.00000000E+00  0.00000000E+00
  0.00000000E+00  0.00000000E+00  0.00000000E+00
  0.00000000E+00  0.00000000E+00  0.00000000E+00
  0.00000000E+00  0.00000000E+00  0.00000000E+00
  0.00000000E+00  0.00000000E+00  0.00000000E+00
  0.00000000E+00  0.00000000E+00  0.00000000E+00
  0.00000000E+00  0.00000000E+00  0.00000000E+00
  0.00000000E+00  0.00000000E+00  0.00000000E+00
  0.00000000E+00  0.00000000E+00  0.00000000E+00
  0.00000000E+00  0.00000000E+00  0.00000000E+00
  0.00000000E+00  0.00000000E+00  0.00000000E+00
  0.00000000E+00  0.00000000E+00  0.00000000E+00
  0.00000000E+00  0.00000000E+00  0.00000000E+00
  0.00000000E+00  0.00000000E+00  0.00000000E+00
  0.00000000E+00  0.00000000E+00  0.00000000E+00
  0.00000000E+00  0.00000000E+00  0.00000000E+00
  0.00000000E+00  0.00000000E+00  0.00000000E+00
  0.00000000E+00  0.00000000E+00  0.00000000E+00
  0.00000000E+00  0.00000000E+00  0.00000000E+00
  0.00000000E+00  0.00000000E+00  0.00000000E+00
  0.00000000E+00  0.00000000E+00  0.00000000E+00
  0.00000000E+00  0.00000000E+00  0.00000000E+00
  0.00000000E+00  0.00000000E+00  0.00000000E+00
  0.00000000E+00  0.00000000E+00  0.00000000E+00
  0.00000000E+00  0.00000000E+00  0.00000000E+00
  0.00000000E+00  0.00000000E+00  0.00000000E+00
  0.00000000E+00  0.00000000E+00  0.00000000E+00
  0.00000000E+00  0.00000000E+00  0.00000000E+00
  0.00000000E+00  0.00000000E+00  0.00000000E+00
  0.00000000E+00  0.00000000E+00  0.00000000E+00
  0.00000000E+00  0.00000000E+00  0.00000000E+00
  0.00000000E+00  0.00000000E+00  0.00000000E+00
  0.00000000E+00  0.00000000E+00  0.00000000E+00
  0.00000000E+00  0.00000000E+00  0.00000000E+00
  0.00000000E+00  0.00000000E+00  0.00000000E+00
  0.00000000E+00  0.00000000E+00  0.00000000E+00
  0.00000000E+00  0.00000000E+00  0.00000000E+00
  0.00000000E+00  0.00000000E+00  0.00000000E+00
  0.00000000E+00  0.00000000E+00  0.00000000E+00
  0.00000000E+00  0.00000000E+00  0.00000000E+00
  0.00000000E+00  0.00000000E+00  0.00000000E+00
  0.00000000E+00  0.00000000E+00  0.00000000E+00
  0.00000000E+00  0.00000000E+00  0.00000000E+00
  0.00000000E+00  0.00000000E+00  0.00000000E+00
  0.00000000E+00  0.00000000E+00  0.00000000E+00
  0.00000000E+00  0.00000000E+00  0.00000000E+00
  0.00000000E+00  0.00000000E+00  0.00000000E+00
  0.00000000E+00  0.00000000E+00  0.00000000E+00
  0.00000000E+00  0.00000000E+00  0.00000000E+00
  0.00000000E+00  0.00000000E+00  0.00000000E+00
  0.00000000E+00  0.00000000E+00  0.00000000E+00
  0.00000000E+00  0.00000000E+00  0.00000000E+00
  0.00000000E+00  0.00000000E+00  0.00000000E+00
  0.00000000E+00  0.00000000E+00  0.00000000E+00
  0.00000000E+00  0.00000000E+00  0.00000000E+00
  0.00000000E+00  0.00000000E+00  0.00000000E+00
  0.00000000E+00  0.00000000E+00  0.00000000E+00
  0.00000000E+00  0.00000000E+00  0.00000000E+00
  0.00000000E+00  0.00000000E+00  0.00000000E+00
  0.00000000E+00  0.00000000E+00  0.00000000E+00
  0.00000000E+00  0.00000000E+00  0.00000000E+00
  0.00000000E+00  0.00000000E+00  0.00000000E+00
  0.00000000E+00  0.00000000E+00  0.00000000E+00
  0.00000000E+00  0.00000000E+00  0.00000000E+00
  0.00000000E+00  0.00000000E+00  0.00000000E+00
  0.00000000E+00  0.00000000E+00  0.00000000E+00
  0.00000000E+00  0.00000000E+00  0.00000000E+00
  0.00000000E+00  0.00000000E+00  0.00000000E+00
  0.00000000E+00  0.00000000E+00  0.00000000E+00
  0.00000000E+00  0.00000000E+00  0.00000000E+00
  0.00000000E+00  0.00000000E+00  0.00000000E+00
  0.00000000E+00  0.00000000E+00  0.00000000E+00
  0.00000000E+00  0.00000000E+00  0.00000000E+00
  0.00000000E+00  0.00000000E+00  0.00000000E+00
  0.00000000E+00  0.00000000E+00  0.00000000E+00
  0.00000000E+00  0.00000000E+00  0.00000000E+00
  0.00000000E+00  0.00000000E+00  0.00000000E+00
  0.00000000E+00  0.00000000E+00  0.00000000E+00
  0.00000000E+00  0.00000000E+00  0.00000000E+00
  0.00000000E+00  0.00000000E+00  0.00000000E+00
  0.00000000E+00  0.00000000E+00  0.00000000E+00
