# Supplementary material for: Thermodynamic Origin of the Photostability of the Two-Dimensional Perovskite PEA2Pb(I1–xBrx)4
Source: ACS Energy Lett. 2023 Jan 13;8(2):943–9. doi: 10.1021/acsenergylett.2c02463 (PMC9926482; doi:10.1021/acsenergylett.2c02463)
Supplement: Supplementary file 2 — nz2c02463_si_002.zip [file nz2c02463_si_002.zip › suppl/4_Br/2/POSCAR]

2                                       
   1.00000000000000     
     8.4771964437312803   -0.0769007782285600    0.0000692841289570
     0.0290452678479501    8.4878849781982435    0.0056307077136085
     2.2618735047030891    2.2894029260420363   31.9944112041484772
   Pb   Br   I    N    C    H 
     4     8     8     8    64    96
Direct
  0.0178701308556827  0.0039580923637232  0.9993952163405119
  0.5008357398742922  0.4859379621785093  0.0031257398416905
  0.4965961341399168  0.9857618112452200  0.5034463736896189
  0.0140277128496879  0.5008612544360755  0.4997671148486769
  0.3277639525452602  0.1776789304630597  0.9989353807050245
  0.4454970847225324  0.4890598676171578  0.0977717512013247
  0.9977832817943006  0.0115657174542446  0.9048468338779742
  0.0118816199033299  0.9923950037235501  0.0948628931607171
  0.9995013160025674  0.4466762720205168  0.5949554197183686
  0.0105760075838714  0.5523379321308551  0.4045129151299937
  0.4900224990972504  0.0094952913666679  0.5972483889352588
  0.3232696275275665  0.6752585483914865  0.5006789760563189
  0.5429039939704339  0.5111393838106261  0.9015093512857371
  0.5172322856004723  0.0103229583937389  0.4017421659713786
  0.8272310827781012  0.3163524406391867  0.0023940452370922
  0.6922705764208746  0.3076432653714632  0.4976584329829495
  0.8213509734273928  0.8113011504132075  0.5050670112821342
  0.1843580912229775  0.1760548472866747  0.4969330877865459
  0.1911587030824435  0.6788313421907720  0.9971089508618919
  0.6950178079857027  0.8074512610095154  0.0039816799546582
  0.9400311573131824  0.6115367513138787  0.9177609874669050
  0.0727700966130331  0.3914135216968090  0.0823551290520512
  0.6092498557328403  0.0997983183625456  0.9220839415093179
  0.3906615389083274  0.8904243128956936  0.0795711083824453
  0.8927918193589514  0.0732818616282932  0.5824878679190779
  0.1037715885881115  0.9252707813441550  0.4183918060777889
  0.3942854057831185  0.3961319363644161  0.5782921385113006
  0.6111845650313585  0.6043348044545143  0.4204534368355651
  0.0488419602518375  0.6203934936290577  0.8276194954004090
  0.9531880331541832  0.3802730681884153  0.1719100657144689
  0.5610354885800399  0.1165579500232132  0.8299498046873885
  0.4411647424972627  0.8826622392630797  0.1704560254393748
  0.5127921452782366  0.4959161190752117  0.5970705766304855
  0.4886030847823867  0.5074662287066007  0.4023309657775511
  0.0494845688562284  0.4906800978667857  0.9005914457254153
  0.9591996138247609  0.5102563653042308  0.0988187631194447
  0.3843197576868093  0.4437792584342045  0.6699238890013581
  0.6162219511893946  0.5580648412550429  0.3292886374109123
  0.8832125382094079  0.9561769914714302  0.6723704483889132
  0.1170158909025989  0.0476485404147116  0.3281552497611497
  0.2999665161185427  0.3052143699056661  0.6838215927238498
  0.7009244383700997  0.6963166681691156  0.3153717541456298
  0.5346764907447821  0.4367236407996243  0.6421615913085480
  0.4661796174573186  0.5655658800223513  0.3571631213496420
  0.0341118457060752  0.9857944443871930  0.6452046974397192
  0.9663694191163160  0.0181810817432795  0.3554996312685652
  0.1820957573794479  0.5961920229658489  0.7058609764338268
  0.8187574927068165  0.4047842307208123  0.2937364593255817
  0.6538137438101439  0.0552223392274534  0.7118353036590097
  0.3453471308922206  0.9496755876925423  0.2879549693526932
  0.5087050039085345  0.9840232586253491  0.9026594294678487
  0.4912970484531085  0.0104919379567831  0.0974309115760962
  0.0124296023644426  0.9615202637028100  0.5994467993269628
  0.9875020435558289  0.0405090131423465  0.4014134703090679
  0.2009562326246342  0.6870499321136745  0.8205833454242942
  0.8005066141257799  0.3144998450933050  0.1785926841933340
  0.8217908366712906  0.8021990043052759  0.6802013663358520
  0.1777517356100891  0.2017417410811483  0.3200993414021658
  0.4148296916440556  0.1805283618942364  0.8198699209173278
  0.5870625767688539  0.8175274523941420  0.1803103410298991
  0.0225326734951593  0.4692564048218463  0.8549497075265130
  0.9809672275018009  0.5317246068790700  0.1447421527600379
  0.9215567868782574  0.7004016328212012  0.8104849509996926
  0.0794131189613354  0.2993135528523657  0.1892826977871962
  0.5475365085460270  0.4018154488460167  0.7801325845473949
  0.4536636587164604  0.5954197100062251  0.2194007016507366
  0.0964248869790120  0.9106300738430022  0.7805948269340982
  0.9022662534023764  0.0906910965420496  0.2190678479369261
  0.5682967494152878  0.9654667887317744  0.8574716511616167
  0.4347807270079436  0.0331235434340348  0.1426500510035726
  0.7000099073103524  0.1981347827314348  0.8149428917297289
  0.3017778997189192  0.8016677599156128  0.1854064687457085
  0.3230338165501218  0.5896500331702451  0.6809593152076300
  0.6772060182754635  0.4120290880492693  0.3183495485143538
  0.6931993811472007  0.3401164991620569  0.7903202702656464
  0.3082252310748912  0.6586773254579809  0.2095952150794692
  0.4082297361807329  0.3212071429339108  0.7948558037211557
  0.5933008682236447  0.6757896613710841  0.2049076479988169
  0.0983100447689293  0.4574440855603523  0.7192746756855858
  0.9033571830021564  0.5431798531055425  0.2805176200020088
  0.7979933474439440  0.0819038884947429  0.6884669047541968
  0.2021330820690878  0.9223054872122081  0.3117651981087945
  0.1571762937326792  0.3122506044443242  0.7080910850525394
  0.8442935267973737  0.6886557340064533  0.2914245498348400
  0.5931358516205879  0.9018786193868461  0.7190665632785946
  0.4050677606927940  0.1034231626443321  0.2804355315568603
  0.6780097390405767  0.7757479508996492  0.7034266592226239
  0.3202696741996916  0.2291180134456897  0.2963401162642598
  0.2240216545345182  0.8312709526455960  0.7973705779453247
  0.7757315100231079  0.1707694029075339  0.2019773736784659
  0.9449568053691692  0.8443985022507325  0.7868047657141564
  0.0543414894658401  0.1555416625986818  0.2129898679050326
  0.9662167618794774  0.7264124963870825  0.9052392703335315
  0.0474520442196726  0.2762808421831922  0.0948152869944443
  0.9487011076373224  0.6131196506597751  0.9496687711878066
  0.0659040724704235  0.3895261598239508  0.0504036122011677
  0.8219927038162224  0.5855859705016698  0.9128588283770352
  0.1899447397133471  0.4199039012766780  0.0878767937839282
  0.5754329876849084  0.1014926362918110  0.9535800300408681
  0.4203288901555037  0.8875931949831122  0.0478982578687200
  0.5962494259577350  0.2151542674782086  0.9091188043235321
  0.4067395751922965  0.7760733120481468  0.0926715382688354
  0.7292603405784563  0.0706412368788158  0.9188387578604692
  0.2702424344238213  0.9184357543393558  0.0836428936444295
  0.8895357634430335  0.0647305805271656  0.5506272896551608
  0.1061745535085756  0.9330114331344543  0.4502886612254776
  0.9218090639853052  0.1909688883530359  0.5871288397694154
  0.0737068027868892  0.8082530943486773  0.4132011421314287
  0.7780912290633207  0.0487506263632889  0.5953228357517671
  0.2190628032912340  0.9491200997680824  0.4057695546339865
  0.2788928432615735  0.4103997407098002  0.5911216964155612
  0.7256021730260691  0.5861158089428596  0.4075872352003318
  0.4226230355395674  0.2761637836336948  0.5818968196632525
  0.5866836108156788  0.7251098888793966  0.4164264661314620
  0.3925190463412846  0.4287417020457543  0.5467024323001705
  0.6129561841090140  0.5737202825233180  0.4521434854908257
  0.4706275481094167  0.6181035552026987  0.5946509650649007
  0.5268634580212485  0.3839673404309284  0.4050574103120587
  0.6240415614655569  0.4899699083784078  0.5776462750366909
  0.3785044231846362  0.5175877975243796  0.4219662366137190
  0.0260697837639432  0.3799649064508204  0.9198980204017931
  0.9819493907014144  0.6213506936218154  0.0796247534188887
  0.1706938785967772  0.5299956046617442  0.9046614991341106
  0.8395472343307001  0.4684865239793777  0.0939316120387424
  0.3464323561818723  0.1913927631409413  0.6751601472636847
  0.6544590353243406  0.8103688906466783  0.3238360344005222
  0.5790692620896704  0.3150941134475809  0.6429151660137640
  0.4217508161626984  0.6872036101087482  0.3562105262162548
  0.6282771405875240  0.5107287610975232  0.6529742804255128
  0.3723020582420650  0.4911922736569935  0.3466392450026678
  0.0784982795071032  0.1064095598317539  0.6477466434645492
  0.9208336993820608  0.8981543380754486  0.3526251363967867
  0.1273275039446711  0.9043406866465423  0.6549568648035649
  0.8736290018968877  0.1005124811592114  0.3459270186661164
  0.1366711628169380  0.7093409717147011  0.7150882592279362
  0.8640304675410199  0.2913506034591565  0.2846967036169071
  0.5890626029762072  0.1540054799112334  0.7243255245099041
  0.4100227384039616  0.8510405627500468  0.2753327413196900
  0.3866678270752121  0.0268962052212220  0.9051686184761963
  0.6139578719204113  0.9695926651990870  0.0945101206298787
  0.5137447677252871  0.8712738875507756  0.9215066797249695
  0.4827385640612055  0.1208319775147865  0.0777890559368382
  0.9714959634314487  0.8413246830648505  0.5950055385193127
  0.0312834873573443  0.1594654096474897  0.4061121009221465
  0.1233711364398797  0.9845255116569851  0.5802306497671957
  0.8754031619375505  0.0201995150236592  0.4203235030278718
  0.3012884290588346  0.6261501800559169  0.8337857826214822
  0.7009685286721143  0.3759324203680803  0.1651208112168190
  0.8867715219065370  0.7030667086703972  0.6677704498798163
  0.1129932668308600  0.3005675627503323  0.3327666400451639
  0.3053392016908008  0.1195498740518545  0.8318535128090334
  0.6967185523967393  0.8784825893863246  0.1684510867951222
  0.1044670679119866  0.3770338060722879  0.8449213432474613
  0.8972245773614342  0.6231766958317547  0.1542551324950245
  0.9019858934976255  0.4234527914105412  0.8527763910783692
  0.1005689811120724  0.5783284278409301  0.1477902907842734
  0.8026055545346276  0.6495924933503485  0.8161076593983653
  0.1987801228220603  0.3492762815051006  0.1839223252017460
  0.5411721633546069  0.5127542738052825  0.7610863744901384
  0.4594958400675424  0.4834952038268961  0.2380355746209752
  0.1158590065807203  0.0240803475130975  0.7628014212147008
  0.8815283933477979  0.9777201485295757  0.2370135293319426
  0.6901740714046639  0.9213473447826169  0.8566560040326375
  0.3135129491395048  0.0788365674938364  0.1437358564646210
  0.4950556299430817  0.8721696559669191  0.8462642154150448
  0.5104281208058026  0.1259450579108039  0.1531375051830701
  0.8141417642589058  0.1497182057352094  0.8228571032722815
  0.1878285454431176  0.8511463974403396  0.1777060433278199
  0.3864167547139742  0.6988019814944668  0.6698988567212929
  0.6133239154959079  0.3031758819227172  0.3294176983770162
  0.8022171062081245  0.4029021278569554  0.7791876456949995
  0.1989864354925306  0.5961283295879682  0.2206464080252125
  0.2946379439511135  0.3690055741180601  0.7865654676640483
  0.7066963873814240  0.6270793555200120  0.2130461275807465
  0.9873358565715791  0.4638260454499464  0.7382656019198781
  0.0150259794633335  0.5363247334822430  0.2618603862802651
  0.8448659579529983  0.2021299974493512  0.6822951382859496
  0.1560480353527234  0.8018196082611841  0.3180775311409297
  0.0912129935991644  0.2039669250728117  0.7181354105045048
  0.9107733193363995  0.7966862195244194  0.2814400507739926
  0.4796241905031479  0.8800630232371488  0.7366626803409806
  0.5178044754016862  0.1256846506284381  0.2625087976545686
  0.6311350641562899  0.6557839229301372  0.7092807041025998
  0.3662666185680317  0.3493439093148794  0.2903865241831636
  0.3421917701168088  0.8833211003118014  0.7924545270675555
  0.6571310374099003  0.1196854960368443  0.2067890252146712
  0.8450055226009171  0.9047213267604189  0.7734492454870333
  0.1534665514022342  0.0945550625714690  0.2265836272052144
 
  0.00000000E+00  0.00000000E+00  0.00000000E+00
  0.00000000E+00  0.00000000E+00  0.00000000E+00
  0.00000000E+00  0.00000000E+00  0.00000000E+00
  0.00000000E+00  0.00000000E+00  0.00000000E+00
  0.00000000E+00  0.00000000E+00  0.00000000E+00
  0.00000000E+00  0.00000000E+00  0.00000000E+00
  0.00000000E+00  0.00000000E+00  0.00000000E+00
  0.00000000E+00  0.00000000E+00  0.00000000E+00
  0.00000000E+00  0.00000000E+00  0.00000000E+00
  0.00000000E+00  0.00000000E+00  0.00000000E+00
  0.00000000E+00  0.00000000E+00  0.00000000E+00
  0.00000000E+00  0.00000000E+00  0.00000000E+00
  0.00000000E+00  0.00000000E+00  0.00000000E+00
  0.00000000E+00  0.00000000E+00  0.00000000E+00
  0.00000000E+00  0.00000000E+00  0.00000000E+00
  0.00000000E+00  0.00000000E+00  0.00000000E+00
  0.00000000E+00  0.00000000E+00  0.00000000E+00
  0.00000000E+00  0.00000000E+00  0.00000000E+00
  0.00000000E+00  0.00000000E+00  0.00000000E+00
  0.00000000E+00  0.00000000E+00  0.00000000E+00
  0.00000000E+00  0.00000000E+00  0.00000000E+00
  0.00000000E+00  0.00000000E+00  0.00000000E+00
  0.00000000E+00  0.00000000E+00  0.00000000E+00
  0.00000000E+00  0.00000000E+00  0.00000000E+00
  0.00000000E+00  0.00000000E+00  0.00000000E+00
  0.00000000E+00  0.00000000E+00  0.00000000E+00
  0.00000000E+00  0.00000000E+00  0.00000000E+00
  0.00000000E+00  0.00000000E+00  0.00000000E+00
  0.00000000E+00  0.00000000E+00  0.00000000E+00
  0.00000000E+00  0.00000000E+00  0.00000000E+00
  0.00000000E+00  0.00000000E+00  0.00000000E+00
  0.00000000E+00  0.00000000E+00  0.00000000E+00
  0.00000000E+00  0.00000000E+00  0.00000000E+00
  0.00000000E+00  0.00000000E+00  0.00000000E+00
  0.00000000E+00  0.00000000E+00  0.00000000E+00
  0.00000000E+00  0.00000000E+00  0.00000000E+00
  0.00000000E+00  0.00000000E+00  0.00000000E+00
  0.00000000E+00  0.00000000E+00  0.00000000E+00
  0.00000000E+00  0.00000000E+00  0.00000000E+00
  0.00000000E+00  0.00000000E+00  0.00000000E+00
  0.00000000E+00  0.00000000E+00  0.00000000E+00
  0.00000000E+00  0.00000000E+00  0.00000000E+00
  0.00000000E+00  0.00000000E+00  0.00000000E+00
  0.00000000E+00  0.00000000E+00  0.00000000E+00
  0.00000000E+00  0.00000000E+00  0.00000000E+00
  0.00000000E+00  0.00000000E+00  0.00000000E+00
  0.00000000E+00  0.00000000E+00  0.00000000E+00
  0.00000000E+00  0.00000000E+00  0.00000000E+00
  0.00000000E+00  0.00000000E+00  0.00000000E+00
  0.00000000E+00  0.00000000E+00  0.00000000E+00
  0.00000000E+00  0.00000000E+00  0.00000000E+00
  0.00000000E+00  0.00000000E+00  0.00000000E+00
  0.00000000E+00  0.00000000E+00  0.00000000E+00
  0.00000000E+00  0.00000000E+00  0.00000000E+00
  0.00000000E+00  0.00000000E+00  0.00000000E+00
  0.00000000E+00  0.00000000E+00  0.00000000E+00
  0.00000000E+00  0.00000000E+00  0.00000000E+00
  0.00000000E+00  0.00000000E+00  0.00000000E+00
  0.00000000E+00  0.00000000E+00  0.00000000E+00
  0.00000000E+00  0.00000000E+00  0.00000000E+00
  0.00000000E+00  0.00000000E+00  0.00000000E+00
  0.00000000E+00  0.00000000E+00  0.00000000E+00
  0.00000000E+00  0.00000000E+00  0.00000000E+00
  0.00000000E+00  0.00000000E+00  0.00000000E+00
  0.00000000E+00  0.00000000E+00  0.00000000E+00
  0.00000000E+00  0.00000000E+00  0.00000000E+00
  0.00000000E+00  0.00000000E+00  0.00000000E+00
  0.00000000E+00  0.00000000E+00  0.00000000E+00
  0.00000000E+00  0.00000000E+00  0.00000000E+00
  0.00000000E+00  0.00000000E+00  0.00000000E+00
  0.00000000E+00  0.00000000E+00  0.00000000E+00
  0.00000000E+00  0.00000000E+00  0.00000000E+00
  0.00000000E+00  0.00000000E+00  0.00000000E+00
  0.00000000E+00  0.00000000E+00  0.00000000E+00
  0.00000000E+00  0.00000000E+00  0.00000000E+00
  0.00000000E+00  0.00000000E+00  0.00000000E+00
  0.00000000E+00  0.00000000E+00  0.00000000E+00
  0.00000000E+00  0.00000000E+00  0.00000000E+00
  0.00000000E+00  0.00000000E+00  0.00000000E+00
  0.00000000E+00  0.00000000E+00  0.00000000E+00
  0.00000000E+00  0.00000000E+00  0.00000000E+00
  0.00000000E+00  0.00000000E+00  0.00000000E+00
  0.00000000E+00  0.00000000E+00  0.00000000E+00
  0.00000000E+00  0.00000000E+00  0.00000000E+00
  0.00000000E+00  0.00000000E+00  0.00000000E+00
  0.00000000E+00  0.00000000E+00  0.00000000E+00
  0.00000000E+00  0.00000000E+00  0.00000000E+00
  0.00000000E+00  0.00000000E+00  0.00000000E+00
  0.00000000E+00  0.00000000E+00  0.00000000E+00
  0.00000000E+00  0.00000000E+00  0.00000000E+00
  0.00000000E+00  0.00000000E+00  0.00000000E+00
  0.00000000E+00  0.00000000E+00  0.00000000E+00
  0.00000000E+00  0.00000000E+00  0.00000000E+00
  0.00000000E+00  0.00000000E+00  0.00000000E+00
  0.00000000E+00  0.00000000E+00  0.00000000E+00
  0.00000000E+00  0.00000000E+00  0.00000000E+00
  0.00000000E+00  0.00000000E+00  0.00000000E+00
  0.00000000E+00  0.00000000E+00  0.00000000E+00
  0.00000000E+00  0.00000000E+00  0.00000000E+00
  0.00000000E+00  0.00000000E+00  0.00000000E+00
  0.00000000E+00  0.00000000E+00  0.00000000E+00
  0.00000000E+00  0.00000000E+00  0.00000000E+00
  0.00000000E+00  0.00000000E+00  0.00000000E+00
  0.00000000E+00  0.00000000E+00  0.00000000E+00
  0.00000000E+00  0.00000000E+00  0.00000000E+00
  0.00000000E+00  0.00000000E+00  0.00000000E+00
  0.00000000E+00  0.00000000E+00  0.00000000E+00
  0.00000000E+00  0.00000000E+00  0.00000000E+00
  0.00000000E+00  0.00000000E+00  0.00000000E+00
  0.00000000E+00  0.00000000E+00  0.00000000E+00
  0.00000000E+00  0.00000000E+00  0.00000000E+00
  0.00000000E+00  0.00000000E+00  0.00000000E+00
  0.00000000E+00  0.00000000E+00  0.00000000E+00
  0.00000000E+00  0.00000000E+00  0.00000000E+00
  0.00000000E+00  0.00000000E+00  0.00000000E+00
  0.00000000E+00  0.00000000E+00  0.00000000E+00
  0.00000000E+00  0.00000000E+00  0.00000000E+00
  0.00000000E+00  0.00000000E+00  0.00000000E+00
  0.00000000E+00  0.00000000E+00  0.00000000E+00
  0.00000000E+00  0.00000000E+00  0.00000000E+00
  0.00000000E+00  0.00000000E+00  0.00000000E+00
  0.00000000E+00  0.00000000E+00  0.00000000E+00
  0.00000000E+00  0.00000000E+00  0.00000000E+00
  0.00000000E+00  0.00000000E+00  0.00000000E+00
  0.00000000E+00  0.00000000E+00  0.00000000E+00
  0.00000000E+00  0.00000000E+00  0.00000000E+00
  0.00000000E+00  0.00000000E+00  0.00000000E+00
  0.00000000E+00  0.00000000E+00  0.00000000E+00
  0.00000000E+00  0.00000000E+00  0.00000000E+00
  0.00000000E+00  0.00000000E+00  0.00000000E+00
  0.00000000E+00  0.00000000E+00  0.00000000E+00
  0.00000000E+00  0.00000000E+00  0.00000000E+00
  0.00000000E+00  0.00000000E+00  0.00000000E+00
  0.00000000E+00  0.00000000E+00  0.00000000E+00
  0.00000000E+00  0.00000000E+00  0.00000000E+00
  0.00000000E+00  0.00000000E+00  0.00000000E+00
  0.00000000E+00  0.00000000E+00  0.00000000E+00
  0.00000000E+00  0.00000000E+00  0.00000000E+00
  0.00000000E+00  0.00000000E+00  0.00000000E+00
  0.00000000E+00  0.00000000E+00  0.00000000E+00
  0.00000000E+00  0.00000000E+00  0.00000000E+00
  0.00000000E+00  0.00000000E+00  0.00000000E+00
  0.00000000E+00  0.00000000E+00  0.00000000E+00
  0.00000000E+00  0.00000000E+00  0.00000000E+00
  0.00000000E+00  0.00000000E+00  0.00000000E+00
  0.00000000E+00  0.00000000E+00  0.00000000E+00
  0.00000000E+00  0.00000000E+00  0.00000000E+00
  0.00000000E+00  0.00000000E+00  0.00000000E+00
  0.00000000E+00  0.00000000E+00  0.00000000E+00
  0.00000000E+00  0.00000000E+00  0.00000000E+00
  0.00000000E+00  0.00000000E+00  0.00000000E+00
  0.00000000E+00  0.00000000E+00  0.00000000E+00
  0.00000000E+00  0.00000000E+00  0.00000000E+00
  0.00000000E+00  0.00000000E+00  0.00000000E+00
  0.00000000E+00  0.00000000E+00  0.00000000E+00
  0.00000000E+00  0.00000000E+00  0.00000000E+00
  0.00000000E+00  0.00000000E+00  0.00000000E+00
  0.00000000E+00  0.00000000E+00  0.00000000E+00
  0.00000000E+00  0.00000000E+00  0.00000000E+00
  0.00000000E+00  0.00000000E+00  0.00000000E+00
  0.00000000E+00  0.00000000E+00  0.00000000E+00
  0.00000000E+00  0.00000000E+00  0.00000000E+00
  0.00000000E+00  0.00000000E+00  0.00000000E+00
  0.00000000E+00  0.00000000E+00  0.00000000E+00
  0.00000000E+00  0.00000000E+00  0.00000000E+00
  0.00000000E+00  0.00000000E+00  0.00000000E+00
  0.00000000E+00  0.00000000E+00  0.00000000E+00
  0.00000000E+00  0.00000000E+00  0.00000000E+00
  0.00000000E+00  0.00000000E+00  0.00000000E+00
  0.00000000E+00  0.00000000E+00  0.00000000E+00
  0.00000000E+00  0.00000000E+00  0.00000000E+00
  0.00000000E+00  0.00000000E+00  0.00000000E+00
  0.00000000E+00  0.00000000E+00  0.00000000E+00
  0.00000000E+00  0.00000000E+00  0.00000000E+00
  0.00000000E+00  0.00000000E+00  0.00000000E+00
  0.00000000E+00  0.00000000E+00  0.00000000E+00
  0.00000000E+00  0.00000000E+00  0.00000000E+00
  0.00000000E+00  0.00000000E+00  0.00000000E+00
  0.00000000E+00  0.00000000E+00  0.00000000E+00
  0.00000000E+00  0.00000000E+00  0.00000000E+00
  0.00000000E+00  0.00000000E+00  0.00000000E+00
  0.00000000E+00  0.00000000E+00  0.00000000E+00
  0.00000000E+00  0.00000000E+00  0.00000000E+00
  0.00000000E+00  0.00000000E+00  0.00000000E+00
  0.00000000E+00  0.00000000E+00  0.00000000E+00
  0.00000000E+00  0.00000000E+00  0.00000000E+00
  0.00000000E+00  0.00000000E+00  0.00000000E+00
  0.00000000E+00  0.00000000E+00  0.00000000E+00
