# Supplementary material for: Thermodynamic Origin of the Photostability of the Two-Dimensional Perovskite PEA2Pb(I1–xBrx)4
Source: ACS Energy Lett. 2023 Jan 13;8(2):943–9. doi: 10.1021/acsenergylett.2c02463 (PMC9926482; doi:10.1021/acsenergylett.2c02463)
Supplement: Supplementary file 2 — nz2c02463_si_002.zip [file nz2c02463_si_002.zip › suppl/4_Br/5/POSCAR]

5                                       
   1.00000000000000     
     8.4355711373179627   -0.1568609050723390    0.0123539251441187
    -0.0515781946954174    8.4294093575023332    0.0093886891543205
     2.2755204166628036    2.2664006884199455   32.1202310154369002
   Pb   Br   I    N    C    H 
     4     8     8     8    64    96
Direct
  0.0015549719362155 -0.0005832589813614  0.0000793866075753
  0.5019919700548202  0.4987121492744232 -0.0000092549695413
  0.5001301553353070  0.9998282645287496  0.4999622776945410
  0.0006471519558722  0.4997453474979310  0.4998579078267176
  0.3188881718162362  0.1846966956375310  0.9990819547077391
  0.9911303042177226  0.0122282170024013  0.9057560539330336
  0.0125255197726659  0.9875762837083104  0.0943238617054136
  0.9953702638858075  0.4561814786633765  0.5946390309345928
  0.0069123709152661  0.5410951651702617  0.4048367822258296
  0.3164120925311494  0.6838468312831388  0.4976901275305112
  0.6851598265422195  0.3151829453477912  0.5019578438048471
  0.6868724038506614  0.8127109237292106  0.0011867109309745
  0.4646235642904969  0.4858089727713948  0.1005122989793748
  0.5414977204425091  0.5132143165058785  0.8994406743053591
  0.5223322134038884  0.0014111506149162  0.3999227847650519
  0.4780381159399740  0.9982713940092303  0.6000387199681463
  0.8204797896341893  0.3185563889091508  0.0022828128832114
  0.8173102784235627  0.8161350465973471  0.5046421333096869
  0.1832192750893579  0.1829320632632175  0.4950994095931412
  0.1859211804319041  0.6821808034863556  0.9979713814630944
  0.9394537360999442  0.6122176881028104  0.9177797769493545
  0.0659854832774553  0.3881744762103930  0.0828473897215945
  0.6020013515202793  0.1000568527441764  0.9233768138205928
  0.4027798468005803  0.8988022411891341  0.0762679353651826
  0.8953524142669327  0.0792415608928790  0.5821851548360657
  0.1051098652508427  0.9191928856021780  0.4175181815740824
  0.3905410078952335  0.4140066930856043  0.5767427111298066
  0.6112346009301607  0.5853389921924074  0.4228872017465585
  0.0492322793740560  0.6232270322829179  0.8279910010119010
  0.9557374422603169  0.3782527534897030  0.1726815808900994
  0.5559988162382873  0.1179450434688149  0.8308848932719496
  0.4475970990614215  0.8818131865065765  0.1688174254499423
  0.5132214911551896  0.5089426938670775  0.5964047385217823
  0.4874717144300018  0.4911106467734916  0.4033930758390537
  0.0496965032299239  0.4925683686155400  0.9007128330260593
  0.9568987061597343  0.5087622779644835  0.0999706538202484
  0.3819929323419702  0.4523678995434947  0.6691942786682533
  0.6180095444102414  0.5480251329549719  0.3306043687642414
  0.8830801318767042  0.9568469848873753  0.6723397413787220
  0.1173600220944037  0.0433127231809423  0.3276025685573703
  0.2961495913159110  0.3130647182786376  0.6840224724408365
  0.7040070788097029  0.6872743146255003  0.3158201879483398
  0.5321403817695648  0.4451827244947636  0.6411397140005911
  0.4679588863900547  0.5551284451182261  0.3587200525248765
  0.0338440625726835  0.9897160175178298  0.6448330666444519
  0.9664747148925256  0.0096779121467162  0.3549956145528503
  0.1827861421561072  0.6073465899279938  0.7051028306917270
  0.8175879518424651  0.3929484759024609  0.2948825888104926
  0.6534078021515015  0.0494872437522349  0.7127446008227125
  0.3476865686302149  0.9519669387486475  0.2872107908436617
  0.4992266198618432  0.9845293950663317  0.9035282908913057
  0.5066824089611291  0.0135612188874212  0.0960205331244666
  0.0117873208217387  0.9655979181210989  0.5992290838611740
  0.9882001576748366  0.0327587094051689  0.4006653960898495
  0.2021612658116500  0.6930132972873380  0.8204521186519048
  0.8022554253425295  0.3095455938269576  0.1800906262275028
  0.8232367269632825  0.8001241505423897  0.6803085449450629
  0.1765603512332305  0.2003187031480883  0.3197578139847241
  0.4102650945818395  0.1820294688961335  0.8207993961162199
  0.5926428388368684  0.8170463779769533  0.1791942791511209
  0.0234666673675815  0.4704743023060329  0.8552070086283559
  0.9832024751760517  0.5307315920722379  0.1454748012638979
  0.9209086724985522  0.7014135286747426  0.8112680262601754
  0.0834385400981048  0.2986609371261030  0.1893099623391613
  0.5479256333991295  0.4025075262269139  0.7802531261106573
  0.4534406002245872  0.5975550256183201  0.2197587703871173
  0.0966431639663842  0.9152717143017161  0.7805916375753454
  0.9063662554476977  0.0851468268484551  0.2194741070022531
  0.5605302869091279  0.9665586815388241  0.8585830464461971
  0.4451723798919902  0.0328921291887573  0.1408864512177458
  0.6973268678785750  0.1987187466993117  0.8153583778950660
  0.3057199858025966  0.8017120078362550  0.1842015301685492
  0.3231666728591291  0.5996114342117825  0.6799106849476581
  0.6768676775113490  0.4007374246829798  0.3199468483889389
  0.6931596962158907  0.3404608214034932  0.7903462797558616
  0.3087845489451777  0.6603237056352524  0.2094331982293184
  0.4062866482408659  0.3224420937082199  0.7953781129221502
  0.5955302415718148  0.6767544479698177  0.2047016311463633
  0.0969325275628820  0.4678073741937731  0.7192240109576126
  0.9036644662904501  0.5324449890565900  0.2808168273583497
  0.7969546604301870  0.0808191797832430  0.6888410883785209
  0.2042003415212915  0.9198195216992612  0.3111002142225278
  0.1537777310236672  0.3211411572746841  0.7085572751817341
  0.8466508025102932  0.6791596824334083  0.2914009878760946
  0.5946863134240781  0.8930900056155698  0.7202368563306631
  0.4056138681718787  0.1086428163833109  0.2797835728894151
  0.6804804547275732  0.7688478652027901  0.7041692795217120
  0.3193074324266545  0.2323693324482166  0.2959522331000624
  0.2252398955416754  0.8378951993270325  0.7970055443511669
  0.7784006537703488  0.1637987476190945  0.2031284104273153
  0.9442977057733499  0.8463341190724797  0.7874717911520437
  0.0591853379785093  0.1532650295013036  0.2128307562112867
  0.9662692393873482  0.7286360180898515  0.9055129628253281
  0.0385406814794381  0.2719184705918180  0.0951280522403904
  0.9473125299677631  0.6131490284115126  0.9495960492226330
  0.0574831646889479  0.3872705505929040  0.0510474401956346
  0.8210370209291552  0.5847226735525615  0.9125421643158196
  0.1847478836387820  0.4148776712363650  0.0879423697883020
  0.5661512953351838  0.1022124622594862  0.9546320072109014
  0.4379145432627273  0.8966364881953447  0.0449749361085126
  0.5926051191500035  0.2162107641231899  0.9103200424642666
  0.4118202794784091  0.7825433498482428  0.0892810050697275
  0.7217459260788777  0.0697516468619304  0.9205399542826839
  0.2833099252227792  0.9297900916069887  0.0792440630905570
  0.8921300435753774  0.0702972247754061  0.5504727261002337
  0.1082912063454104  0.9273482368130946  0.4492561413857702
  0.9266714868531339  0.1977523755405462  0.5869098884813673
  0.0743999197858801  0.8007346142938135  0.4125937606213855
  0.7794860264377402  0.0547820102449108  0.5950407650458782
  0.2209040282988607  0.9444185074412592  0.4046941823562448
  0.2754380012368781  0.4267716473525716  0.5901489549463075
  0.7259152798272386  0.5722090647025785  0.4092624543092279
  0.4155364509822995  0.2932099392807169  0.5788034987885249
  0.5866435329452965  0.7062338381420973  0.4209628348242509
  0.3878238608116868  0.4530203951142733  0.5456455869916209
  0.6146640142177573  0.5459491607222999  0.4539425272286010
  0.4763479063698801  0.6331563094250852  0.5946266679767659
  0.5237663995613090  0.3667165853308047  0.4050944594253916
  0.6250736726752453  0.5018173320741208  0.5771963859218926
  0.3761031784966749  0.4987493545096440  0.4227654061416736
  0.0261299967471861  0.3806256638988018  0.9199127250850063
  0.9815125183210325  0.6205476537235096  0.0807673376817202
  0.1714297808608565  0.5345485690448659  0.9048075633348994
  0.8348442954929538  0.4678912595564541  0.0958308164249910
  0.3408521940028129  0.1979767134527775  0.6758386284162795
  0.6592352331704789  0.8023921305789387  0.3239639854054756
  0.5726872131825155  0.3221117158323424  0.6413039141312287
  0.4275848318014213  0.6782546922383571  0.3586485997953119
  0.6288587861253151  0.5171832511689494  0.6522107035028678
  0.3710060795436184  0.4833223927306885  0.3477033840445760
  0.0792243907069602  0.1117345723788857  0.6474613879802328
  0.9213062809024516  0.8877288026368377  0.3521498738514658
  0.1276533135104124  0.9092908510607897  0.6542418246393727
  0.8726816946966504  0.0902608907801769  0.3456526848742005
  0.1394907592086559  0.7217967806443847  0.7139473277765915
  0.8609781556646079  0.2784903710320871  0.2860665511450742
  0.5876836485234280  0.1470022844425234  0.7254316495906443
  0.4139244926386927  0.8548279986717934  0.2744876268268781
  0.3775266166551060  0.0280981080847563  0.9058339587426112
  0.6278353297593622  0.9685984676192095  0.0938696611932405
  0.5013396443053751  0.8705663254215124  0.9221295083556944
  0.5060322079383882  0.1273359030913963  0.0772758452988872
  0.9673589053389700  0.8448628019916741  0.5948207711579405
  0.0321784159778252  0.1534564091436213  0.4052703000865778
  0.1243259533883517  0.9873728026230171  0.5802374983078735
  0.8756889625401874  0.0101821263302355  0.4196214281243276
  0.3033278017012657  0.6333641554726930  0.8332951266101212
  0.7015705819039566  0.3700660401106582  0.1672575735810815
  0.8888803343679699  0.7024582249792642  0.6675037910586407
  0.1103531589728356  0.2975767712202720  0.3325904557669067
  0.2991697809889051  0.1214524991220985  0.8331589427294882
  0.7042476811013110  0.8770956447327475  0.1669941066140753
  0.1066201338153400  0.3798353327238086  0.8451961498154811
  0.9010601763477529  0.6224201250608112  0.1553866663912267
  0.9026636140665040  0.4213252032547569  0.8529745241431169
  0.1044922871297845  0.5784599879966081  0.1477355173384352
  0.8012454387290570  0.6485402860191042  0.8172598735641881
  0.2034165631747886  0.3509108259031639  0.1834479033328010
  0.5436804913015943  0.5134543507642311  0.7609749355723620
  0.4568550297827014  0.4868592691717535  0.2391825698378915
  0.1160253477736860  0.0292187370271006  0.7625633488734476
  0.8861138971321204  0.9707244090543266  0.2372151696460485
  0.6824769818366803  0.9229936353129590  0.8580713790523280
  0.3239353948405193  0.0782259323883548  0.1412353469634222
  0.4865967715261834  0.8717674040486639  0.8473072647834957
  0.5203295406876294  0.1268782227702590  0.1520988044649922
  0.8110908452617154  0.1498704837504606  0.8231872525979724
  0.1923986798825617  0.8509714267606283  0.1761358193622467
  0.3880903463845489  0.7092733602935467  0.6682312074205348
  0.6118198488380164  0.2911133985962345  0.3315785027617166
  0.8039264242505346  0.4028200357237960  0.7788181771550405
  0.1975424270985342  0.5988202614855246  0.2209317450063319
  0.2931089636253820  0.3705536390937594  0.7870939184661292
  0.7083498097160611  0.6282599047215035  0.2131515553584278
  0.9862007387591530  0.4748247534181964  0.7384015643868265
  0.0146540203875182  0.5254011503465207  0.2617416533595977
  0.8423910591846752  0.2033021646668445  0.6825394118726257
  0.1592867753887674  0.7971265017590562  0.3173312376119499
  0.0862697057704785  0.2122241133058317  0.7192779544454723
  0.9142136406846029  0.7880384934963880  0.2807083255685910
  0.4816821235377060  0.8673827747740945  0.7382132912449849
  0.5185171376757248  0.1349187317708011  0.2617960724322606
  0.6349313086942798  0.6466943134162296  0.7100347726989152
  0.3643154659401029  0.3547147291639456  0.2901453718644981
  0.3440498471319515  0.8922205523235881  0.7916689874740953
  0.6592769669794729  0.1100312099746476  0.2082752154447728
  0.8435149957731123  0.9050938977642010  0.7743812824333831
  0.1594327668901003  0.0934281050435601  0.2258688962508308
 
  0.00000000E+00  0.00000000E+00  0.00000000E+00
  0.00000000E+00  0.00000000E+00  0.00000000E+00
  0.00000000E+00  0.00000000E+00  0.00000000E+00
  0.00000000E+00  0.00000000E+00  0.00000000E+00
  0.00000000E+00  0.00000000E+00  0.00000000E+00
  0.00000000E+00  0.00000000E+00  0.00000000E+00
  0.00000000E+00  0.00000000E+00  0.00000000E+00
  0.00000000E+00  0.00000000E+00  0.00000000E+00
  0.00000000E+00  0.00000000E+00  0.00000000E+00
  0.00000000E+00  0.00000000E+00  0.00000000E+00
  0.00000000E+00  0.00000000E+00  0.00000000E+00
  0.00000000E+00  0.00000000E+00  0.00000000E+00
  0.00000000E+00  0.00000000E+00  0.00000000E+00
  0.00000000E+00  0.00000000E+00  0.00000000E+00
  0.00000000E+00  0.00000000E+00  0.00000000E+00
  0.00000000E+00  0.00000000E+00  0.00000000E+00
  0.00000000E+00  0.00000000E+00  0.00000000E+00
  0.00000000E+00  0.00000000E+00  0.00000000E+00
  0.00000000E+00  0.00000000E+00  0.00000000E+00
  0.00000000E+00  0.00000000E+00  0.00000000E+00
  0.00000000E+00  0.00000000E+00  0.00000000E+00
  0.00000000E+00  0.00000000E+00  0.00000000E+00
  0.00000000E+00  0.00000000E+00  0.00000000E+00
  0.00000000E+00  0.00000000E+00  0.00000000E+00
  0.00000000E+00  0.00000000E+00  0.00000000E+00
  0.00000000E+00  0.00000000E+00  0.00000000E+00
  0.00000000E+00  0.00000000E+00  0.00000000E+00
  0.00000000E+00  0.00000000E+00  0.00000000E+00
  0.00000000E+00  0.00000000E+00  0.00000000E+00
  0.00000000E+00  0.00000000E+00  0.00000000E+00
  0.00000000E+00  0.00000000E+00  0.00000000E+00
  0.00000000E+00  0.00000000E+00  0.00000000E+00
  0.00000000E+00  0.00000000E+00  0.00000000E+00
  0.00000000E+00  0.00000000E+00  0.00000000E+00
  0.00000000E+00  0.00000000E+00  0.00000000E+00
  0.00000000E+00  0.00000000E+00  0.00000000E+00
  0.00000000E+00  0.00000000E+00  0.00000000E+00
  0.00000000E+00  0.00000000E+00  0.00000000E+00
  0.00000000E+00  0.00000000E+00  0.00000000E+00
  0.00000000E+00  0.00000000E+00  0.00000000E+00
  0.00000000E+00  0.00000000E+00  0.00000000E+00
  0.00000000E+00  0.00000000E+00  0.00000000E+00
  0.00000000E+00  0.00000000E+00  0.00000000E+00
  0.00000000E+00  0.00000000E+00  0.00000000E+00
  0.00000000E+00  0.00000000E+00  0.00000000E+00
  0.00000000E+00  0.00000000E+00  0.00000000E+00
  0.00000000E+00  0.00000000E+00  0.00000000E+00
  0.00000000E+00  0.00000000E+00  0.00000000E+00
  0.00000000E+00  0.00000000E+00  0.00000000E+00
  0.00000000E+00  0.00000000E+00  0.00000000E+00
  0.00000000E+00  0.00000000E+00  0.00000000E+00
  0.00000000E+00  0.00000000E+00  0.00000000E+00
  0.00000000E+00  0.00000000E+00  0.00000000E+00
  0.00000000E+00  0.00000000E+00  0.00000000E+00
  0.00000000E+00  0.00000000E+00  0.00000000E+00
  0.00000000E+00  0.00000000E+00  0.00000000E+00
  0.00000000E+00  0.00000000E+00  0.00000000E+00
  0.00000000E+00  0.00000000E+00  0.00000000E+00
  0.00000000E+00  0.00000000E+00  0.00000000E+00
  0.00000000E+00  0.00000000E+00  0.00000000E+00
  0.00000000E+00  0.00000000E+00  0.00000000E+00
  0.00000000E+00  0.00000000E+00  0.00000000E+00
  0.00000000E+00  0.00000000E+00  0.00000000E+00
  0.00000000E+00  0.00000000E+00  0.00000000E+00
  0.00000000E+00  0.00000000E+00  0.00000000E+00
  0.00000000E+00  0.00000000E+00  0.00000000E+00
  0.00000000E+00  0.00000000E+00  0.00000000E+00
  0.00000000E+00  0.00000000E+00  0.00000000E+00
  0.00000000E+00  0.00000000E+00  0.00000000E+00
  0.00000000E+00  0.00000000E+00  0.00000000E+00
  0.00000000E+00  0.00000000E+00  0.00000000E+00
  0.00000000E+00  0.00000000E+00  0.00000000E+00
  0.00000000E+00  0.00000000E+00  0.00000000E+00
  0.00000000E+00  0.00000000E+00  0.00000000E+00
  0.00000000E+00  0.00000000E+00  0.00000000E+00
  0.00000000E+00  0.00000000E+00  0.00000000E+00
  0.00000000E+00  0.00000000E+00  0.00000000E+00
  0.00000000E+00  0.00000000E+00  0.00000000E+00
  0.00000000E+00  0.00000000E+00  0.00000000E+00
  0.00000000E+00  0.00000000E+00  0.00000000E+00
  0.00000000E+00  0.00000000E+00  0.00000000E+00
  0.00000000E+00  0.00000000E+00  0.00000000E+00
  0.00000000E+00  0.00000000E+00  0.00000000E+00
  0.00000000E+00  0.00000000E+00  0.00000000E+00
  0.00000000E+00  0.00000000E+00  0.00000000E+00
  0.00000000E+00  0.00000000E+00  0.00000000E+00
  0.00000000E+00  0.00000000E+00  0.00000000E+00
  0.00000000E+00  0.00000000E+00  0.00000000E+00
  0.00000000E+00  0.00000000E+00  0.00000000E+00
  0.00000000E+00  0.00000000E+00  0.00000000E+00
  0.00000000E+00  0.00000000E+00  0.00000000E+00
  0.00000000E+00  0.00000000E+00  0.00000000E+00
  0.00000000E+00  0.00000000E+00  0.00000000E+00
  0.00000000E+00  0.00000000E+00  0.00000000E+00
  0.00000000E+00  0.00000000E+00  0.00000000E+00
  0.00000000E+00  0.00000000E+00  0.00000000E+00
  0.00000000E+00  0.00000000E+00  0.00000000E+00
  0.00000000E+00  0.00000000E+00  0.00000000E+00
  0.00000000E+00  0.00000000E+00  0.00000000E+00
  0.00000000E+00  0.00000000E+00  0.00000000E+00
  0.00000000E+00  0.00000000E+00  0.00000000E+00
  0.00000000E+00  0.00000000E+00  0.00000000E+00
  0.00000000E+00  0.00000000E+00  0.00000000E+00
  0.00000000E+00  0.00000000E+00  0.00000000E+00
  0.00000000E+00  0.00000000E+00  0.00000000E+00
  0.00000000E+00  0.00000000E+00  0.00000000E+00
  0.00000000E+00  0.00000000E+00  0.00000000E+00
  0.00000000E+00  0.00000000E+00  0.00000000E+00
  0.00000000E+00  0.00000000E+00  0.00000000E+00
  0.00000000E+00  0.00000000E+00  0.00000000E+00
  0.00000000E+00  0.00000000E+00  0.00000000E+00
  0.00000000E+00  0.00000000E+00  0.00000000E+00
  0.00000000E+00  0.00000000E+00  0.00000000E+00
  0.00000000E+00  0.00000000E+00  0.00000000E+00
  0.00000000E+00  0.00000000E+00  0.00000000E+00
  0.00000000E+00  0.00000000E+00  0.00000000E+00
  0.00000000E+00  0.00000000E+00  0.00000000E+00
  0.00000000E+00  0.00000000E+00  0.00000000E+00
  0.00000000E+00  0.00000000E+00  0.00000000E+00
  0.00000000E+00  0.00000000E+00  0.00000000E+00
  0.00000000E+00  0.00000000E+00  0.00000000E+00
  0.00000000E+00  0.00000000E+00  0.00000000E+00
  0.00000000E+00  0.00000000E+00  0.00000000E+00
  0.00000000E+00  0.00000000E+00  0.00000000E+00
  0.00000000E+00  0.00000000E+00  0.00000000E+00
  0.00000000E+00  0.00000000E+00  0.00000000E+00
  0.00000000E+00  0.00000000E+00  0.00000000E+00
  0.00000000E+00  0.00000000E+00  0.00000000E+00
  0.00000000E+00  0.00000000E+00  0.00000000E+00
  0.00000000E+00  0.00000000E+00  0.00000000E+00
  0.00000000E+00  0.00000000E+00  0.00000000E+00
  0.00000000E+00  0.00000000E+00  0.00000000E+00
  0.00000000E+00  0.00000000E+00  0.00000000E+00
  0.00000000E+00  0.00000000E+00  0.00000000E+00
  0.00000000E+00  0.00000000E+00  0.00000000E+00
  0.00000000E+00  0.00000000E+00  0.00000000E+00
  0.00000000E+00  0.00000000E+00  0.00000000E+00
  0.00000000E+00  0.00000000E+00  0.00000000E+00
  0.00000000E+00  0.00000000E+00  0.00000000E+00
  0.00000000E+00  0.00000000E+00  0.00000000E+00
  0.00000000E+00  0.00000000E+00  0.00000000E+00
  0.00000000E+00  0.00000000E+00  0.00000000E+00
  0.00000000E+00  0.00000000E+00  0.00000000E+00
  0.00000000E+00  0.00000000E+00  0.00000000E+00
  0.00000000E+00  0.00000000E+00  0.00000000E+00
  0.00000000E+00  0.00000000E+00  0.00000000E+00
  0.00000000E+00  0.00000000E+00  0.00000000E+00
  0.00000000E+00  0.00000000E+00  0.00000000E+00
  0.00000000E+00  0.00000000E+00  0.00000000E+00
  0.00000000E+00  0.00000000E+00  0.00000000E+00
  0.00000000E+00  0.00000000E+00  0.00000000E+00
  0.00000000E+00  0.00000000E+00  0.00000000E+00
  0.00000000E+00  0.00000000E+00  0.00000000E+00
  0.00000000E+00  0.00000000E+00  0.00000000E+00
  0.00000000E+00  0.00000000E+00  0.00000000E+00
  0.00000000E+00  0.00000000E+00  0.00000000E+00
  0.00000000E+00  0.00000000E+00  0.00000000E+00
  0.00000000E+00  0.00000000E+00  0.00000000E+00
  0.00000000E+00  0.00000000E+00  0.00000000E+00
  0.00000000E+00  0.00000000E+00  0.00000000E+00
  0.00000000E+00  0.00000000E+00  0.00000000E+00
  0.00000000E+00  0.00000000E+00  0.00000000E+00
  0.00000000E+00  0.00000000E+00  0.00000000E+00
  0.00000000E+00  0.00000000E+00  0.00000000E+00
  0.00000000E+00  0.00000000E+00  0.00000000E+00
  0.00000000E+00  0.00000000E+00  0.00000000E+00
  0.00000000E+00  0.00000000E+00  0.00000000E+00
  0.00000000E+00  0.00000000E+00  0.00000000E+00
  0.00000000E+00  0.00000000E+00  0.00000000E+00
  0.00000000E+00  0.00000000E+00  0.00000000E+00
  0.00000000E+00  0.00000000E+00  0.00000000E+00
  0.00000000E+00  0.00000000E+00  0.00000000E+00
  0.00000000E+00  0.00000000E+00  0.00000000E+00
  0.00000000E+00  0.00000000E+00  0.00000000E+00
  0.00000000E+00  0.00000000E+00  0.00000000E+00
  0.00000000E+00  0.00000000E+00  0.00000000E+00
  0.00000000E+00  0.00000000E+00  0.00000000E+00
  0.00000000E+00  0.00000000E+00  0.00000000E+00
  0.00000000E+00  0.00000000E+00  0.00000000E+00
  0.00000000E+00  0.00000000E+00  0.00000000E+00
  0.00000000E+00  0.00000000E+00  0.00000000E+00
  0.00000000E+00  0.00000000E+00  0.00000000E+00
  0.00000000E+00  0.00000000E+00  0.00000000E+00
  0.00000000E+00  0.00000000E+00  0.00000000E+00
  0.00000000E+00  0.00000000E+00  0.00000000E+00
  0.00000000E+00  0.00000000E+00  0.00000000E+00
  0.00000000E+00  0.00000000E+00  0.00000000E+00
  0.00000000E+00  0.00000000E+00  0.00000000E+00
