# Supplementary material for: Thermodynamic Origin of the Photostability of the Two-Dimensional Perovskite PEA2Pb(I1–xBrx)4
Source: ACS Energy Lett. 2023 Jan 13;8(2):943–9. doi: 10.1021/acsenergylett.2c02463 (PMC9926482; doi:10.1021/acsenergylett.2c02463)
Supplement: Supplementary file 2 — nz2c02463_si_002.zip [file nz2c02463_si_002.zip › suppl/0_Br/1/POSCAR]

1                                       
   1.00000000000000     
     8.6080600819840996    0.0000000000000000    0.0000000000000000
     0.1075092534323591    8.6062892697848650    0.0000000000000000
     2.3169045753797448    2.3200918530198966   32.2557709638868602
   Pb   I    N    C    H 
     4    16     8    64    96
Direct
  0.0005434252617036  0.9998372334768106  0.0002705744788258
  0.5008451952146871  0.4993997142252269  0.0001682530717986
  0.5014536310591140  0.0021289211912503  0.4995033732037939
  0.0020476818771158  0.5013451440702283  0.4996219151131172
  0.3200186183767997  0.1811406514192768  0.9984477679895249
  0.5502422451809039  0.5188032592205403  0.8997797267922110
  0.0143340873205773  0.0160010833620632  0.8999116526384370
  0.9882999516337421  0.9835537807735193  0.1008015199070442
  0.9824569766373159  0.4519974752038607  0.6000058254082319
  0.0208415626169867  0.5492294366507835  0.3990702021100816
  0.5164053924982923  0.0145196373609053  0.3990080580457729
  0.8222668965228763  0.3213910559197615  0.0014944467593949
  0.3201481144465390  0.6826110117196720  0.5013256897366318
  0.6832857777108146  0.3207768393374764  0.4981857457296570
  0.8226269059055653  0.8223056111887317  0.4996995224963072
  0.1793298195941873  0.1793789916132482  0.4986585124852354
  0.1797775933678594  0.6782511425592119  0.0000136314827159
  0.6819824300842257  0.8178870971269063  0.0017997553479248
  0.4532650426454836  0.4802645023359347  0.1007609257724695
  0.4861674176230935  0.9875870336801853  0.5998305806498720
  0.9451251171691482  0.6054677430372024  0.9179892714444691
  0.0590373171912333  0.3932732000875987  0.0832263887056968
  0.6097004058834585  0.1074967982194295  0.9182915931082434
  0.3929987439913063  0.8916142185082307  0.0820997904874829
  0.8963773268745214  0.0562138555564786  0.5819931388833197
  0.1066630268189357  0.9448621244733033  0.4166606972269946
  0.3939780920307854  0.3930159758701777  0.5815765263568977
  0.6088799878855653  0.6096095785486000  0.4177702692394618
  0.0517267095844431  0.6195913622607847  0.8280099259316387
  0.9511682528480279  0.3801224063996855  0.1730489670069275
  0.5600507966445747  0.1185190126648763  0.8276229843855916
  0.4429161296440540  0.8797426916478912  0.1725466283778658
  0.5079022984618362  0.4927777471899333  0.6000528819672226
  0.4939772613128355  0.5091407809711370  0.3998924095743348
  0.0568855063102234  0.4889930256973969  0.9003533224081650
  0.9481408335579005  0.5107257919459443  0.1007464481254630
  0.3807126091193354  0.4419531770934171  0.6724298863526386
  0.6190953111570181  0.5584439717465557  0.3273773394116972
  0.8836492740193336  0.9510464263902563  0.6721367865579069
  0.1193968376304895  0.0499316750557810  0.3266393541330714
  0.2989189294250281  0.3048729246606570  0.6850302349961481
  0.7011378649027833  0.6954025217138948  0.3148173230957738
  0.5297197576383894  0.4370313696301835  0.6450261838236742
  0.4704557304260746  0.5635166262167104  0.3549058127018654
  0.0329384932493397  0.9737292475040817  0.6451214596507953
  0.9698727902254447  0.0276580843186025  0.3535580450048954
  0.1775003050778139  0.5903569026916244  0.7083158558179576
  0.8225010237635786  0.4096897292251427  0.2916726835076915
  0.6610887963009233  0.0569171742252195  0.7118362136788718
  0.3428786815909959  0.9426049693978342  0.2876316022027652
  0.5100286691962665  0.9926615738033391  0.9001297272349476
  0.4926119694892535  0.0066884918800483  0.1001833124146643
  0.0136665795736022  0.9457236449667619  0.5998535622167154
  0.9895423401094163  0.0556138965751245  0.3988102474359607
  0.1998779426222939  0.6862779831448051  0.8203524175562151
  0.8025308485317098  0.3141674143543582  0.1802706071771212
  0.8215441071855665  0.8013020061200535  0.6807140946673798
  0.1822013840445393  0.1993626998341256  0.3181093430030231
  0.4169292422126247  0.1832825504079167  0.8165978233329199
  0.5859249360354042  0.8142121229298738  0.1834007834051690
  0.0309428322831096  0.4696414505783864  0.8549570765795167
  0.9738559199111165  0.5299093301391906  0.1461659045066313
  0.9236293007121432  0.6973973887312255  0.8114338744252620
  0.0783064734127876  0.3013328215658575  0.1898392206150277
  0.5489594942209024  0.4036402465440148  0.7797284655418721
  0.4528244834966202  0.5945898124325737  0.2203268085755283
  0.0905664465684097  0.9042091086197388  0.7803370521127633
  0.9098238791849909  0.0947081601854904  0.2201434508267539
  0.5651184368732913  0.9698196360577072  0.8551866560781534
  0.4378074057032677  0.0289196709224555  0.1451684119731311
  0.6974120413795362  0.1983583793745254  0.8141292023897435
  0.3051698079949503  0.8007244062285750  0.1860897534268204
  0.3183160229124837  0.5848164615456568  0.6843373016982071
  0.6814919006801858  0.4154603140630755  0.3155534077797384
  0.6917118938426654  0.3403545872678961  0.7904880037745627
  0.3102207379509281  0.6586429340940470  0.2097084040859940
  0.4114100609365821  0.3242386769921950  0.7925975340646474
  0.5907727708849961  0.6732173630775620  0.2073769713786291
  0.0958422819845239  0.4532360182272583  0.7201955072266060
  0.9043623549240607  0.5467123857186138  0.2798320555020908
  0.8019236804045065  0.0783174203272594  0.6878943492190288
  0.2010623994890466  0.9221398519957731  0.3111282787562359
  0.1568150166100466  0.3107533247704239  0.7085688362223834
  0.8434702807930563  0.6892796186608479  0.2914048214379719
  0.6001796201989720  0.9074662803529563  0.7200108720139724
  0.4044701095993659  0.0917680420672795  0.2795618836333063
  0.6811329257612968  0.7800022188656399  0.7045009983269637
  0.3233853339476269  0.2198168584825524  0.2946752927346949
  0.2187294488441083  0.8276385800458996  0.7968189842779125
  0.7824795340035067  0.1724267111575557  0.2035546953842768
  0.9428056098968511  0.8385824869533423  0.7874998420288861
  0.0579956859921822  0.1596622076243648  0.2134937329011137
  0.9668299827816398  0.7186524076264220  0.9051423303188741
  0.0367320090540346  0.2803222503723291  0.0961725777054525
  0.9562607364490958  0.6079891310851977  0.9495253257352303
  0.0477222614268413  0.3904005583096435  0.0517114442372346
  0.8294966017545633  0.5781691148395609  0.9136292828142274
  0.1749122156240546  0.4200399425449248  0.0875225219597695
  0.5797414090519055  0.1097412049062285  0.9497459194876257
  0.4226980301507481  0.8891539730917870  0.0506442446197042
  0.5945941212053469  0.2211467029334599  0.9054637192055353
  0.4083169004267404  0.7780737279313712  0.0949782815063926
  0.7281358972981451  0.0785447605378380  0.9143595640273787
  0.2745623771993309  0.9204220073435820  0.0861031675450477
  0.8935517533114563  0.0439991396598245  0.5505147578203378
  0.1094666247642806  0.9570710170738579  0.4481411923899472
  0.9231847434750051  0.1722005131140918  0.5860610630585654
  0.0796883102302175  0.8288835123673337  0.4126051891413951
  0.7834099992507646  0.0343651255873496  0.5949450040443907
  0.2196843150944474  0.9665890729908568  0.4037316870974550
  0.2800261120118748  0.4075960287444786  0.5942106507126681
  0.7223745482681636  0.5944688831961784  0.4048892928162644
  0.4232851284360493  0.2746415919372964  0.5854671668745013
  0.5796516590912262  0.7279569326027016  0.4136425004157331
  0.3924554232153667  0.4234453697559744  0.5501191514963111
  0.6116496700870115  0.5804918246779138  0.4492591605040772
  0.4639364750034147  0.6131116835406800  0.5971392930697590
  0.5381515057952200  0.3888968642452539  0.4029045121249055
  0.6182196675354987  0.4862906154081230  0.5810260993293852
  0.3844236981359259  0.5160464938153240  0.4192205051601476
  0.0382156846291721  0.3786349899312711  0.9191456723452731
  0.9679092496875370  0.6208738594225949  0.0819404733814437
  0.1748335928491258  0.5299012105580161  0.9043706180818631
  0.8299169613742592  0.4708227064427888  0.0966416211496366
  0.3469791509163613  0.1932138463336273  0.6759664364060072
  0.6533926707674027  0.8071973734574271  0.3238542030110523
  0.5785770155404748  0.3181727477005154  0.6461905984919980
  0.4211807594284736  0.6822114620045028  0.3536216162268531
  0.6185612466456121  0.5126645166222517  0.6556290400274563
  0.3816647212479509  0.4870595948088052  0.3446333774552528
  0.0779541619594184  0.0919233150610879  0.6469446093114186
  0.9245740005822896  0.9095815754784482  0.3517521039842393
  0.1236742270949023  0.8919945112752359  0.6556263245255209
  0.8793624802557005  0.1096791377384108  0.3430800699868257
  0.1307133277271788  0.7012499110072454  0.7180122165210676
  0.8693392518087393  0.2987149125927573  0.2820551216360130
  0.5992922311475795  0.1567072439330488  0.7241818512919593
  0.4050645544745208  0.8423922012091367  0.2756414724183500
  0.3896198357557310  0.0363784237330123  0.9030516232865153
  0.6131343662654061  0.9633089622014737  0.0971641245366612
  0.5169759437502393  0.8828488706417872  0.9193903756749435
  0.4852309296742163  0.1165997405189358  0.0809825268503914
  0.9734750885005283  0.8272107462977374  0.5961820779183498
  0.0300750966409637  0.1740086051078293  0.4024645076234776
  0.1237785986386797  0.9645948519856162  0.5809991543495343
  0.8795111771728727  0.0369957809414885  0.4177185704762678
  0.3006554574764166  0.6272118249055865  0.8332029632991933
  0.7024580556867690  0.3738407484166260  0.1672175169623316
  0.8835877382280088  0.7010222205813008  0.6685297049523129
  0.1201821720182252  0.2999202576195472  0.3301517257950763
  0.3088197425338350  0.1231669435761589  0.8273257398612301
  0.6942196975115991  0.8740295641618872  0.1726739327257221
  0.1145724094911813  0.3803137936148673  0.8446271868614161
  0.8911033355050719  0.6201540319248267  0.1563868785063320
  0.9137802475637926  0.4225885859633536  0.8527684359615932
  0.0914872826768587  0.5756458730469234  0.1484417197784325
  0.8076609924973681  0.6469693970676929  0.8175617738427050
  0.1946365951619313  0.3511783356266420  0.1839952204626982
  0.5437004614409204  0.5148037161589443  0.7615042543353781
  0.4577667845685554  0.4833062174135421  0.2384856625745968
  0.1062465878970187  0.0151062410957294  0.7621224370517794
  0.8931449149000059  0.9833799584240737  0.2380891435674428
  0.6839477888250940  0.9209249412090017  0.8540048085634311
  0.3189826244834180  0.0778137491342505  0.1464649513353038
  0.4892739130253219  0.8807291233187513  0.8448013934687637
  0.5136621479873753  0.1178095161201682  0.1556363134513461
  0.8093260706521406  0.1490136380765748  0.8225950347639497
  0.1934740918787199  0.8508576557104917  0.1777132871499632
  0.3805850551054419  0.6925476076791526  0.6744682706857432
  0.6192233732533623  0.3077888220191696  0.3254916640544394
  0.7993755551785000  0.4019978311564856  0.7806235459534179
  0.2023182429488770  0.5975087678640278  0.2196541149855094
  0.3001542513903175  0.3729920771449002  0.7837309222468676
  0.7017988249530021  0.6237573143125132  0.2161886488014488
  0.9849829260009457  0.4584352311607205  0.7385107277370224
  0.0155545449158936  0.5412878652155655  0.2616833612970169
  0.8490280036042392  0.1954599570674702  0.6811578044896791
  0.1533737166605889  0.8052557740371782  0.3179262131180636
  0.0930922359058357  0.2036156582046331  0.7177055087268371
  0.9076911878614737  0.7961967876549352  0.2823847409965339
  0.4896308869298309  0.8900418980289615  0.7382470181983933
  0.5159607830557391  0.1085316424953717  0.2617535696290858
  0.6342025147368844  0.6629958749563656  0.7109396718097400
  0.3711215236575782  0.3365054721465555  0.2883574286692081
  0.3340819470935017  0.8790192671601318  0.7913373812830713
  0.6669226214672292  0.1213225320402671  0.2086624337805318
  0.8425072114572885  0.8971783587274871  0.7744634087155831
  0.1577019154379968  0.1000574034459802  0.2265703500369796
 
  0.00000000E+00  0.00000000E+00  0.00000000E+00
  0.00000000E+00  0.00000000E+00  0.00000000E+00
  0.00000000E+00  0.00000000E+00  0.00000000E+00
  0.00000000E+00  0.00000000E+00  0.00000000E+00
  0.00000000E+00  0.00000000E+00  0.00000000E+00
  0.00000000E+00  0.00000000E+00  0.00000000E+00
  0.00000000E+00  0.00000000E+00  0.00000000E+00
  0.00000000E+00  0.00000000E+00  0.00000000E+00
  0.00000000E+00  0.00000000E+00  0.00000000E+00
  0.00000000E+00  0.00000000E+00  0.00000000E+00
  0.00000000E+00  0.00000000E+00  0.00000000E+00
  0.00000000E+00  0.00000000E+00  0.00000000E+00
  0.00000000E+00  0.00000000E+00  0.00000000E+00
  0.00000000E+00  0.00000000E+00  0.00000000E+00
  0.00000000E+00  0.00000000E+00  0.00000000E+00
  0.00000000E+00  0.00000000E+00  0.00000000E+00
  0.00000000E+00  0.00000000E+00  0.00000000E+00
  0.00000000E+00  0.00000000E+00  0.00000000E+00
  0.00000000E+00  0.00000000E+00  0.00000000E+00
  0.00000000E+00  0.00000000E+00  0.00000000E+00
  0.00000000E+00  0.00000000E+00  0.00000000E+00
  0.00000000E+00  0.00000000E+00  0.00000000E+00
  0.00000000E+00  0.00000000E+00  0.00000000E+00
  0.00000000E+00  0.00000000E+00  0.00000000E+00
  0.00000000E+00  0.00000000E+00  0.00000000E+00
  0.00000000E+00  0.00000000E+00  0.00000000E+00
  0.00000000E+00  0.00000000E+00  0.00000000E+00
  0.00000000E+00  0.00000000E+00  0.00000000E+00
  0.00000000E+00  0.00000000E+00  0.00000000E+00
  0.00000000E+00  0.00000000E+00  0.00000000E+00
  0.00000000E+00  0.00000000E+00  0.00000000E+00
  0.00000000E+00  0.00000000E+00  0.00000000E+00
  0.00000000E+00  0.00000000E+00  0.00000000E+00
  0.00000000E+00  0.00000000E+00  0.00000000E+00
  0.00000000E+00  0.00000000E+00  0.00000000E+00
  0.00000000E+00  0.00000000E+00  0.00000000E+00
  0.00000000E+00  0.00000000E+00  0.00000000E+00
  0.00000000E+00  0.00000000E+00  0.00000000E+00
  0.00000000E+00  0.00000000E+00  0.00000000E+00
  0.00000000E+00  0.00000000E+00  0.00000000E+00
  0.00000000E+00  0.00000000E+00  0.00000000E+00
  0.00000000E+00  0.00000000E+00  0.00000000E+00
  0.00000000E+00  0.00000000E+00  0.00000000E+00
  0.00000000E+00  0.00000000E+00  0.00000000E+00
  0.00000000E+00  0.00000000E+00  0.00000000E+00
  0.00000000E+00  0.00000000E+00  0.00000000E+00
  0.00000000E+00  0.00000000E+00  0.00000000E+00
  0.00000000E+00  0.00000000E+00  0.00000000E+00
  0.00000000E+00  0.00000000E+00  0.00000000E+00
  0.00000000E+00  0.00000000E+00  0.00000000E+00
  0.00000000E+00  0.00000000E+00  0.00000000E+00
  0.00000000E+00  0.00000000E+00  0.00000000E+00
  0.00000000E+00  0.00000000E+00  0.00000000E+00
  0.00000000E+00  0.00000000E+00  0.00000000E+00
  0.00000000E+00  0.00000000E+00  0.00000000E+00
  0.00000000E+00  0.00000000E+00  0.00000000E+00
  0.00000000E+00  0.00000000E+00  0.00000000E+00
  0.00000000E+00  0.00000000E+00  0.00000000E+00
  0.00000000E+00  0.00000000E+00  0.00000000E+00
  0.00000000E+00  0.00000000E+00  0.00000000E+00
  0.00000000E+00  0.00000000E+00  0.00000000E+00
  0.00000000E+00  0.00000000E+00  0.00000000E+00
  0.00000000E+00  0.00000000E+00  0.00000000E+00
  0.00000000E+00  0.00000000E+00  0.00000000E+00
  0.00000000E+00  0.00000000E+00  0.00000000E+00
  0.00000000E+00  0.00000000E+00  0.00000000E+00
  0.00000000E+00  0.00000000E+00  0.00000000E+00
  0.00000000E+00  0.00000000E+00  0.00000000E+00
  0.00000000E+00  0.00000000E+00  0.00000000E+00
  0.00000000E+00  0.00000000E+00  0.00000000E+00
  0.00000000E+00  0.00000000E+00  0.00000000E+00
  0.00000000E+00  0.00000000E+00  0.00000000E+00
  0.00000000E+00  0.00000000E+00  0.00000000E+00
  0.00000000E+00  0.00000000E+00  0.00000000E+00
  0.00000000E+00  0.00000000E+00  0.00000000E+00
  0.00000000E+00  0.00000000E+00  0.00000000E+00
  0.00000000E+00  0.00000000E+00  0.00000000E+00
  0.00000000E+00  0.00000000E+00  0.00000000E+00
  0.00000000E+00  0.00000000E+00  0.00000000E+00
  0.00000000E+00  0.00000000E+00  0.00000000E+00
  0.00000000E+00  0.00000000E+00  0.00000000E+00
  0.00000000E+00  0.00000000E+00  0.00000000E+00
  0.00000000E+00  0.00000000E+00  0.00000000E+00
  0.00000000E+00  0.00000000E+00  0.00000000E+00
  0.00000000E+00  0.00000000E+00  0.00000000E+00
  0.00000000E+00  0.00000000E+00  0.00000000E+00
  0.00000000E+00  0.00000000E+00  0.00000000E+00
  0.00000000E+00  0.00000000E+00  0.00000000E+00
  0.00000000E+00  0.00000000E+00  0.00000000E+00
  0.00000000E+00  0.00000000E+00  0.00000000E+00
  0.00000000E+00  0.00000000E+00  0.00000000E+00
  0.00000000E+00  0.00000000E+00  0.00000000E+00
  0.00000000E+00  0.00000000E+00  0.00000000E+00
  0.00000000E+00  0.00000000E+00  0.00000000E+00
  0.00000000E+00  0.00000000E+00  0.00000000E+00
  0.00000000E+00  0.00000000E+00  0.00000000E+00
  0.00000000E+00  0.00000000E+00  0.00000000E+00
  0.00000000E+00  0.00000000E+00  0.00000000E+00
  0.00000000E+00  0.00000000E+00  0.00000000E+00
  0.00000000E+00  0.00000000E+00  0.00000000E+00
  0.00000000E+00  0.00000000E+00  0.00000000E+00
  0.00000000E+00  0.00000000E+00  0.00000000E+00
  0.00000000E+00  0.00000000E+00  0.00000000E+00
  0.00000000E+00  0.00000000E+00  0.00000000E+00
  0.00000000E+00  0.00000000E+00  0.00000000E+00
  0.00000000E+00  0.00000000E+00  0.00000000E+00
  0.00000000E+00  0.00000000E+00  0.00000000E+00
  0.00000000E+00  0.00000000E+00  0.00000000E+00
  0.00000000E+00  0.00000000E+00  0.00000000E+00
  0.00000000E+00  0.00000000E+00  0.00000000E+00
  0.00000000E+00  0.00000000E+00  0.00000000E+00
  0.00000000E+00  0.00000000E+00  0.00000000E+00
  0.00000000E+00  0.00000000E+00  0.00000000E+00
  0.00000000E+00  0.00000000E+00  0.00000000E+00
  0.00000000E+00  0.00000000E+00  0.00000000E+00
  0.00000000E+00  0.00000000E+00  0.00000000E+00
  0.00000000E+00  0.00000000E+00  0.00000000E+00
  0.00000000E+00  0.00000000E+00  0.00000000E+00
  0.00000000E+00  0.00000000E+00  0.00000000E+00
  0.00000000E+00  0.00000000E+00  0.00000000E+00
  0.00000000E+00  0.00000000E+00  0.00000000E+00
  0.00000000E+00  0.00000000E+00  0.00000000E+00
  0.00000000E+00  0.00000000E+00  0.00000000E+00
  0.00000000E+00  0.00000000E+00  0.00000000E+00
  0.00000000E+00  0.00000000E+00  0.00000000E+00
  0.00000000E+00  0.00000000E+00  0.00000000E+00
  0.00000000E+00  0.00000000E+00  0.00000000E+00
  0.00000000E+00  0.00000000E+00  0.00000000E+00
  0.00000000E+00  0.00000000E+00  0.00000000E+00
  0.00000000E+00  0.00000000E+00  0.00000000E+00
  0.00000000E+00  0.00000000E+00  0.00000000E+00
  0.00000000E+00  0.00000000E+00  0.00000000E+00
  0.00000000E+00  0.00000000E+00  0.00000000E+00
  0.00000000E+00  0.00000000E+00  0.00000000E+00
  0.00000000E+00  0.00000000E+00  0.00000000E+00
  0.00000000E+00  0.00000000E+00  0.00000000E+00
  0.00000000E+00  0.00000000E+00  0.00000000E+00
  0.00000000E+00  0.00000000E+00  0.00000000E+00
  0.00000000E+00  0.00000000E+00  0.00000000E+00
  0.00000000E+00  0.00000000E+00  0.00000000E+00
  0.00000000E+00  0.00000000E+00  0.00000000E+00
  0.00000000E+00  0.00000000E+00  0.00000000E+00
  0.00000000E+00  0.00000000E+00  0.00000000E+00
  0.00000000E+00  0.00000000E+00  0.00000000E+00
  0.00000000E+00  0.00000000E+00  0.00000000E+00
  0.00000000E+00  0.00000000E+00  0.00000000E+00
  0.00000000E+00  0.00000000E+00  0.00000000E+00
  0.00000000E+00  0.00000000E+00  0.00000000E+00
  0.00000000E+00  0.00000000E+00  0.00000000E+00
  0.00000000E+00  0.00000000E+00  0.00000000E+00
  0.00000000E+00  0.00000000E+00  0.00000000E+00
  0.00000000E+00  0.00000000E+00  0.00000000E+00
  0.00000000E+00  0.00000000E+00  0.00000000E+00
  0.00000000E+00  0.00000000E+00  0.00000000E+00
  0.00000000E+00  0.00000000E+00  0.00000000E+00
  0.00000000E+00  0.00000000E+00  0.00000000E+00
  0.00000000E+00  0.00000000E+00  0.00000000E+00
  0.00000000E+00  0.00000000E+00  0.00000000E+00
  0.00000000E+00  0.00000000E+00  0.00000000E+00
  0.00000000E+00  0.00000000E+00  0.00000000E+00
  0.00000000E+00  0.00000000E+00  0.00000000E+00
  0.00000000E+00  0.00000000E+00  0.00000000E+00
  0.00000000E+00  0.00000000E+00  0.00000000E+00
  0.00000000E+00  0.00000000E+00  0.00000000E+00
  0.00000000E+00  0.00000000E+00  0.00000000E+00
  0.00000000E+00  0.00000000E+00  0.00000000E+00
  0.00000000E+00  0.00000000E+00  0.00000000E+00
  0.00000000E+00  0.00000000E+00  0.00000000E+00
  0.00000000E+00  0.00000000E+00  0.00000000E+00
  0.00000000E+00  0.00000000E+00  0.00000000E+00
  0.00000000E+00  0.00000000E+00  0.00000000E+00
  0.00000000E+00  0.00000000E+00  0.00000000E+00
  0.00000000E+00  0.00000000E+00  0.00000000E+00
  0.00000000E+00  0.00000000E+00  0.00000000E+00
  0.00000000E+00  0.00000000E+00  0.00000000E+00
  0.00000000E+00  0.00000000E+00  0.00000000E+00
  0.00000000E+00  0.00000000E+00  0.00000000E+00
  0.00000000E+00  0.00000000E+00  0.00000000E+00
  0.00000000E+00  0.00000000E+00  0.00000000E+00
  0.00000000E+00  0.00000000E+00  0.00000000E+00
  0.00000000E+00  0.00000000E+00  0.00000000E+00
  0.00000000E+00  0.00000000E+00  0.00000000E+00
  0.00000000E+00  0.00000000E+00  0.00000000E+00
  0.00000000E+00  0.00000000E+00  0.00000000E+00
  0.00000000E+00  0.00000000E+00  0.00000000E+00
  0.00000000E+00  0.00000000E+00  0.00000000E+00
  0.00000000E+00  0.00000000E+00  0.00000000E+00
  0.00000000E+00  0.00000000E+00  0.00000000E+00
