# Supplementary material for: Thermodynamic Origin of the Photostability of the Two-Dimensional Perovskite PEA2Pb(I1–xBrx)4
Source: ACS Energy Lett. 2023 Jan 13;8(2):943–9. doi: 10.1021/acsenergylett.2c02463 (PMC9926482; doi:10.1021/acsenergylett.2c02463)
Supplement: Supplementary file 2 — nz2c02463_si_002.zip [file nz2c02463_si_002.zip › suppl/1_Br/1/POSCAR]

1                                       
   1.00000000000000     
     8.5971961207363190    0.0000000000000000    0.0000000000000000
     0.1073735693929887    8.5954275434233338    0.0000000000000000
     2.3139804831589661    2.3171637382364918   32.2150619722637330
   Pb   I    Br   N    C    H 
     4    14     2     8    64    96
Direct
  0.0009319564731811  0.0009475126175928  0.0003461815178980
  0.5003936397804267  0.4996906973625599  0.0027473751828708
  0.5010604239097916  0.0012177218607050  0.5024041624696025
  0.0022988395503134  0.5007478193493498  0.4999293652364045
  0.3207902118806203  0.1813663377147066  0.9991203785618907
  0.5481987232847914  0.5174388318169889  0.9015230352794603
  0.0139177147651353  0.0163524957457426  0.8998669572976183
  0.9890483854773890  0.9841451697953545  0.1009245582021805
  0.9830096378574780  0.4515489519079097  0.6004388932389233
  0.0212563366526908  0.5492474870909234  0.3992284089322027
  0.5157946080419151  0.0147990620345055  0.4011972842175808
  0.8235132054828540  0.3228467713955609  0.0025117554722911
  0.3206385873578270  0.6812635408544807  0.5025043869551808
  0.6839830432259575  0.3202990682682838  0.4976831105786133
  0.8221358984435554  0.8213552037279968  0.5004039414696635
  0.1790150558417878  0.1786726000974568  0.4993601369147385
  0.1811498250762398  0.6799542298967438  0.9986755510326901
  0.6823641509465475  0.8187860458114784  0.0020195844589210
  0.4403301946475295  0.4920432676354238  0.0969044058392754
  0.4952078108455140  0.0080720367964560  0.5965440521286780
  0.9434404381151609  0.6050346014062313  0.9178900119814344
  0.0695275972573839  0.3956578086797506  0.0831876189158507
  0.6087217818537880  0.1068092328718393  0.9184400255355456
  0.3930388922531378  0.8868816144871516  0.0823029350284941
  0.8902386046040291  0.0575301316808989  0.5822323038523933
  0.1064077721231840  0.9449124484808991  0.4170280854362431
  0.3964144128825566  0.3871079412862031  0.5819056854920248
  0.6086810774262332  0.6098012951563661  0.4179472289465593
  0.0514085496216765  0.6198641059549317  0.8278210652531328
  0.9518784835291143  0.3794987455377381  0.1728925000396586
  0.5605808769204472  0.1181851435776338  0.8276046962963335
  0.4419884915629737  0.8799803331174729  0.1724815885975062
  0.5087320775121569  0.4898681016852962  0.6001088258389373
  0.4935961055889635  0.5094387857909055  0.4000067404090828
  0.0559907258135084  0.4890034066252653  0.9002363481562270
  0.9544171104306542  0.5103344139276089  0.1004285550604891
  0.3817411686024457  0.4410430097668367  0.6725674352011595
  0.6189573134798252  0.5587070454675285  0.3274025841429804
  0.8826229689908942  0.9518314075129553  0.6721241244065297
  0.1201103069665450  0.0506163425138624  0.3267290977773385
  0.2992768543097668  0.3039987064403533  0.6850739650316058
  0.7012658631951396  0.6958034536231352  0.3148561876626843
  0.5310320571727090  0.4358100779403529  0.6452314447804213
  0.4701665403342119  0.5638765786110014  0.3549593089945020
  0.0314867888972827  0.9757116740920253  0.6448797261676020
  0.9703992692132459  0.0277050289518499  0.3536423492345619
  0.1779403003126419  0.5902805244128473  0.7082317965824814
  0.8223412403450610  0.4095889231277994  0.2915915866685310
  0.6587201160395963  0.0568644798223303  0.7117038930886181
  0.3443123800723669  0.9437470273175279  0.2877606818554668
  0.5093244714014418  0.9918230454449670  0.9001084773267465
  0.4912558109039153  0.0048009946393677  0.0999590367917165
  0.0101844013639578  0.9484246900714908  0.5996101435625576
  0.9894746669296168  0.0557106141344619  0.3989778110128768
  0.1996830064697690  0.6867240964887884  0.8201775576084458
  0.8025890134734794  0.3141961892503673  0.1797417281201845
  0.8208702219158397  0.8015848505669823  0.6804748742025879
  0.1826281128445189  0.2004267244773033  0.3182153779103913
  0.4173035135750425  0.1831209411775419  0.8165648564973509
  0.5853931687894018  0.8144805553848187  0.1831949197994263
  0.0306792969423881  0.4697247765273289  0.8547515091838349
  0.9761223584731198  0.5294968175653239  0.1461130832381983
  0.9230512487037501  0.6977492961080642  0.8112819363472283
  0.0781856732354953  0.2998827226504304  0.1899989695335407
  0.5496629634513255  0.4039618184383826  0.7798188178274188
  0.4525870776045764  0.5939946008240895  0.2200088135921945
  0.0898273799963363  0.9051477776882066  0.7803073309285651
  0.9078949073144145  0.0937573220592753  0.2198906157097724
  0.5655913151561904  0.9692369713970734  0.8551672725114017
  0.4365662270657751  0.0289248281987753  0.1449190810537573
  0.6981626945575172  0.1981576036613859  0.8141835910862625
  0.3041995093599752  0.8006337105574630  0.1860227855413896
  0.3191926783380907  0.5842869070746914  0.6843465797629165
  0.6812724795736642  0.4154765189247911  0.3155480978203187
  0.6925697001850679  0.3404897999968597  0.7905874873607956
  0.3096274180599892  0.6580541848609798  0.2095065488102179
  0.4118682152269031  0.3243878621504734  0.7926143518863356
  0.5905652598561204  0.6730140627225509  0.2070647664858356
  0.0959353376257184  0.4531189503775934  0.7201162497110758
  0.9044094260399760  0.5467076998470901  0.2797362963005838
  0.8002613618929502  0.0788137385549419  0.6879885266456185
  0.2022490521299005  0.9228088661562950  0.3112230718356770
  0.1567654001563881  0.3103067271631303  0.7085179381182698
  0.8437000979204470  0.6894736075160637  0.2913873860855034
  0.5980175288503204  0.9070259096301427  0.7195773826916962
  0.4058905552895808  0.0932548825535591  0.2798241298601027
  0.6798073804827496  0.7798033343164619  0.7040395291812303
  0.3242486082236624  0.2213744839761986  0.2948682697978953
  0.2183657595983632  0.8285005342612877  0.7967075353991930
  0.7813154565874001  0.1722436394467479  0.2029930554798014
  0.9419304992622912  0.8392835611516958  0.7874134414529834
  0.0566398944193409  0.1581205670492167  0.2136367932812320
  0.9648034019241010  0.7184454177384652  0.9050712495630790
  0.0487731807211489  0.2821655986655287  0.0959797406025373
  0.9545001496694923  0.6074500362094923  0.9494697941764230
  0.0598727625715298  0.3927703579260324  0.0515718165293109
  0.8276783822462193  0.5771502723532080  0.9135635063203935
  0.1847696948790443  0.4257023116511220  0.0877583732332567
  0.5788412016670534  0.1084225252560387  0.9499500115682551
  0.4220238994340022  0.8848211448773782  0.0507573956564187
  0.5931860791194978  0.2208554034905461  0.9057849625857060
  0.4100729214552956  0.7732833021205323  0.0950368514944913
  0.7273776434187340  0.0782547987612858  0.9144205075863141
  0.2741118035147636  0.9142105830610134  0.0864601152631721
  0.8877187163453968  0.0462021201683527  0.5506626087028081
  0.1081995190038683  0.9568640011178076  0.4485844790814255
  0.9159083037365505  0.1738395571971196  0.5864788159880803
  0.0798173394784314  0.8287881269711619  0.4128262416552602
  0.7772331773246322  0.0343743041318305  0.5950561940978716
  0.2199668397331465  0.9669758803741431  0.4043897487008437
  0.2824343455660809  0.4001232441778697  0.5947125065488095
  0.7221118686581320  0.5951578144797622  0.4048862068841785
  0.4285266664698639  0.2689486899650362  0.5858272386703902
  0.5790646607880348  0.7283536914645765  0.4141302847567303
  0.3937107876604955  0.4170765768356262  0.5504229858682024
  0.6120740966758120  0.5796375354386072  0.4494118473323070
  0.4626198232956753  0.6095238952488913  0.5969517911082391
  0.5375301080756358  0.3889166650749729  0.4030367187802995
  0.6193270156328836  0.4845770900903474  0.5810696880785926
  0.3838155362278357  0.5165151649649005  0.4193179908208293
  0.0374550173173915  0.3782924209578056  0.9189671473973107
  0.9728593828641081  0.6213274419151702  0.0818186939910674
  0.1738866424019250  0.5302354281284920  0.9043927635058822
  0.8376124636466216  0.4676787305896468  0.0956706617395682
  0.3470703036457934  0.1920317100639224  0.6760305008467995
  0.6537075581770253  0.8077600292600096  0.3239763425219664
  0.5802316067840039  0.3169136603413349  0.6466156661883034
  0.4209880159403383  0.6827801866372809  0.3536645149476172
  0.6197437869767697  0.5121831447593408  0.6556791092755532
  0.3811744412757605  0.4874615608019397  0.3446691077469239
  0.0759221637145586  0.0942464597071719  0.6467726537181520
  0.9256588290150205  0.9092460901960564  0.3517943037690117
  0.1229703996634726  0.8939351516459126  0.6550463141440233
  0.8794597077801356  0.1094155015207505  0.3431173296194387
  0.1311138013202395  0.7014895945185629  0.7178208336371199
  0.8690869323782522  0.2984318510710011  0.2819423836761246
  0.5963153467433528  0.1564614951379184  0.7240803877230491
  0.4068523684224843  0.8436400505498938  0.2757045574786758
  0.3887154391970427  0.0355580481554583  0.9028509160336284
  0.6125221991523517  0.9630753648990265  0.0969930653426374
  0.5159659087137882  0.8817545242826625  0.9193631849826716
  0.4820860126595008  0.1135980104867613  0.0803017791009069
  0.9715940158128760  0.8292235036500060  0.5958991465216386
  0.0298569453147337  0.1743120832198244  0.4026492763086011
  0.1191689859197211  0.9694282516312356  0.5803206753377594
  0.8789682254124642  0.0371271691110735  0.4177696760583274
  0.3006830065756390  0.6276125015553760  0.8330099755734111
  0.7030275526969589  0.3745643011317128  0.1665122117195423
  0.8834557783855956  0.7014913027617240  0.6682354198196521
  0.1200561527041302  0.3009527623590813  0.3302119812904039
  0.3090116888425314  0.1228722344700088  0.8272403357862359
  0.6937057172462389  0.8745154255740246  0.1724247438788993
  0.1148307693596990  0.3805789968761104  0.8444632997126647
  0.8919377914242048  0.6194196958167737  0.1558996537458270
  0.9135806846226018  0.4222990682037064  0.8524428435790981
  0.0931563488169260  0.5758543948213486  0.1491019530431430
  0.8070267300273457  0.6470696927595867  0.8174235332860675
  0.1948742980230449  0.3494824682625222  0.1845006037921380
  0.5444517718992685  0.5154504484242608  0.7616565921216463
  0.4577820574020990  0.4823506771061048  0.2380936330407266
  0.1052941042187072  0.0164498553270036  0.7621810964404077
  0.8900635950576756  0.9823083154819372  0.2378112496636717
  0.6847219844493253  0.9207045924177493  0.8541537674688300
  0.3174530677762135  0.0774936023706587  0.1461678674897158
  0.4903392525776624  0.8797406809895847  0.8446212498543844
  0.5126602384925150  0.1183041169388162  0.1551557103418943
  0.8101513801023117  0.1486839641233431  0.8226741820586767
  0.1922714389748421  0.8508122446569502  0.1777331414713714
  0.3818719566073838  0.6919841627372278  0.6744952817496284
  0.6189204776643180  0.3077213667156826  0.3255399438476374
  0.8003536069474109  0.4023258641010656  0.7807754906488569
  0.2017681642886870  0.5966459344704518  0.2195119678126787
  0.3005316902758182  0.3733208458561634  0.7837271486816704
  0.7018413141983686  0.6235018772894207  0.2158207074715150
  0.9846384187469468  0.4586264000892797  0.7383027120568926
  0.0156585581954403  0.5412057323934221  0.2615326649579615
  0.8471941513856365  0.1962548907625816  0.6813634811769944
  0.1547374629377885  0.8056516980400943  0.3179648854676955
  0.0923058697760766  0.2033318001598872  0.7175322720855277
  0.9082343195631495  0.7964143895151139  0.2823785992824099
  0.4869655010145166  0.8890105388440617  0.7376268185062713
  0.5177263875840339  0.1102166186192122  0.2620912299411202
  0.6330007753349065  0.6625372200958211  0.7103555271401873
  0.3718404062901470  0.3382764172720414  0.2885924617504045
  0.3337342098741871  0.8802881226189925  0.7912321527921478
  0.6653361676901000  0.1215509218763700  0.2078817842825060
  0.8414012672390001  0.8980271204980497  0.7744266769217916
  0.1557540159523754  0.0980290318772887  0.2269846702065408
 
  0.00000000E+00  0.00000000E+00  0.00000000E+00
  0.00000000E+00  0.00000000E+00  0.00000000E+00
  0.00000000E+00  0.00000000E+00  0.00000000E+00
  0.00000000E+00  0.00000000E+00  0.00000000E+00
  0.00000000E+00  0.00000000E+00  0.00000000E+00
  0.00000000E+00  0.00000000E+00  0.00000000E+00
  0.00000000E+00  0.00000000E+00  0.00000000E+00
  0.00000000E+00  0.00000000E+00  0.00000000E+00
  0.00000000E+00  0.00000000E+00  0.00000000E+00
  0.00000000E+00  0.00000000E+00  0.00000000E+00
  0.00000000E+00  0.00000000E+00  0.00000000E+00
  0.00000000E+00  0.00000000E+00  0.00000000E+00
  0.00000000E+00  0.00000000E+00  0.00000000E+00
  0.00000000E+00  0.00000000E+00  0.00000000E+00
  0.00000000E+00  0.00000000E+00  0.00000000E+00
  0.00000000E+00  0.00000000E+00  0.00000000E+00
  0.00000000E+00  0.00000000E+00  0.00000000E+00
  0.00000000E+00  0.00000000E+00  0.00000000E+00
  0.00000000E+00  0.00000000E+00  0.00000000E+00
  0.00000000E+00  0.00000000E+00  0.00000000E+00
  0.00000000E+00  0.00000000E+00  0.00000000E+00
  0.00000000E+00  0.00000000E+00  0.00000000E+00
  0.00000000E+00  0.00000000E+00  0.00000000E+00
  0.00000000E+00  0.00000000E+00  0.00000000E+00
  0.00000000E+00  0.00000000E+00  0.00000000E+00
  0.00000000E+00  0.00000000E+00  0.00000000E+00
  0.00000000E+00  0.00000000E+00  0.00000000E+00
  0.00000000E+00  0.00000000E+00  0.00000000E+00
  0.00000000E+00  0.00000000E+00  0.00000000E+00
  0.00000000E+00  0.00000000E+00  0.00000000E+00
  0.00000000E+00  0.00000000E+00  0.00000000E+00
  0.00000000E+00  0.00000000E+00  0.00000000E+00
  0.00000000E+00  0.00000000E+00  0.00000000E+00
  0.00000000E+00  0.00000000E+00  0.00000000E+00
  0.00000000E+00  0.00000000E+00  0.00000000E+00
  0.00000000E+00  0.00000000E+00  0.00000000E+00
  0.00000000E+00  0.00000000E+00  0.00000000E+00
  0.00000000E+00  0.00000000E+00  0.00000000E+00
  0.00000000E+00  0.00000000E+00  0.00000000E+00
  0.00000000E+00  0.00000000E+00  0.00000000E+00
  0.00000000E+00  0.00000000E+00  0.00000000E+00
  0.00000000E+00  0.00000000E+00  0.00000000E+00
  0.00000000E+00  0.00000000E+00  0.00000000E+00
  0.00000000E+00  0.00000000E+00  0.00000000E+00
  0.00000000E+00  0.00000000E+00  0.00000000E+00
  0.00000000E+00  0.00000000E+00  0.00000000E+00
  0.00000000E+00  0.00000000E+00  0.00000000E+00
  0.00000000E+00  0.00000000E+00  0.00000000E+00
  0.00000000E+00  0.00000000E+00  0.00000000E+00
  0.00000000E+00  0.00000000E+00  0.00000000E+00
  0.00000000E+00  0.00000000E+00  0.00000000E+00
  0.00000000E+00  0.00000000E+00  0.00000000E+00
  0.00000000E+00  0.00000000E+00  0.00000000E+00
  0.00000000E+00  0.00000000E+00  0.00000000E+00
  0.00000000E+00  0.00000000E+00  0.00000000E+00
  0.00000000E+00  0.00000000E+00  0.00000000E+00
  0.00000000E+00  0.00000000E+00  0.00000000E+00
  0.00000000E+00  0.00000000E+00  0.00000000E+00
  0.00000000E+00  0.00000000E+00  0.00000000E+00
  0.00000000E+00  0.00000000E+00  0.00000000E+00
  0.00000000E+00  0.00000000E+00  0.00000000E+00
  0.00000000E+00  0.00000000E+00  0.00000000E+00
  0.00000000E+00  0.00000000E+00  0.00000000E+00
  0.00000000E+00  0.00000000E+00  0.00000000E+00
  0.00000000E+00  0.00000000E+00  0.00000000E+00
  0.00000000E+00  0.00000000E+00  0.00000000E+00
  0.00000000E+00  0.00000000E+00  0.00000000E+00
  0.00000000E+00  0.00000000E+00  0.00000000E+00
  0.00000000E+00  0.00000000E+00  0.00000000E+00
  0.00000000E+00  0.00000000E+00  0.00000000E+00
  0.00000000E+00  0.00000000E+00  0.00000000E+00
  0.00000000E+00  0.00000000E+00  0.00000000E+00
  0.00000000E+00  0.00000000E+00  0.00000000E+00
  0.00000000E+00  0.00000000E+00  0.00000000E+00
  0.00000000E+00  0.00000000E+00  0.00000000E+00
  0.00000000E+00  0.00000000E+00  0.00000000E+00
  0.00000000E+00  0.00000000E+00  0.00000000E+00
  0.00000000E+00  0.00000000E+00  0.00000000E+00
  0.00000000E+00  0.00000000E+00  0.00000000E+00
  0.00000000E+00  0.00000000E+00  0.00000000E+00
  0.00000000E+00  0.00000000E+00  0.00000000E+00
  0.00000000E+00  0.00000000E+00  0.00000000E+00
  0.00000000E+00  0.00000000E+00  0.00000000E+00
  0.00000000E+00  0.00000000E+00  0.00000000E+00
  0.00000000E+00  0.00000000E+00  0.00000000E+00
  0.00000000E+00  0.00000000E+00  0.00000000E+00
  0.00000000E+00  0.00000000E+00  0.00000000E+00
  0.00000000E+00  0.00000000E+00  0.00000000E+00
  0.00000000E+00  0.00000000E+00  0.00000000E+00
  0.00000000E+00  0.00000000E+00  0.00000000E+00
  0.00000000E+00  0.00000000E+00  0.00000000E+00
  0.00000000E+00  0.00000000E+00  0.00000000E+00
  0.00000000E+00  0.00000000E+00  0.00000000E+00
  0.00000000E+00  0.00000000E+00  0.00000000E+00
  0.00000000E+00  0.00000000E+00  0.00000000E+00
  0.00000000E+00  0.00000000E+00  0.00000000E+00
  0.00000000E+00  0.00000000E+00  0.00000000E+00
  0.00000000E+00  0.00000000E+00  0.00000000E+00
  0.00000000E+00  0.00000000E+00  0.00000000E+00
  0.00000000E+00  0.00000000E+00  0.00000000E+00
  0.00000000E+00  0.00000000E+00  0.00000000E+00
  0.00000000E+00  0.00000000E+00  0.00000000E+00
  0.00000000E+00  0.00000000E+00  0.00000000E+00
  0.00000000E+00  0.00000000E+00  0.00000000E+00
  0.00000000E+00  0.00000000E+00  0.00000000E+00
  0.00000000E+00  0.00000000E+00  0.00000000E+00
  0.00000000E+00  0.00000000E+00  0.00000000E+00
  0.00000000E+00  0.00000000E+00  0.00000000E+00
  0.00000000E+00  0.00000000E+00  0.00000000E+00
  0.00000000E+00  0.00000000E+00  0.00000000E+00
  0.00000000E+00  0.00000000E+00  0.00000000E+00
  0.00000000E+00  0.00000000E+00  0.00000000E+00
  0.00000000E+00  0.00000000E+00  0.00000000E+00
  0.00000000E+00  0.00000000E+00  0.00000000E+00
  0.00000000E+00  0.00000000E+00  0.00000000E+00
  0.00000000E+00  0.00000000E+00  0.00000000E+00
  0.00000000E+00  0.00000000E+00  0.00000000E+00
  0.00000000E+00  0.00000000E+00  0.00000000E+00
  0.00000000E+00  0.00000000E+00  0.00000000E+00
  0.00000000E+00  0.00000000E+00  0.00000000E+00
  0.00000000E+00  0.00000000E+00  0.00000000E+00
  0.00000000E+00  0.00000000E+00  0.00000000E+00
  0.00000000E+00  0.00000000E+00  0.00000000E+00
  0.00000000E+00  0.00000000E+00  0.00000000E+00
  0.00000000E+00  0.00000000E+00  0.00000000E+00
  0.00000000E+00  0.00000000E+00  0.00000000E+00
  0.00000000E+00  0.00000000E+00  0.00000000E+00
  0.00000000E+00  0.00000000E+00  0.00000000E+00
  0.00000000E+00  0.00000000E+00  0.00000000E+00
  0.00000000E+00  0.00000000E+00  0.00000000E+00
  0.00000000E+00  0.00000000E+00  0.00000000E+00
  0.00000000E+00  0.00000000E+00  0.00000000E+00
  0.00000000E+00  0.00000000E+00  0.00000000E+00
  0.00000000E+00  0.00000000E+00  0.00000000E+00
  0.00000000E+00  0.00000000E+00  0.00000000E+00
  0.00000000E+00  0.00000000E+00  0.00000000E+00
  0.00000000E+00  0.00000000E+00  0.00000000E+00
  0.00000000E+00  0.00000000E+00  0.00000000E+00
  0.00000000E+00  0.00000000E+00  0.00000000E+00
  0.00000000E+00  0.00000000E+00  0.00000000E+00
  0.00000000E+00  0.00000000E+00  0.00000000E+00
  0.00000000E+00  0.00000000E+00  0.00000000E+00
  0.00000000E+00  0.00000000E+00  0.00000000E+00
  0.00000000E+00  0.00000000E+00  0.00000000E+00
  0.00000000E+00  0.00000000E+00  0.00000000E+00
  0.00000000E+00  0.00000000E+00  0.00000000E+00
  0.00000000E+00  0.00000000E+00  0.00000000E+00
  0.00000000E+00  0.00000000E+00  0.00000000E+00
  0.00000000E+00  0.00000000E+00  0.00000000E+00
  0.00000000E+00  0.00000000E+00  0.00000000E+00
  0.00000000E+00  0.00000000E+00  0.00000000E+00
  0.00000000E+00  0.00000000E+00  0.00000000E+00
  0.00000000E+00  0.00000000E+00  0.00000000E+00
  0.00000000E+00  0.00000000E+00  0.00000000E+00
  0.00000000E+00  0.00000000E+00  0.00000000E+00
  0.00000000E+00  0.00000000E+00  0.00000000E+00
  0.00000000E+00  0.00000000E+00  0.00000000E+00
  0.00000000E+00  0.00000000E+00  0.00000000E+00
  0.00000000E+00  0.00000000E+00  0.00000000E+00
  0.00000000E+00  0.00000000E+00  0.00000000E+00
  0.00000000E+00  0.00000000E+00  0.00000000E+00
  0.00000000E+00  0.00000000E+00  0.00000000E+00
  0.00000000E+00  0.00000000E+00  0.00000000E+00
  0.00000000E+00  0.00000000E+00  0.00000000E+00
  0.00000000E+00  0.00000000E+00  0.00000000E+00
  0.00000000E+00  0.00000000E+00  0.00000000E+00
  0.00000000E+00  0.00000000E+00  0.00000000E+00
  0.00000000E+00  0.00000000E+00  0.00000000E+00
  0.00000000E+00  0.00000000E+00  0.00000000E+00
  0.00000000E+00  0.00000000E+00  0.00000000E+00
  0.00000000E+00  0.00000000E+00  0.00000000E+00
  0.00000000E+00  0.00000000E+00  0.00000000E+00
  0.00000000E+00  0.00000000E+00  0.00000000E+00
  0.00000000E+00  0.00000000E+00  0.00000000E+00
  0.00000000E+00  0.00000000E+00  0.00000000E+00
  0.00000000E+00  0.00000000E+00  0.00000000E+00
  0.00000000E+00  0.00000000E+00  0.00000000E+00
  0.00000000E+00  0.00000000E+00  0.00000000E+00
  0.00000000E+00  0.00000000E+00  0.00000000E+00
  0.00000000E+00  0.00000000E+00  0.00000000E+00
  0.00000000E+00  0.00000000E+00  0.00000000E+00
  0.00000000E+00  0.00000000E+00  0.00000000E+00
  0.00000000E+00  0.00000000E+00  0.00000000E+00
  0.00000000E+00  0.00000000E+00  0.00000000E+00
  0.00000000E+00  0.00000000E+00  0.00000000E+00
  0.00000000E+00  0.00000000E+00  0.00000000E+00
  0.00000000E+00  0.00000000E+00  0.00000000E+00
  0.00000000E+00  0.00000000E+00  0.00000000E+00
