# Supplementary material for: Thermodynamic Origin of the Photostability of the Two-Dimensional Perovskite PEA2Pb(I1–xBrx)4
Source: ACS Energy Lett. 2023 Jan 13;8(2):943–9. doi: 10.1021/acsenergylett.2c02463 (PMC9926482; doi:10.1021/acsenergylett.2c02463)
Supplement: Supplementary file 2 — nz2c02463_si_002.zip [file nz2c02463_si_002.zip › suppl/1_Br/2/POSCAR]

2                                       
   1.00000000000000     
     8.5362189001502777    0.0903830124508034    0.0019344370577574
     0.1970585354584539    8.5237434346326566    0.0024215508067353
     2.3292371092067410    2.3306859022831405   32.1929851683916226
   Pb   I    Br   N    C    H 
     4    14     2     8    64    96
Direct
  0.0020205829193503  0.9887044026960082  0.0006531769849313
  0.4863039795569751  0.5034489836874874  0.9988838302813829
  0.4906714687645348  0.0034195441570772  0.4999652912738159
  0.0069742162321278  0.4876405452321911  0.4987367472888429
  0.3145761647641948  0.1798993218696238  0.9974274407777548
  0.4513701973038253  0.4799946897228557  0.0996860913973515
  0.5529975243431334  0.5226403511957982  0.8990671037913655
  0.0213260018675612  0.0116602986413707  0.9001523289554323
  0.9844474470740892  0.9841934150808379  0.1008964161214085
  0.9821743542904834  0.4517619421478473  0.5994041223855933
  0.0246296217643166  0.5506754599155377  0.3988322624756881
  0.5121012282231410  0.0202155686517662  0.3993779096552151
  0.4865385106312799  0.9833752551344273  0.6002973741392588
  0.8131729917155576  0.3146440287774291  0.0007333030040994
  0.3160436232389796  0.6804905442260126  0.5013410318767370
  0.6831682749512279  0.3150072452553969  0.4977602125528210
  0.8165594129931272  0.8138430385766742  0.4999803644070487
  0.6806492320725579  0.8123653663761787  0.0016317054303129
  0.1757193840338799  0.1724447658106923  0.5006758223297033
  0.1714945412202862  0.6724557824269910  0.0016262777747613
  0.9548985101475810  0.6029469993747339  0.9205249524542082
  0.0575473257821239  0.3951169085908619  0.0807971253731896
  0.6118796926068221  0.1068587344012011  0.9177071768835224
  0.3925585997633899  0.8938301218502146  0.0819192586677956
  0.8973967252643884  0.0572184425474624  0.5801984712653069
  0.1040802259006617  0.9532850241420422  0.4198140826703873
  0.3953187682310403  0.3922458283343889  0.5819744703811698
  0.6088080725163910  0.6105655357831198  0.4173429468650812
  0.0527275505771549  0.6171723733488107  0.8288967162002696
  0.9528521608483407  0.3803467273060870  0.1718716755320838
  0.5631971679838285  0.1171892833037172  0.8271731395602071
  0.4407076535029830  0.8821215486954357  0.1726256355174275
  0.5095842771761907  0.4915212808451037  0.6003187252629171
  0.4934837866919361  0.5105332517259263  0.3996223970333744
  0.0656193100481406  0.4846847745851675  0.9013683013582415
  0.9469881406777338  0.5146533274941414  0.0994097480012875
  0.3827357667889671  0.4411862425473117  0.6728581588103572
  0.6175600486248831  0.5585210985286714  0.3269067696487067
  0.8836798985262166  0.9524046607731219  0.6713859629034536
  0.1167465585991770  0.0484204812582001  0.3281676579456064
  0.3006155667916722  0.3038750793148459  0.6851196822933616
  0.6996068041035294  0.6959005871729742  0.3146771282687463
  0.5328578685592051  0.4345602477499731  0.6453277857633550
  0.4680885697123140  0.5654490189087011  0.3546261762576027
  0.0335572042559405  0.9753071227639760  0.6441468253594549
  0.9669024001074572  0.0268391739719844  0.3554724829305864
  0.1762171392838386  0.5935374896256748  0.7085866286624267
  0.8239110003172037  0.4061186877114091  0.2912105680887304
  0.6588717255464296  0.0604067812539980  0.7118955085131505
  0.3419124700799479  0.9393869776491642  0.2881112325518320
  0.5132489842191428  0.9913660643091314  0.8995698650136964
  0.4914086911011736  0.0090891757469367  0.1000529394544398
  0.0166397548396213  0.9460557119398062  0.5987667303586653
  0.9841847210571266  0.0615878186095229  0.4004590347743257
  0.2016484282823300  0.6822397947145377  0.8209580468146689
  0.8026092461642174  0.3174678548041113  0.1789888974042677
  0.8228379256823545  0.8016821614162408  0.6799703318574064
  0.1779271991335535  0.1989139156887299  0.3195206474997984
  0.4180294714608327  0.1830687780591392  0.8159569425611648
  0.5852379575416011  0.8149092843361899  0.1839281327901225
  0.0324488546679740  0.4669265628924943  0.8562721605208129
  0.9765865041498791  0.5308744351753369  0.1448068727504661
  0.9234002157809619  0.6965416709976415  0.8118245089240941
  0.0801437509312453  0.2989555910706635  0.1894501274992579
  0.5483679044030809  0.4055866602186625  0.7794842465149825
  0.4525602331158369  0.5936499913872749  0.2203713166164286
  0.0901562334994381  0.9022140332938093  0.7800587104187960
  0.9087495839189657  0.0956913724238319  0.2202110916591509
  0.5704343377944742  0.9670393386917040  0.8547101961809813
  0.4350517874103320  0.0324910324876662  0.1450501446295886
  0.7005517794263164  0.1976562845500110  0.8141263030803628
  0.3024276566243880  0.8032291054788401  0.1857704564727691
  0.3189839098676170  0.5862225771393327  0.6848919372986724
  0.6812345678781263  0.4134058743920859  0.3149621434085282
  0.6931480648836628  0.3411419469909227  0.7904764855428327
  0.3083792548717852  0.6596091862455886  0.2094051895704884
  0.4106778204523627  0.3259020544213370  0.7921093234733845
  0.5909864895266873  0.6721268603677073  0.2077946204292565
  0.0940510240365748  0.4562616416146806  0.7200675508973685
  0.9060243208993569  0.5434147038388157  0.2797254993765366
  0.8002750820770135  0.0810911153144915  0.6876942296348092
  0.2000784758081513  0.9192028679463967  0.3121346915294595
  0.1565502930682966  0.3115942777822467  0.7083836158980096
  0.8437318119313820  0.6881028971026716  0.2914498941296435
  0.5990449908042793  0.9100038594179315  0.7199379129844531
  0.4020523270142939  0.0895957423123975  0.2799533406920628
  0.6819527813792472  0.7810457640375323  0.7040480016940848
  0.3191902164712724  0.2189958557285782  0.2955993864594081
  0.2196618301843608  0.8237406787508365  0.7969223183986640
  0.7812300281397584  0.1761845472230973  0.2028987863359721
  0.9417097324443698  0.8377943625576013  0.7873109294033339
  0.0584904960202329  0.1575707903637791  0.2136774415638530
  0.9730972359115702  0.7170291442796159  0.9072166218244035
  0.0354059804877513  0.2808776681978900  0.0933542013125560
  0.9729173480689380  0.6060036483711054  0.9517674950913657
  0.0447605834713962  0.3950153841309583  0.0492519127242776
  0.8378348458538242  0.5761398920899674  0.9177341782277253
  0.1745819280081275  0.4193913368175275  0.0849438030355531
  0.5815904831921472  0.1098788194132388  0.9491974517606971
  0.4232634810359456  0.8913350423490914  0.0504293056764343
  0.5955620176422102  0.2216357963444579  0.9047228023932747
  0.4091401640484805  0.7789195915695104  0.0948261854355776
  0.7317603091671753  0.0767258271637262  0.9138787523450809
  0.2726646849242985  0.9238018084837981  0.0859222581005198
  0.8968119655125670  0.0444597134972838  0.5486601661151729
  0.1071381795933779  0.9725744383353448  0.4509747639636220
  0.9219753989346734  0.1743134236776084  0.5843128499632818
  0.0788221894129655  0.8354633273616628  0.4173511274896743
  0.7833350190178745  0.0353486282525024  0.5927916446131707
  0.2176317725722284  0.9725626608173407  0.4063952023593597
  0.2803628259117424  0.4081725668208506  0.5947730124390170
  0.7232444241884093  0.5942996186656211  0.4042791002492445
  0.4258790070351287  0.2722958586792660  0.5858886453160613
  0.5781752180926519  0.7304282705658359  0.4133004721362489
  0.3931050940013613  0.4234890034875081  0.5504899837164094
  0.6125498541209213  0.5811542890033690  0.4488731856828352
  0.4639765036101588  0.6135606459145211  0.5975387185104530
  0.5391602502027237  0.3885597731001828  0.4026080253952311
  0.6206453193586866  0.4841652287213799  0.5810986125756173
  0.3832634116940898  0.5188385918267852  0.4191432874400428
  0.0502476582021762  0.3728202593716886  0.9200929959907845
  0.9658216255364795  0.6264528863115818  0.0809286049708557
  0.1852566845412877  0.5243076304096184  0.9041332369732836
  0.8271744889451141  0.4774059481808212  0.0957364085051414
  0.3495735971229704  0.1906839505601596  0.6758124422426017
  0.6505428678148814  0.8091181790114087  0.3239288471936636
  0.5830573413838518  0.3138939434914141  0.6463571620729924
  0.4171931325560767  0.6858300848142139  0.3533761726465325
  0.6220213745433860  0.5096554035996440  0.6558746654171286
  0.3789686729969688  0.4891698019339110  0.3445751602649121
  0.0758179265757223  0.0949732808175916  0.6458732815550633
  0.9255399009958050  0.9063282672646986  0.3546701077563408
  0.1270932641461668  0.8934947998012042  0.6548322695927241
  0.8728448502888727  0.1068222390127618  0.3442529806584932
  0.1279336478484942  0.7059642584418320  0.7183072208090334
  0.8722342559361711  0.2937434553889036  0.2814660820784163
  0.5956552237954779  0.1614993850077513  0.7244756737366030
  0.4051629490543653  0.8380016811820427  0.2756952271326690
  0.3912210295107784  0.0366100364156415  0.9022059652255958
  0.6134577604726816  0.9639640785160905  0.0972064737453316
  0.5212190471887713  0.8807685686934081  0.9190316635630176
  0.4832918008197266  0.1200709486250623  0.0807392845440599
  0.9789652072106453  0.8262205446785260  0.5951288199333233
  0.0217491586947872  0.1822715619545516  0.4029786859805449
  0.1282131465252387  0.9646588519650200  0.5802529400090909
  0.8728364754607958  0.0448065920284493  0.4192346619361423
  0.3038373186971831  0.6222691581632576  0.8340547415781395
  0.7022402065635143  0.3791581743890993  0.1654193314449547
  0.8860523260004856  0.7000796401166786  0.6674786626525836
  0.1148481810415159  0.3008253740783855  0.3318824297353558
  0.3099648712431459  0.1221881350428179  0.8263300196328450
  0.6939940142830255  0.8745551743638421  0.1735286323642393
  0.1138565499481977  0.3736815073697552  0.8452321717039198
  0.8952898398941809  0.6246992015236877  0.1555589664328082
  0.9128688245929728  0.4238364334975916  0.8551877293773551
  0.0962834588989603  0.5725779518803839  0.1466218049744793
  0.8067727787071078  0.6473867033437244  0.8180830038833887
  0.1975885365642238  0.3467572668126029  0.1838322161896234
  0.5414266282938993  0.5181488311114144  0.7613408600627949
  0.4585232728012636  0.4809801575579738  0.2384909104995555
  0.1052014686252721  0.0132488908836162  0.7614482172344522
  0.8910015693396897  0.9846356507951529  0.2386428054860385
  0.6910840585966687  0.9171776251940921  0.8537473022611695
  0.3148566343153339  0.0835136364559835  0.1461451673465518
  0.4958122304236514  0.8772867536188236  0.8442454389328291
  0.5105998321782196  0.1213435625668376  0.1555604828281756
  0.8139140341313369  0.1472939156931171  0.8228201435369141
  0.1895574912850002  0.8547511514497947  0.1770526943487804
  0.3815060656889309  0.6940739454144987  0.6752350679388690
  0.6187916465978687  0.3055914815761543  0.3246996742128971
  0.8008198507120808  0.4032130930488745  0.7809253386963766
  0.2000164062492648  0.5988179396661099  0.2190309144350220
  0.2980365487887128  0.3758542853291494  0.7830460564826320
  0.7031863790008815  0.6209764023470770  0.2168379262063846
  0.9813361779276434  0.4633537228481034  0.7380223402644066
  0.0187143443051897  0.5362826401012378  0.2617589225315912
  0.8462634930565127  0.1990335867052828  0.6809993857157252
  0.1538938187103008  0.8014039336713978  0.3189505512159065
  0.0921544516511240  0.2044919355032487  0.7171095054539107
  0.9082828789254159  0.7950981121296556  0.2827399966830256
  0.4879910255637989  0.8931872256872007  0.7383213014139870
  0.5134543572741490  0.1057991285801689  0.2616928381828061
  0.6362832910647588  0.6631900670847886  0.7104262291843259
  0.3652868729466047  0.3366653498153258  0.2892013793614861
  0.3357247993323453  0.8738840175749261  0.7913607320022827
  0.6643296049225758  0.1276845172192596  0.2079888366336307
  0.8401636790968141  0.8974013166102228  0.7739704721643591
  0.1582772605812038  0.0960170647817193  0.2273709738417001
 
  0.00000000E+00  0.00000000E+00  0.00000000E+00
  0.00000000E+00  0.00000000E+00  0.00000000E+00
  0.00000000E+00  0.00000000E+00  0.00000000E+00
  0.00000000E+00  0.00000000E+00  0.00000000E+00
  0.00000000E+00  0.00000000E+00  0.00000000E+00
  0.00000000E+00  0.00000000E+00  0.00000000E+00
  0.00000000E+00  0.00000000E+00  0.00000000E+00
  0.00000000E+00  0.00000000E+00  0.00000000E+00
  0.00000000E+00  0.00000000E+00  0.00000000E+00
  0.00000000E+00  0.00000000E+00  0.00000000E+00
  0.00000000E+00  0.00000000E+00  0.00000000E+00
  0.00000000E+00  0.00000000E+00  0.00000000E+00
  0.00000000E+00  0.00000000E+00  0.00000000E+00
  0.00000000E+00  0.00000000E+00  0.00000000E+00
  0.00000000E+00  0.00000000E+00  0.00000000E+00
  0.00000000E+00  0.00000000E+00  0.00000000E+00
  0.00000000E+00  0.00000000E+00  0.00000000E+00
  0.00000000E+00  0.00000000E+00  0.00000000E+00
  0.00000000E+00  0.00000000E+00  0.00000000E+00
  0.00000000E+00  0.00000000E+00  0.00000000E+00
  0.00000000E+00  0.00000000E+00  0.00000000E+00
  0.00000000E+00  0.00000000E+00  0.00000000E+00
  0.00000000E+00  0.00000000E+00  0.00000000E+00
  0.00000000E+00  0.00000000E+00  0.00000000E+00
  0.00000000E+00  0.00000000E+00  0.00000000E+00
  0.00000000E+00  0.00000000E+00  0.00000000E+00
  0.00000000E+00  0.00000000E+00  0.00000000E+00
  0.00000000E+00  0.00000000E+00  0.00000000E+00
  0.00000000E+00  0.00000000E+00  0.00000000E+00
  0.00000000E+00  0.00000000E+00  0.00000000E+00
  0.00000000E+00  0.00000000E+00  0.00000000E+00
  0.00000000E+00  0.00000000E+00  0.00000000E+00
  0.00000000E+00  0.00000000E+00  0.00000000E+00
  0.00000000E+00  0.00000000E+00  0.00000000E+00
  0.00000000E+00  0.00000000E+00  0.00000000E+00
  0.00000000E+00  0.00000000E+00  0.00000000E+00
  0.00000000E+00  0.00000000E+00  0.00000000E+00
  0.00000000E+00  0.00000000E+00  0.00000000E+00
  0.00000000E+00  0.00000000E+00  0.00000000E+00
  0.00000000E+00  0.00000000E+00  0.00000000E+00
  0.00000000E+00  0.00000000E+00  0.00000000E+00
  0.00000000E+00  0.00000000E+00  0.00000000E+00
  0.00000000E+00  0.00000000E+00  0.00000000E+00
  0.00000000E+00  0.00000000E+00  0.00000000E+00
  0.00000000E+00  0.00000000E+00  0.00000000E+00
  0.00000000E+00  0.00000000E+00  0.00000000E+00
  0.00000000E+00  0.00000000E+00  0.00000000E+00
  0.00000000E+00  0.00000000E+00  0.00000000E+00
  0.00000000E+00  0.00000000E+00  0.00000000E+00
  0.00000000E+00  0.00000000E+00  0.00000000E+00
  0.00000000E+00  0.00000000E+00  0.00000000E+00
  0.00000000E+00  0.00000000E+00  0.00000000E+00
  0.00000000E+00  0.00000000E+00  0.00000000E+00
  0.00000000E+00  0.00000000E+00  0.00000000E+00
  0.00000000E+00  0.00000000E+00  0.00000000E+00
  0.00000000E+00  0.00000000E+00  0.00000000E+00
  0.00000000E+00  0.00000000E+00  0.00000000E+00
  0.00000000E+00  0.00000000E+00  0.00000000E+00
  0.00000000E+00  0.00000000E+00  0.00000000E+00
  0.00000000E+00  0.00000000E+00  0.00000000E+00
  0.00000000E+00  0.00000000E+00  0.00000000E+00
  0.00000000E+00  0.00000000E+00  0.00000000E+00
  0.00000000E+00  0.00000000E+00  0.00000000E+00
  0.00000000E+00  0.00000000E+00  0.00000000E+00
  0.00000000E+00  0.00000000E+00  0.00000000E+00
  0.00000000E+00  0.00000000E+00  0.00000000E+00
  0.00000000E+00  0.00000000E+00  0.00000000E+00
  0.00000000E+00  0.00000000E+00  0.00000000E+00
  0.00000000E+00  0.00000000E+00  0.00000000E+00
  0.00000000E+00  0.00000000E+00  0.00000000E+00
  0.00000000E+00  0.00000000E+00  0.00000000E+00
  0.00000000E+00  0.00000000E+00  0.00000000E+00
  0.00000000E+00  0.00000000E+00  0.00000000E+00
  0.00000000E+00  0.00000000E+00  0.00000000E+00
  0.00000000E+00  0.00000000E+00  0.00000000E+00
  0.00000000E+00  0.00000000E+00  0.00000000E+00
  0.00000000E+00  0.00000000E+00  0.00000000E+00
  0.00000000E+00  0.00000000E+00  0.00000000E+00
  0.00000000E+00  0.00000000E+00  0.00000000E+00
  0.00000000E+00  0.00000000E+00  0.00000000E+00
  0.00000000E+00  0.00000000E+00  0.00000000E+00
  0.00000000E+00  0.00000000E+00  0.00000000E+00
  0.00000000E+00  0.00000000E+00  0.00000000E+00
  0.00000000E+00  0.00000000E+00  0.00000000E+00
  0.00000000E+00  0.00000000E+00  0.00000000E+00
  0.00000000E+00  0.00000000E+00  0.00000000E+00
  0.00000000E+00  0.00000000E+00  0.00000000E+00
  0.00000000E+00  0.00000000E+00  0.00000000E+00
  0.00000000E+00  0.00000000E+00  0.00000000E+00
  0.00000000E+00  0.00000000E+00  0.00000000E+00
  0.00000000E+00  0.00000000E+00  0.00000000E+00
  0.00000000E+00  0.00000000E+00  0.00000000E+00
  0.00000000E+00  0.00000000E+00  0.00000000E+00
  0.00000000E+00  0.00000000E+00  0.00000000E+00
  0.00000000E+00  0.00000000E+00  0.00000000E+00
  0.00000000E+00  0.00000000E+00  0.00000000E+00
  0.00000000E+00  0.00000000E+00  0.00000000E+00
  0.00000000E+00  0.00000000E+00  0.00000000E+00
  0.00000000E+00  0.00000000E+00  0.00000000E+00
  0.00000000E+00  0.00000000E+00  0.00000000E+00
  0.00000000E+00  0.00000000E+00  0.00000000E+00
  0.00000000E+00  0.00000000E+00  0.00000000E+00
  0.00000000E+00  0.00000000E+00  0.00000000E+00
  0.00000000E+00  0.00000000E+00  0.00000000E+00
  0.00000000E+00  0.00000000E+00  0.00000000E+00
  0.00000000E+00  0.00000000E+00  0.00000000E+00
  0.00000000E+00  0.00000000E+00  0.00000000E+00
  0.00000000E+00  0.00000000E+00  0.00000000E+00
  0.00000000E+00  0.00000000E+00  0.00000000E+00
  0.00000000E+00  0.00000000E+00  0.00000000E+00
  0.00000000E+00  0.00000000E+00  0.00000000E+00
  0.00000000E+00  0.00000000E+00  0.00000000E+00
  0.00000000E+00  0.00000000E+00  0.00000000E+00
  0.00000000E+00  0.00000000E+00  0.00000000E+00
  0.00000000E+00  0.00000000E+00  0.00000000E+00
  0.00000000E+00  0.00000000E+00  0.00000000E+00
  0.00000000E+00  0.00000000E+00  0.00000000E+00
  0.00000000E+00  0.00000000E+00  0.00000000E+00
  0.00000000E+00  0.00000000E+00  0.00000000E+00
  0.00000000E+00  0.00000000E+00  0.00000000E+00
  0.00000000E+00  0.00000000E+00  0.00000000E+00
  0.00000000E+00  0.00000000E+00  0.00000000E+00
  0.00000000E+00  0.00000000E+00  0.00000000E+00
  0.00000000E+00  0.00000000E+00  0.00000000E+00
  0.00000000E+00  0.00000000E+00  0.00000000E+00
  0.00000000E+00  0.00000000E+00  0.00000000E+00
  0.00000000E+00  0.00000000E+00  0.00000000E+00
  0.00000000E+00  0.00000000E+00  0.00000000E+00
  0.00000000E+00  0.00000000E+00  0.00000000E+00
  0.00000000E+00  0.00000000E+00  0.00000000E+00
  0.00000000E+00  0.00000000E+00  0.00000000E+00
  0.00000000E+00  0.00000000E+00  0.00000000E+00
  0.00000000E+00  0.00000000E+00  0.00000000E+00
  0.00000000E+00  0.00000000E+00  0.00000000E+00
  0.00000000E+00  0.00000000E+00  0.00000000E+00
  0.00000000E+00  0.00000000E+00  0.00000000E+00
  0.00000000E+00  0.00000000E+00  0.00000000E+00
  0.00000000E+00  0.00000000E+00  0.00000000E+00
  0.00000000E+00  0.00000000E+00  0.00000000E+00
  0.00000000E+00  0.00000000E+00  0.00000000E+00
  0.00000000E+00  0.00000000E+00  0.00000000E+00
  0.00000000E+00  0.00000000E+00  0.00000000E+00
  0.00000000E+00  0.00000000E+00  0.00000000E+00
  0.00000000E+00  0.00000000E+00  0.00000000E+00
  0.00000000E+00  0.00000000E+00  0.00000000E+00
  0.00000000E+00  0.00000000E+00  0.00000000E+00
  0.00000000E+00  0.00000000E+00  0.00000000E+00
  0.00000000E+00  0.00000000E+00  0.00000000E+00
  0.00000000E+00  0.00000000E+00  0.00000000E+00
  0.00000000E+00  0.00000000E+00  0.00000000E+00
  0.00000000E+00  0.00000000E+00  0.00000000E+00
  0.00000000E+00  0.00000000E+00  0.00000000E+00
  0.00000000E+00  0.00000000E+00  0.00000000E+00
  0.00000000E+00  0.00000000E+00  0.00000000E+00
  0.00000000E+00  0.00000000E+00  0.00000000E+00
  0.00000000E+00  0.00000000E+00  0.00000000E+00
  0.00000000E+00  0.00000000E+00  0.00000000E+00
  0.00000000E+00  0.00000000E+00  0.00000000E+00
  0.00000000E+00  0.00000000E+00  0.00000000E+00
  0.00000000E+00  0.00000000E+00  0.00000000E+00
  0.00000000E+00  0.00000000E+00  0.00000000E+00
  0.00000000E+00  0.00000000E+00  0.00000000E+00
  0.00000000E+00  0.00000000E+00  0.00000000E+00
  0.00000000E+00  0.00000000E+00  0.00000000E+00
  0.00000000E+00  0.00000000E+00  0.00000000E+00
  0.00000000E+00  0.00000000E+00  0.00000000E+00
  0.00000000E+00  0.00000000E+00  0.00000000E+00
  0.00000000E+00  0.00000000E+00  0.00000000E+00
  0.00000000E+00  0.00000000E+00  0.00000000E+00
  0.00000000E+00  0.00000000E+00  0.00000000E+00
  0.00000000E+00  0.00000000E+00  0.00000000E+00
  0.00000000E+00  0.00000000E+00  0.00000000E+00
  0.00000000E+00  0.00000000E+00  0.00000000E+00
  0.00000000E+00  0.00000000E+00  0.00000000E+00
  0.00000000E+00  0.00000000E+00  0.00000000E+00
  0.00000000E+00  0.00000000E+00  0.00000000E+00
  0.00000000E+00  0.00000000E+00  0.00000000E+00
  0.00000000E+00  0.00000000E+00  0.00000000E+00
  0.00000000E+00  0.00000000E+00  0.00000000E+00
  0.00000000E+00  0.00000000E+00  0.00000000E+00
  0.00000000E+00  0.00000000E+00  0.00000000E+00
  0.00000000E+00  0.00000000E+00  0.00000000E+00
  0.00000000E+00  0.00000000E+00  0.00000000E+00
  0.00000000E+00  0.00000000E+00  0.00000000E+00
  0.00000000E+00  0.00000000E+00  0.00000000E+00
  0.00000000E+00  0.00000000E+00  0.00000000E+00
  0.00000000E+00  0.00000000E+00  0.00000000E+00
  0.00000000E+00  0.00000000E+00  0.00000000E+00
