# Supplementary material for: Thermodynamic Origin of the Photostability of the Two-Dimensional Perovskite PEA2Pb(I1–xBrx)4
Source: ACS Energy Lett. 2023 Jan 13;8(2):943–9. doi: 10.1021/acsenergylett.2c02463 (PMC9926482; doi:10.1021/acsenergylett.2c02463)
Supplement: Supplementary file 2 — nz2c02463_si_002.zip [file nz2c02463_si_002.zip › suppl/5_Br/7/POSCAR]

7                                       
   1.00000000000000     
     8.4026253882612139    0.0182486226195631    0.0027837924356209
     0.1231952510483768    8.3927541666452363   -0.0095044309348648
     2.2766493062550319    2.2320183459888008   32.0709582053002720
   Pb   I    Br   N    C    H 
     4     6    10     8    64    96
Direct
  0.9886838331101044  0.9836323559151569  0.9988361912160203
  0.4882844604875862  0.5131610514729420  0.9982216831128553
  0.4931153078082063  0.0194890005326367  0.4979223585511131
  0.9965076565701024  0.4874913106322689  0.4964118284408047
  0.3055784136609517  0.1842700879779371  0.9966419047593649
  0.9880006166909433  0.9790127421096270  0.0991008693187801
  0.9843672823110622  0.4555715182685898  0.5978837255309541
  0.8060003896537380  0.3151131128608448  0.0036932094522874
  0.3092220247613209  0.6892700274460569  0.5025526005125786
  0.8089977543082532  0.8147674469499495  0.5010078188931949
  0.4470469370449047  0.4912945253674742  0.0937212314408689
  0.5580733286662033  0.5120917398079712  0.9039955586638218
  0.9979251249859337  0.0035326668718334  0.9040068692510149
  0.0105172394636603  0.5571388143960359  0.4024092126698866
  0.5068729695955084  0.0011690858667959  0.4040559875789797
  0.4914852213559229  0.0029056890109551  0.5930821964751642
  0.6796379384297492  0.3227096958873946  0.4970388256117098
  0.1698397570871832  0.1750989618832071  0.4990892256465672
  0.1669228250364275  0.6750103500514163  0.9991312025048652
  0.6738075023151848  0.8154233564325513  0.9994362576040889
  0.9374013799303021  0.6056065494787857  0.9205911613616957
  0.0701744080176224  0.3963145023433916  0.0806042618138333
  0.6132798171450213  0.1087134826834737  0.9200745109041933
  0.4048402205988476  0.8895258469858111  0.0780880650084926
  0.8915101616903943  0.0584912387008888  0.5800445134142174
  0.1082628094566257  0.9390743240503754  0.4199335259006005
  0.4009351932901177  0.3885295440296296  0.5788592022851550
  0.6083908728813052  0.6077722520892587  0.4204629942053133
  0.0522902360554306  0.6157223586959427  0.8300968875948386
  0.9529946665419762  0.3805701337176897  0.1714785922220808
  0.5624035130515888  0.1165814209432782  0.8290834174978609
  0.4408666688061653  0.8823254672186603  0.1698125442139262
  0.5145961598567366  0.4916187297916778  0.5981152191662376
  0.4890756004599077  0.5088685856283771  0.4017906935571226
  0.0536394109134990  0.4863198060325119  0.9031557968241934
  0.9532807130757356  0.5134014737907643  0.0986167173302688
  0.3841292969246730  0.4384740441272011  0.6708133529038598
  0.6170003293118933  0.5624917899625007  0.3290396274946703
  0.8855700792870356  0.9503814313014142  0.6704550700647950
  0.1164527291586801  0.0520607354861617  0.3293133533210061
  0.3012536433566639  0.2984799760985657  0.6840034047691432
  0.7006713600003723  0.7020841848664597  0.3159151135014872
  0.5362197052683068  0.4318808512073916  0.6431272963915226
  0.4655411403324125  0.5698624192070503  0.3569624266057221
  0.0369457274285517  0.9735855008362561  0.6427438801178817
  0.9654365730604689  0.0277849391871581  0.3570828056110698
  0.1771050672577999  0.5919896026052400  0.7073462301817230
  0.8236547196398706  0.4077560353965680  0.2927950253289459
  0.6586908751883841  0.0603754663425424  0.7108402747313017
  0.3444599048954777  0.9446058324624736  0.2888672623720775
  0.5116230432917319  0.9900470732280312  0.9020491549529858
  0.4972236015507234  0.0124972887018382  0.0973472463937675
  0.0143143380644579  0.9462920928662603  0.5972710612239928
  0.9886653615683656  0.0547639136125467  0.4025515238609719
  0.2047058813173796  0.6819059091550906  0.8225683505247112
  0.7996236642698975  0.3159327648552637  0.1780950372201212
  0.8214064951465075  0.7974994593624888  0.6790685138994941
  0.1791914981880067  0.2057151850085165  0.3208878756190947
  0.4151511657017132  0.1821538120401366  0.8181101964699801
  0.5887469990777239  0.8165547172153561  0.1802421445076446
  0.0284161371101006  0.4639184712487686  0.8575692306381673
  0.9798415119753282  0.5326059086678078  0.1442938132974826
  0.9224890372019491  0.6965271907909365  0.8129157775541480
  0.0805460558986715  0.2988655116581614  0.1894783128644329
  0.5486537060791133  0.4062039088336670  0.7801280816808047
  0.4565805466997759  0.5942787623568757  0.2194371172935076
  0.0952494483980428  0.9060781115392830  0.7818713472225624
  0.9035609299578425  0.0915365914304274  0.2195729709023700
  0.5696952355656120  0.9652762297693417  0.8570304139216619
  0.4327540256965113  0.0341222383517560  0.1420480632514241
  0.7023401885943164  0.1982690742107473  0.8151898609176189
  0.3013376099545140  0.8017373098998528  0.1846186181188340
  0.3200095106052924  0.5854931619268908  0.6826474886257972
  0.6805666959227649  0.4150786552887125  0.3173629206119011
  0.6954493892261954  0.3423774195807642  0.7909779958411979
  0.3092400549578367  0.6584003636249898  0.2091449317527108
  0.4083640235940498  0.3251330369867922  0.7934949091634673
  0.5963957115677631  0.6744373821703665  0.2051734181926842
  0.0948943200422746  0.4516140745907317  0.7199672437534366
  0.9068071525444062  0.5476157212714126  0.2802596990568082
  0.8026372655263536  0.0812256933385841  0.6866490052337568
  0.2004556993294864  0.9221597359030418  0.3129594105263805
  0.1570912435370080  0.3050783157672201  0.7082531597754805
  0.8453347040350928  0.6945145771795660  0.2919069667594117
  0.5955884810618636  0.9077730883227170  0.7189554086016873
  0.4063353019982522  0.0977359973517965  0.2810647541263025
  0.6779709674778817  0.7766654229238619  0.7031394842774440
  0.3225704667392415  0.2280596051120907  0.2968826579777454
  0.2254255012573950  0.8256900089675516  0.7986155339873919
  0.7755855968830577  0.1723954466165688  0.2018937814305855
  0.9434399701687260  0.8406178575602130  0.7887970518262755
  0.0562076825207475  0.1554519330248164  0.2136842983390082
  0.9587580190608147  0.7218807149000445  0.9078592132633035
  0.0487204375397825  0.2795700347437362  0.0928422261361620
  0.9485275874298572  0.6080654155986019  0.9523011000868409
  0.0609797747653748  0.3955470101394096  0.0488037443849160
  0.8193453457729598  0.5763084094935518  0.9160483343543002
  0.1881844890416902  0.4257116464123326  0.0854148937386374
  0.5848593790538172  0.1104801720699892  0.9517839751517879
  0.4431716280261350  0.8860921650536208  0.0468899602318445
  0.5961160658522604  0.2254003226482225  0.9075980371547525
  0.4212468545613305  0.7738978196659141  0.0915091814170689
  0.7348191302787139  0.0787990072684828  0.9155815393960196
  0.2826168069230239  0.9157218100604571  0.0804220756401680
  0.8904529119900583  0.0487232983740457  0.5482462472197646
  0.1107071773634701  0.9494191123242393  0.4516869192874014
  0.9166767124763678  0.1772741645850990  0.5850291706384444
  0.0794570487985565  0.8209661368432732  0.4153189785148722
  0.7756727236494353  0.0335126542027481  0.5924451761842691
  0.2245097099111206  0.9608302038024151  0.4072721312929495
  0.2834332536361218  0.4031547223347062  0.5910875132434695
  0.7243488849793641  0.5928044778217844  0.4072146759360324
  0.4323672372220421  0.2669883924438722  0.5829054526199390
  0.5783743480082703  0.7294371894547599  0.4174180369772945
  0.4011807401724602  0.4199112773128746  0.5472695317836987
  0.6120627842229968  0.5740615180263517  0.4518829841313464
  0.4675281742757597  0.6145095076226533  0.5956585056862426
  0.5325531235577944  0.3846634038816951  0.4039257847080465
  0.6283966485596392  0.4875441720618252  0.5792399600958436
  0.3771567666426563  0.5166587583774701  0.4213221931112662
  0.0355445927593933  0.3738533324611649  0.9222727079558369
  0.9708722190938662  0.6271968043747836  0.0801086856248731
  0.1738471389004617  0.5292835456322482  0.9072596163152116
  0.8332164248747288  0.4703194964870144  0.0944050188704794
  0.3501660473768571  0.1836852145959838  0.6748061987780033
  0.6523480374931657  0.8171309793077733  0.3250800788173464
  0.5843457351906161  0.3091070495440372  0.6437923069150067
  0.4189576279141325  0.6931573179558859  0.3566316241330840
  0.6285901195115401  0.5066142103316371  0.6541575148173200
  0.3718871343511690  0.4962932128926700  0.3461007517468065
  0.0830707799105844  0.0944416066678228  0.6447515648871760
  0.9198076831109006  0.9067007756900851  0.3550884085694898
  0.1306092512829169  0.8890227625265946  0.6526468449967981
  0.8713216539262914  0.1119514184402489  0.3472837087418205
  0.1291209269355723  0.7061012815479887  0.7170026369517948
  0.8712232870104887  0.2933866252562984  0.2832134867960227
  0.5960490800082970  0.1631919465895639  0.7233978223346955
  0.4081791140511746  0.8425144624915755  0.2762204656146156
  0.3879838933570008  0.0345805084999924  0.9047664197986954
  0.6227630952649942  0.9732977167992097  0.0956538776600446
  0.5196344453084750  0.8782287681428038  0.9215631221098017
  0.4875927766543525  0.1242656616519807  0.0778457966942135
  0.9751070106216383  0.8244100479246148  0.5933708367426201
  0.0315875331833338  0.1753774639544995  0.4063361637231179
  0.1257914963036923  0.9674092434267686  0.5779474804199335
  0.8766231638429046  0.0366935010471044  0.4218434866743500
  0.3072769783374460  0.6208107755755519  0.8357874688560366
  0.6990499752802543  0.3779917112739739  0.1641580390384231
  0.8841991590015262  0.6943186776090482  0.6665672617095079
  0.1154635403099053  0.3081773242999675  0.3335184913275418
  0.3049670552086746  0.1207505505258297  0.8291834190839795
  0.6987677657058278  0.8771045970620973  0.1685919618172974
  0.1135597990969359  0.3704991869420636  0.8477395282278500
  0.8971813255173222  0.6275207402061526  0.1544853205461578
  0.9080334174067932  0.4174083404782373  0.8552090666254423
  0.1012499700727995  0.5764950209662673  0.1466601432973479
  0.8032567493696450  0.6463983805647436  0.8188980584931664
  0.2004507642512231  0.3479941667406803  0.1842473459876008
  0.5421371582624722  0.5192255073734963  0.7615292404946525
  0.4639260702805045  0.4820281967634374  0.2383418776861471
  0.1128279746943088  0.0192396411379687  0.7635564697318679
  0.8835021929548185  0.9784881448030870  0.2377647817426846
  0.6924407050789646  0.9173557661832947  0.8561802039837841
  0.3089962314547710  0.0789395768886676  0.1421317684460172
  0.4945218836936497  0.8720458361880289  0.8465773170023857
  0.5039053957192456  0.1288273663621148  0.1533612227544056
  0.8173352618473435  0.1482912821407721  0.8237410906062664
  0.1858959957004454  0.8517852351393194  0.1765062412643280
  0.3826486324911422  0.6957015470817770  0.6722262312102637
  0.6174739082100835  0.3051819275669407  0.3278360675219913
  0.8051557327756534  0.4054978160637322  0.7808768938910724
  0.1996901332297718  0.5963081327136375  0.2200191721293578
  0.2940352304366379  0.3745122567147112  0.7845780544247248
  0.7112097347037174  0.6251528377447192  0.2137526990299952
  0.9822316542371539  0.4578136685693265  0.7387259116358579
  0.0197759392769173  0.5406764916140249  0.2616526320734117
  0.8510479509362799  0.2009574427770373  0.6798820931237369
  0.1530820516541913  0.8019295048794528  0.3195587420188454
  0.0922903676655545  0.1956305885343131  0.7176614660372103
  0.9111936902844795  0.8034227025136446  0.2826260845199217
  0.4823726123625138  0.8908297474582273  0.7372799191777866
  0.5196820167369779  0.1158878283166577  0.2628674880081078
  0.6297781136173910  0.6570684710799070  0.7095088694799685
  0.3699184181974815  0.3480370182003060  0.2906256827154902
  0.3441046207329356  0.8765737947086225  0.7931460254760658
  0.6564970092510074  0.1220177981245193  0.2065058594034642
  0.8413478386325186  0.9012746444246449  0.7754047741464800
  0.1564003677834673  0.0937026246034643  0.2276975040522163
 
  0.00000000E+00  0.00000000E+00  0.00000000E+00
  0.00000000E+00  0.00000000E+00  0.00000000E+00
  0.00000000E+00  0.00000000E+00  0.00000000E+00
  0.00000000E+00  0.00000000E+00  0.00000000E+00
  0.00000000E+00  0.00000000E+00  0.00000000E+00
  0.00000000E+00  0.00000000E+00  0.00000000E+00
  0.00000000E+00  0.00000000E+00  0.00000000E+00
  0.00000000E+00  0.00000000E+00  0.00000000E+00
  0.00000000E+00  0.00000000E+00  0.00000000E+00
  0.00000000E+00  0.00000000E+00  0.00000000E+00
  0.00000000E+00  0.00000000E+00  0.00000000E+00
  0.00000000E+00  0.00000000E+00  0.00000000E+00
  0.00000000E+00  0.00000000E+00  0.00000000E+00
  0.00000000E+00  0.00000000E+00  0.00000000E+00
  0.00000000E+00  0.00000000E+00  0.00000000E+00
  0.00000000E+00  0.00000000E+00  0.00000000E+00
  0.00000000E+00  0.00000000E+00  0.00000000E+00
  0.00000000E+00  0.00000000E+00  0.00000000E+00
  0.00000000E+00  0.00000000E+00  0.00000000E+00
  0.00000000E+00  0.00000000E+00  0.00000000E+00
  0.00000000E+00  0.00000000E+00  0.00000000E+00
  0.00000000E+00  0.00000000E+00  0.00000000E+00
  0.00000000E+00  0.00000000E+00  0.00000000E+00
  0.00000000E+00  0.00000000E+00  0.00000000E+00
  0.00000000E+00  0.00000000E+00  0.00000000E+00
  0.00000000E+00  0.00000000E+00  0.00000000E+00
  0.00000000E+00  0.00000000E+00  0.00000000E+00
  0.00000000E+00  0.00000000E+00  0.00000000E+00
  0.00000000E+00  0.00000000E+00  0.00000000E+00
  0.00000000E+00  0.00000000E+00  0.00000000E+00
  0.00000000E+00  0.00000000E+00  0.00000000E+00
  0.00000000E+00  0.00000000E+00  0.00000000E+00
  0.00000000E+00  0.00000000E+00  0.00000000E+00
  0.00000000E+00  0.00000000E+00  0.00000000E+00
  0.00000000E+00  0.00000000E+00  0.00000000E+00
  0.00000000E+00  0.00000000E+00  0.00000000E+00
  0.00000000E+00  0.00000000E+00  0.00000000E+00
  0.00000000E+00  0.00000000E+00  0.00000000E+00
  0.00000000E+00  0.00000000E+00  0.00000000E+00
  0.00000000E+00  0.00000000E+00  0.00000000E+00
  0.00000000E+00  0.00000000E+00  0.00000000E+00
  0.00000000E+00  0.00000000E+00  0.00000000E+00
  0.00000000E+00  0.00000000E+00  0.00000000E+00
  0.00000000E+00  0.00000000E+00  0.00000000E+00
  0.00000000E+00  0.00000000E+00  0.00000000E+00
  0.00000000E+00  0.00000000E+00  0.00000000E+00
  0.00000000E+00  0.00000000E+00  0.00000000E+00
  0.00000000E+00  0.00000000E+00  0.00000000E+00
  0.00000000E+00  0.00000000E+00  0.00000000E+00
  0.00000000E+00  0.00000000E+00  0.00000000E+00
  0.00000000E+00  0.00000000E+00  0.00000000E+00
  0.00000000E+00  0.00000000E+00  0.00000000E+00
  0.00000000E+00  0.00000000E+00  0.00000000E+00
  0.00000000E+00  0.00000000E+00  0.00000000E+00
  0.00000000E+00  0.00000000E+00  0.00000000E+00
  0.00000000E+00  0.00000000E+00  0.00000000E+00
  0.00000000E+00  0.00000000E+00  0.00000000E+00
  0.00000000E+00  0.00000000E+00  0.00000000E+00
  0.00000000E+00  0.00000000E+00  0.00000000E+00
  0.00000000E+00  0.00000000E+00  0.00000000E+00
  0.00000000E+00  0.00000000E+00  0.00000000E+00
  0.00000000E+00  0.00000000E+00  0.00000000E+00
  0.00000000E+00  0.00000000E+00  0.00000000E+00
  0.00000000E+00  0.00000000E+00  0.00000000E+00
  0.00000000E+00  0.00000000E+00  0.00000000E+00
  0.00000000E+00  0.00000000E+00  0.00000000E+00
  0.00000000E+00  0.00000000E+00  0.00000000E+00
  0.00000000E+00  0.00000000E+00  0.00000000E+00
  0.00000000E+00  0.00000000E+00  0.00000000E+00
  0.00000000E+00  0.00000000E+00  0.00000000E+00
  0.00000000E+00  0.00000000E+00  0.00000000E+00
  0.00000000E+00  0.00000000E+00  0.00000000E+00
  0.00000000E+00  0.00000000E+00  0.00000000E+00
  0.00000000E+00  0.00000000E+00  0.00000000E+00
  0.00000000E+00  0.00000000E+00  0.00000000E+00
  0.00000000E+00  0.00000000E+00  0.00000000E+00
  0.00000000E+00  0.00000000E+00  0.00000000E+00
  0.00000000E+00  0.00000000E+00  0.00000000E+00
  0.00000000E+00  0.00000000E+00  0.00000000E+00
  0.00000000E+00  0.00000000E+00  0.00000000E+00
  0.00000000E+00  0.00000000E+00  0.00000000E+00
  0.00000000E+00  0.00000000E+00  0.00000000E+00
  0.00000000E+00  0.00000000E+00  0.00000000E+00
  0.00000000E+00  0.00000000E+00  0.00000000E+00
  0.00000000E+00  0.00000000E+00  0.00000000E+00
  0.00000000E+00  0.00000000E+00  0.00000000E+00
  0.00000000E+00  0.00000000E+00  0.00000000E+00
  0.00000000E+00  0.00000000E+00  0.00000000E+00
  0.00000000E+00  0.00000000E+00  0.00000000E+00
  0.00000000E+00  0.00000000E+00  0.00000000E+00
  0.00000000E+00  0.00000000E+00  0.00000000E+00
  0.00000000E+00  0.00000000E+00  0.00000000E+00
  0.00000000E+00  0.00000000E+00  0.00000000E+00
  0.00000000E+00  0.00000000E+00  0.00000000E+00
  0.00000000E+00  0.00000000E+00  0.00000000E+00
  0.00000000E+00  0.00000000E+00  0.00000000E+00
  0.00000000E+00  0.00000000E+00  0.00000000E+00
  0.00000000E+00  0.00000000E+00  0.00000000E+00
  0.00000000E+00  0.00000000E+00  0.00000000E+00
  0.00000000E+00  0.00000000E+00  0.00000000E+00
  0.00000000E+00  0.00000000E+00  0.00000000E+00
  0.00000000E+00  0.00000000E+00  0.00000000E+00
  0.00000000E+00  0.00000000E+00  0.00000000E+00
  0.00000000E+00  0.00000000E+00  0.00000000E+00
  0.00000000E+00  0.00000000E+00  0.00000000E+00
  0.00000000E+00  0.00000000E+00  0.00000000E+00
  0.00000000E+00  0.00000000E+00  0.00000000E+00
  0.00000000E+00  0.00000000E+00  0.00000000E+00
  0.00000000E+00  0.00000000E+00  0.00000000E+00
  0.00000000E+00  0.00000000E+00  0.00000000E+00
  0.00000000E+00  0.00000000E+00  0.00000000E+00
  0.00000000E+00  0.00000000E+00  0.00000000E+00
  0.00000000E+00  0.00000000E+00  0.00000000E+00
  0.00000000E+00  0.00000000E+00  0.00000000E+00
  0.00000000E+00  0.00000000E+00  0.00000000E+00
  0.00000000E+00  0.00000000E+00  0.00000000E+00
  0.00000000E+00  0.00000000E+00  0.00000000E+00
  0.00000000E+00  0.00000000E+00  0.00000000E+00
  0.00000000E+00  0.00000000E+00  0.00000000E+00
  0.00000000E+00  0.00000000E+00  0.00000000E+00
  0.00000000E+00  0.00000000E+00  0.00000000E+00
  0.00000000E+00  0.00000000E+00  0.00000000E+00
  0.00000000E+00  0.00000000E+00  0.00000000E+00
  0.00000000E+00  0.00000000E+00  0.00000000E+00
  0.00000000E+00  0.00000000E+00  0.00000000E+00
  0.00000000E+00  0.00000000E+00  0.00000000E+00
  0.00000000E+00  0.00000000E+00  0.00000000E+00
  0.00000000E+00  0.00000000E+00  0.00000000E+00
  0.00000000E+00  0.00000000E+00  0.00000000E+00
  0.00000000E+00  0.00000000E+00  0.00000000E+00
  0.00000000E+00  0.00000000E+00  0.00000000E+00
  0.00000000E+00  0.00000000E+00  0.00000000E+00
  0.00000000E+00  0.00000000E+00  0.00000000E+00
  0.00000000E+00  0.00000000E+00  0.00000000E+00
  0.00000000E+00  0.00000000E+00  0.00000000E+00
  0.00000000E+00  0.00000000E+00  0.00000000E+00
  0.00000000E+00  0.00000000E+00  0.00000000E+00
  0.00000000E+00  0.00000000E+00  0.00000000E+00
  0.00000000E+00  0.00000000E+00  0.00000000E+00
  0.00000000E+00  0.00000000E+00  0.00000000E+00
  0.00000000E+00  0.00000000E+00  0.00000000E+00
  0.00000000E+00  0.00000000E+00  0.00000000E+00
  0.00000000E+00  0.00000000E+00  0.00000000E+00
  0.00000000E+00  0.00000000E+00  0.00000000E+00
  0.00000000E+00  0.00000000E+00  0.00000000E+00
  0.00000000E+00  0.00000000E+00  0.00000000E+00
  0.00000000E+00  0.00000000E+00  0.00000000E+00
  0.00000000E+00  0.00000000E+00  0.00000000E+00
  0.00000000E+00  0.00000000E+00  0.00000000E+00
  0.00000000E+00  0.00000000E+00  0.00000000E+00
  0.00000000E+00  0.00000000E+00  0.00000000E+00
  0.00000000E+00  0.00000000E+00  0.00000000E+00
  0.00000000E+00  0.00000000E+00  0.00000000E+00
  0.00000000E+00  0.00000000E+00  0.00000000E+00
  0.00000000E+00  0.00000000E+00  0.00000000E+00
  0.00000000E+00  0.00000000E+00  0.00000000E+00
  0.00000000E+00  0.00000000E+00  0.00000000E+00
  0.00000000E+00  0.00000000E+00  0.00000000E+00
  0.00000000E+00  0.00000000E+00  0.00000000E+00
  0.00000000E+00  0.00000000E+00  0.00000000E+00
  0.00000000E+00  0.00000000E+00  0.00000000E+00
  0.00000000E+00  0.00000000E+00  0.00000000E+00
  0.00000000E+00  0.00000000E+00  0.00000000E+00
  0.00000000E+00  0.00000000E+00  0.00000000E+00
  0.00000000E+00  0.00000000E+00  0.00000000E+00
  0.00000000E+00  0.00000000E+00  0.00000000E+00
  0.00000000E+00  0.00000000E+00  0.00000000E+00
  0.00000000E+00  0.00000000E+00  0.00000000E+00
  0.00000000E+00  0.00000000E+00  0.00000000E+00
  0.00000000E+00  0.00000000E+00  0.00000000E+00
  0.00000000E+00  0.00000000E+00  0.00000000E+00
  0.00000000E+00  0.00000000E+00  0.00000000E+00
  0.00000000E+00  0.00000000E+00  0.00000000E+00
  0.00000000E+00  0.00000000E+00  0.00000000E+00
  0.00000000E+00  0.00000000E+00  0.00000000E+00
  0.00000000E+00  0.00000000E+00  0.00000000E+00
  0.00000000E+00  0.00000000E+00  0.00000000E+00
  0.00000000E+00  0.00000000E+00  0.00000000E+00
  0.00000000E+00  0.00000000E+00  0.00000000E+00
  0.00000000E+00  0.00000000E+00  0.00000000E+00
  0.00000000E+00  0.00000000E+00  0.00000000E+00
  0.00000000E+00  0.00000000E+00  0.00000000E+00
  0.00000000E+00  0.00000000E+00  0.00000000E+00
  0.00000000E+00  0.00000000E+00  0.00000000E+00
  0.00000000E+00  0.00000000E+00  0.00000000E+00
  0.00000000E+00  0.00000000E+00  0.00000000E+00
  0.00000000E+00  0.00000000E+00  0.00000000E+00
  0.00000000E+00  0.00000000E+00  0.00000000E+00
