# Supplementary material for: Thermodynamic Origin of the Photostability of the Two-Dimensional Perovskite PEA2Pb(I1–xBrx)4
Source: ACS Energy Lett. 2023 Jan 13;8(2):943–9. doi: 10.1021/acsenergylett.2c02463 (PMC9926482; doi:10.1021/acsenergylett.2c02463)
Supplement: Supplementary file 2 — nz2c02463_si_002.zip [file nz2c02463_si_002.zip › suppl/5_Br/6/POSCAR]

6                                       
   1.00000000000000     
     8.4120405409308407    0.0130905586731857    0.0004647739895743
     0.1181583842937066    8.3972415470419559   -0.0077865599290718
     2.2696559272056529    2.2381624340916542   32.0049655619768956
   Pb   I    Br   N    C    H 
     4     6    10     8    64    96
Direct
  0.9856126562997501  0.0053426942000471  0.9987736103071330
  0.5185470447578836  0.5023640022398543  0.0006848064402181
  0.5133787582340921  0.0153004243092541  0.4978007815305391
  0.9853154520478207  0.5141565670883739  0.4983522376157830
  0.3138951133927874  0.1905250114190232  0.9973208147402860
  0.9854037698773584  0.9848843223011341  0.0990764887845375
  0.9796511566005494  0.4528165620485175  0.5989969681363528
  0.3120193500690614  0.6972496927802828  0.5035607541870772
  0.1811148708260144  0.1944342188456728  0.4965627530449037
  0.1917117267274850  0.6914332383861806  0.9966851485939197
  0.4495538439895907  0.4884029930254557  0.0954515530711424
  0.5620277253838424  0.5083181385392476  0.9053818962340534
  0.9966749488479000  0.0065943551005582  0.9036108289905840
  0.0052262185617945  0.5592539637061779  0.4032918987533701
  0.5103240643939569  0.0005995011125558  0.4037294407099191
  0.4970923073692654  0.0010513887467436  0.5932068748084151
  0.8268030776796106  0.3266531708512981  0.0019507097393738
  0.6832072579154127  0.3300451301465132  0.4978283995844660
  0.8185942915791983  0.8323313622580740  0.4982755200746463
  0.6841825280791487  0.8183116759988218  0.0017003640130887
  0.9347162025852270  0.6061124896934890  0.9198686864424898
  0.0681472270346363  0.3986657925165651  0.0796070570599840
  0.6143077411950221  0.1064611606235449  0.9208333419227636
  0.4025768137131024  0.8890162927750357  0.0788215287284442
  0.8930857299333480  0.0499104271925392  0.5785784962672537
  0.1076748151577317  0.9345884657385430  0.4185955881087306
  0.3986419027484973  0.3871386583131393  0.5790987981214142
  0.6072183266013815  0.6094811258683901  0.4210561401437919
  0.0516084625658704  0.6155680054847442  0.8296391398210105
  0.9543271287370019  0.3823567861259796  0.1710556826475407
  0.5608483609286313  0.1166080950126669  0.8299376202517362
  0.4387023343413611  0.8831033350702633  0.1706788686806125
  0.5125031363460956  0.4906701236604449  0.5981648187275753
  0.4886001245434496  0.5095621062623604  0.4024488411730036
  0.0508830194829011  0.4862636096766246  0.9028588229803198
  0.9530250281191044  0.5160105432167417  0.0981178447767513
  0.3835904018364030  0.4375929589059995  0.6710674691846958
  0.6167826464750634  0.5614053294119071  0.3295390267708049
  0.8850462497109068  0.9503431623120968  0.6701800757007693
  0.1172277955607022  0.0497648195103133  0.3284161212653013
  0.3004706123320620  0.2977012270512923  0.6841913253555481
  0.6998708215846005  0.7008087428792614  0.3157993439020244
  0.5351827558214908  0.4312963310929686  0.6432398321733460
  0.4653376780630752  0.5693826133172400  0.3574154143642819
  0.0363165557898759  0.9730620290182328  0.6423901599924832
  0.9654524669711074  0.0236892724140662  0.3557503872991772
  0.1771394270445386  0.5911303436459052  0.7076313348172041
  0.8229621897574330  0.4061248277216940  0.2934670872097509
  0.6585736939198005  0.0604360756319950  0.7105574633565713
  0.3462874640671757  0.9445825603763027  0.2880929957212143
  0.5129783971538784  0.9874374163420618  0.9028144081581193
  0.4948961823471262  0.0122167065584069  0.0980496811822125
  0.0153400243573426  0.9403891307985629  0.5970461268962918
  0.9867928472269560  0.0492071970338333  0.4014675189215065
  0.2039416190734722  0.6819278149443813  0.8224244486281135
  0.8007650958074450  0.3185489744978306  0.1778346887012833
  0.8214301923406909  0.7974008180256105  0.6791658983135467
  0.1799830240006753  0.2036392285778001  0.3207558221604874
  0.4129588024521825  0.1822164320020493  0.8196448173795075
  0.5863072584117889  0.8176765078587607  0.1812756835101327
  0.0271923100910410  0.4637186623946524  0.8571140152057999
  0.9815614831768252  0.5343500844315324  0.1438121776769625
  0.9224577296716371  0.6965282021224234  0.8122528124286694
  0.0814096644150062  0.3000811677717740  0.1890773466135761
  0.5444305435670014  0.4055799859137466  0.7806846436021021
  0.4538938565404412  0.5941094397113678  0.2199190758287961
  0.0957848926749807  0.9064332050465509  0.7816408955554679
  0.9035458792947774  0.0937698756528198  0.2194520851390891
  0.5695172021965194  0.9644892383480256  0.8575415219173765
  0.4303533739403781  0.0344990057755223  0.1427728097935277
  0.6999816118264331  0.1983050124143129  0.8153765938043377
  0.2992766292471279  0.8017289458231850  0.1851102914077213
  0.3198950070279320  0.5845019165015235  0.6829318342400061
  0.6805831438895812  0.4136867566205135  0.3183019457864236
  0.6917866476790189  0.3421091905000072  0.7910283541330778
  0.3068312331561811  0.6579677115227974  0.2094688556912482
  0.4049818905288417  0.3246946634608587  0.7948544006932953
  0.5936968417382181  0.6749762751770417  0.2060191534938366
  0.0946002694019789  0.4509130537935103  0.7201670552690679
  0.9055038001952378  0.5456826545610137  0.2803216355670109
  0.8021680911188817  0.0812792690011902  0.6862361718866254
  0.2016239008306888  0.9209044563595873  0.3117415495526102
  0.1562386715919211  0.3044612293908203  0.7083517823404090
  0.8439796550682768  0.6928526825556709  0.2915912662395247
  0.5959014174525117  0.9078233874460541  0.7190101632581097
  0.4082984313096957  0.0978928868739209  0.2810625600825066
  0.6784124954320639  0.7766048348587593  0.7034025099002886
  0.3240671549152671  0.2271929202052933  0.2971688132051494
  0.2253298321981623  0.8259760776409480  0.7985975947471480
  0.7761444238733179  0.1752185919661003  0.2017380871430559
  0.9440839113086767  0.8408452570798298  0.7881985782625850
  0.0563748831429327  0.1569943085803827  0.2134176865672968
  0.9576285786018222  0.7222947217812651  0.9073637845673355
  0.0471763631200023  0.2821818667360577  0.0922273380064718
  0.9429159024909698  0.6079459419819010  0.9517430112601317
  0.0558183578295390  0.3969582159408417  0.0478798086055727
  0.8169103716154323  0.5772603255610830  0.9146908117626324
  0.1864994184674275  0.4276388972187794  0.0837962255860477
  0.5853685417270275  0.1075510469378273  0.9525856298189639
  0.4395115121290693  0.8855960271564592  0.0474979394334024
  0.5965360181715249  0.2231054731977691  0.9083796348733865
  0.4193964951956835  0.7735146990577425  0.0922250805886474
  0.7358733443832279  0.0772576779466878  0.9161188744795437
  0.2804977468809702  0.9149350161165664  0.0811984623348847
  0.8903007508787500  0.0332320748613211  0.5470384883030051
  0.1095868172385283  0.9427165307150538  0.4504895335145043
  0.9189996563235864  0.1695387540232503  0.5819485982536546
  0.0800290080053994  0.8163902201967324  0.4134731343980131
  0.7774449863308124  0.0279689219206974  0.5916521380276659
  0.2234751401889664  0.9585651577891023  0.4061305831020529
  0.2815472110356126  0.4012453159322946  0.5915225019353502
  0.7233064696556262  0.5943056442534340  0.4079242701409175
  0.4306724248237537  0.2659426911160772  0.5831126350781730
  0.5771799899265019  0.7310708844299554  0.4176427644422869
  0.3977474048294616  0.4175749719796760  0.5474146281591229
  0.6101827793861522  0.5760133156484452  0.4525651372622886
  0.4652970456355964  0.6133553477802604  0.5956988466322681
  0.5323890195984519  0.3856312504872918  0.4048076770971696
  0.6257797447495845  0.4864205677070987  0.5791179589388438
  0.3766001701061810  0.5168414705085946  0.4219582976030342
  0.0312583639197533  0.3740915110147761  0.9220134280390713
  0.9701972947604590  0.6299826797123583  0.0795958426395092
  0.1709619553504678  0.5284757538152893  0.9073327007354117
  0.8325527860010986  0.4733878907946900  0.0942626808223034
  0.3490300133873023  0.1829568824633507  0.6749659411664551
  0.6514332255056547  0.8161010134914354  0.3246277146127092
  0.5836165588291234  0.3088131192811926  0.6438856184508144
  0.4188304289513757  0.6925971651620934  0.3567902556399317
  0.6274212068384992  0.5064966179953676  0.6541514562658113
  0.3719381349498732  0.4953165807065580  0.3466193243615737
  0.0808126617245174  0.0949704392604104  0.6436050217570560
  0.9209023253932733  0.9024967443961889  0.3533658477472663
  0.1306217417169175  0.8908775428609756  0.6530208698770431
  0.8712423267767054  0.1073614382279624  0.3458589693570000
  0.1294969114841729  0.7051729964024176  0.7173377267838880
  0.8704565957903420  0.2915279376530834  0.2841303972071462
  0.5958452601997315  0.1633080059264264  0.7229813696527047
  0.4104341104159073  0.8433861126389992  0.2752015679538257
  0.3891970899267990  0.0308344682575042  0.9059072250222454
  0.6202646179319173  0.9731292145813549  0.0964085585383587
  0.5219882354461860  0.8752927178396489  0.9221998697603485
  0.4850109260706369  0.1236848469181902  0.0784294255297435
  0.9764523146830728  0.8177312236540063  0.5940657363702108
  0.0274640900713014  0.1701574358612838  0.4057862160767128
  0.1273231526906742  0.9596286456935755  0.5777850844335299
  0.8748810803557961  0.0282137401346845  0.4205694224653977
  0.3059567961793007  0.6206726686450620  0.8358189349707391
  0.7003900927394818  0.3809581263980850  0.1639450785465214
  0.8842275306107098  0.6940760116100282  0.6668252350307002
  0.1156665600951887  0.3052203078380313  0.3335956158104077
  0.3033494310675219  0.1207839144187986  0.8311933920762887
  0.6962076726668802  0.8788003492796768  0.1698487376706976
  0.1126680992096765  0.3705772443955388  0.8474587802311616
  0.9000845557026563  0.6296228998392261  0.1542741074280747
  0.9072211090444751  0.4169045083522422  0.8544713972215878
  0.1033701259477540  0.5773227288587202  0.1459318309693037
  0.8032335754627642  0.6463096692755548  0.8179622493273339
  0.2014880294397483  0.3484277712472660  0.1836947570605746
  0.5367941129886632  0.5180541731727083  0.7618633809341098
  0.4610460006452771  0.4813024281582308  0.2386139677771065
  0.1138411119229718  0.0198589790414292  0.7634486959042869
  0.8830012498862635  0.9810437479579719  0.2377894345454797
  0.6922652864351276  0.9171161212915407  0.8562544611306295
  0.3066513807704129  0.0788617984836178  0.1427559710797047
  0.4941437029730861  0.8715878227881515  0.8469914645391613
  0.5011132371380094  0.1296857368935080  0.1539954431231251
  0.8154294973716570  0.1484144583790696  0.8234325847231226
  0.1841111689014064  0.8516401627448488  0.1768360683885522
  0.3828599731741442  0.6945667895681482  0.6725514308118059
  0.6180877281714499  0.3038742866199302  0.3292062423741784
  0.8009594488932515  0.4050448150848464  0.7803152627432589
  0.1974252621011669  0.5952055282276806  0.2200422712141532
  0.2902245401009829  0.3736951214227167  0.7862814563324139
  0.7082559910523124  0.6256941033990886  0.2146670936795129
  0.9819596668624827  0.4571110867834243  0.7389000188047231
  0.0178145075379480  0.5382896811191606  0.2614860425317362
  0.8500802302067400  0.2010456140758781  0.6791489739922737
  0.1538881470905112  0.8006009022462502  0.3177293930383150
  0.0908841482618340  0.1952203518985104  0.7176239823480245
  0.9091119812150766  0.8017271795917411  0.2817610948169168
  0.4829892325643759  0.8909700745867510  0.7374639751310348
  0.5221898050934637  0.1170893956199829  0.2632226725281414
  0.6306686571765416  0.6569459083044085  0.7100837702165265
  0.3715728539370870  0.3472904473947110  0.2914703121087078
  0.3439236754155255  0.8770789266845467  0.7934254763458287
  0.6568116012824279  0.1256483958585295  0.2064543900030080
  0.8425000153235841  0.9016660936253348  0.7746587709611849
  0.1562751425696379  0.0949334433279130  0.2274386668479781
 
  0.00000000E+00  0.00000000E+00  0.00000000E+00
  0.00000000E+00  0.00000000E+00  0.00000000E+00
  0.00000000E+00  0.00000000E+00  0.00000000E+00
  0.00000000E+00  0.00000000E+00  0.00000000E+00
  0.00000000E+00  0.00000000E+00  0.00000000E+00
  0.00000000E+00  0.00000000E+00  0.00000000E+00
  0.00000000E+00  0.00000000E+00  0.00000000E+00
  0.00000000E+00  0.00000000E+00  0.00000000E+00
  0.00000000E+00  0.00000000E+00  0.00000000E+00
  0.00000000E+00  0.00000000E+00  0.00000000E+00
  0.00000000E+00  0.00000000E+00  0.00000000E+00
  0.00000000E+00  0.00000000E+00  0.00000000E+00
  0.00000000E+00  0.00000000E+00  0.00000000E+00
  0.00000000E+00  0.00000000E+00  0.00000000E+00
  0.00000000E+00  0.00000000E+00  0.00000000E+00
  0.00000000E+00  0.00000000E+00  0.00000000E+00
  0.00000000E+00  0.00000000E+00  0.00000000E+00
  0.00000000E+00  0.00000000E+00  0.00000000E+00
  0.00000000E+00  0.00000000E+00  0.00000000E+00
  0.00000000E+00  0.00000000E+00  0.00000000E+00
  0.00000000E+00  0.00000000E+00  0.00000000E+00
  0.00000000E+00  0.00000000E+00  0.00000000E+00
  0.00000000E+00  0.00000000E+00  0.00000000E+00
  0.00000000E+00  0.00000000E+00  0.00000000E+00
  0.00000000E+00  0.00000000E+00  0.00000000E+00
  0.00000000E+00  0.00000000E+00  0.00000000E+00
  0.00000000E+00  0.00000000E+00  0.00000000E+00
  0.00000000E+00  0.00000000E+00  0.00000000E+00
  0.00000000E+00  0.00000000E+00  0.00000000E+00
  0.00000000E+00  0.00000000E+00  0.00000000E+00
  0.00000000E+00  0.00000000E+00  0.00000000E+00
  0.00000000E+00  0.00000000E+00  0.00000000E+00
  0.00000000E+00  0.00000000E+00  0.00000000E+00
  0.00000000E+00  0.00000000E+00  0.00000000E+00
  0.00000000E+00  0.00000000E+00  0.00000000E+00
  0.00000000E+00  0.00000000E+00  0.00000000E+00
  0.00000000E+00  0.00000000E+00  0.00000000E+00
  0.00000000E+00  0.00000000E+00  0.00000000E+00
  0.00000000E+00  0.00000000E+00  0.00000000E+00
  0.00000000E+00  0.00000000E+00  0.00000000E+00
  0.00000000E+00  0.00000000E+00  0.00000000E+00
  0.00000000E+00  0.00000000E+00  0.00000000E+00
  0.00000000E+00  0.00000000E+00  0.00000000E+00
  0.00000000E+00  0.00000000E+00  0.00000000E+00
  0.00000000E+00  0.00000000E+00  0.00000000E+00
  0.00000000E+00  0.00000000E+00  0.00000000E+00
  0.00000000E+00  0.00000000E+00  0.00000000E+00
  0.00000000E+00  0.00000000E+00  0.00000000E+00
  0.00000000E+00  0.00000000E+00  0.00000000E+00
  0.00000000E+00  0.00000000E+00  0.00000000E+00
  0.00000000E+00  0.00000000E+00  0.00000000E+00
  0.00000000E+00  0.00000000E+00  0.00000000E+00
  0.00000000E+00  0.00000000E+00  0.00000000E+00
  0.00000000E+00  0.00000000E+00  0.00000000E+00
  0.00000000E+00  0.00000000E+00  0.00000000E+00
  0.00000000E+00  0.00000000E+00  0.00000000E+00
  0.00000000E+00  0.00000000E+00  0.00000000E+00
  0.00000000E+00  0.00000000E+00  0.00000000E+00
  0.00000000E+00  0.00000000E+00  0.00000000E+00
  0.00000000E+00  0.00000000E+00  0.00000000E+00
  0.00000000E+00  0.00000000E+00  0.00000000E+00
  0.00000000E+00  0.00000000E+00  0.00000000E+00
  0.00000000E+00  0.00000000E+00  0.00000000E+00
  0.00000000E+00  0.00000000E+00  0.00000000E+00
  0.00000000E+00  0.00000000E+00  0.00000000E+00
  0.00000000E+00  0.00000000E+00  0.00000000E+00
  0.00000000E+00  0.00000000E+00  0.00000000E+00
  0.00000000E+00  0.00000000E+00  0.00000000E+00
  0.00000000E+00  0.00000000E+00  0.00000000E+00
  0.00000000E+00  0.00000000E+00  0.00000000E+00
  0.00000000E+00  0.00000000E+00  0.00000000E+00
  0.00000000E+00  0.00000000E+00  0.00000000E+00
  0.00000000E+00  0.00000000E+00  0.00000000E+00
  0.00000000E+00  0.00000000E+00  0.00000000E+00
  0.00000000E+00  0.00000000E+00  0.00000000E+00
  0.00000000E+00  0.00000000E+00  0.00000000E+00
  0.00000000E+00  0.00000000E+00  0.00000000E+00
  0.00000000E+00  0.00000000E+00  0.00000000E+00
  0.00000000E+00  0.00000000E+00  0.00000000E+00
  0.00000000E+00  0.00000000E+00  0.00000000E+00
  0.00000000E+00  0.00000000E+00  0.00000000E+00
  0.00000000E+00  0.00000000E+00  0.00000000E+00
  0.00000000E+00  0.00000000E+00  0.00000000E+00
  0.00000000E+00  0.00000000E+00  0.00000000E+00
  0.00000000E+00  0.00000000E+00  0.00000000E+00
  0.00000000E+00  0.00000000E+00  0.00000000E+00
  0.00000000E+00  0.00000000E+00  0.00000000E+00
  0.00000000E+00  0.00000000E+00  0.00000000E+00
  0.00000000E+00  0.00000000E+00  0.00000000E+00
  0.00000000E+00  0.00000000E+00  0.00000000E+00
  0.00000000E+00  0.00000000E+00  0.00000000E+00
  0.00000000E+00  0.00000000E+00  0.00000000E+00
  0.00000000E+00  0.00000000E+00  0.00000000E+00
  0.00000000E+00  0.00000000E+00  0.00000000E+00
  0.00000000E+00  0.00000000E+00  0.00000000E+00
  0.00000000E+00  0.00000000E+00  0.00000000E+00
  0.00000000E+00  0.00000000E+00  0.00000000E+00
  0.00000000E+00  0.00000000E+00  0.00000000E+00
  0.00000000E+00  0.00000000E+00  0.00000000E+00
  0.00000000E+00  0.00000000E+00  0.00000000E+00
  0.00000000E+00  0.00000000E+00  0.00000000E+00
  0.00000000E+00  0.00000000E+00  0.00000000E+00
  0.00000000E+00  0.00000000E+00  0.00000000E+00
  0.00000000E+00  0.00000000E+00  0.00000000E+00
  0.00000000E+00  0.00000000E+00  0.00000000E+00
  0.00000000E+00  0.00000000E+00  0.00000000E+00
  0.00000000E+00  0.00000000E+00  0.00000000E+00
  0.00000000E+00  0.00000000E+00  0.00000000E+00
  0.00000000E+00  0.00000000E+00  0.00000000E+00
  0.00000000E+00  0.00000000E+00  0.00000000E+00
  0.00000000E+00  0.00000000E+00  0.00000000E+00
  0.00000000E+00  0.00000000E+00  0.00000000E+00
  0.00000000E+00  0.00000000E+00  0.00000000E+00
  0.00000000E+00  0.00000000E+00  0.00000000E+00
  0.00000000E+00  0.00000000E+00  0.00000000E+00
  0.00000000E+00  0.00000000E+00  0.00000000E+00
  0.00000000E+00  0.00000000E+00  0.00000000E+00
  0.00000000E+00  0.00000000E+00  0.00000000E+00
  0.00000000E+00  0.00000000E+00  0.00000000E+00
  0.00000000E+00  0.00000000E+00  0.00000000E+00
  0.00000000E+00  0.00000000E+00  0.00000000E+00
  0.00000000E+00  0.00000000E+00  0.00000000E+00
  0.00000000E+00  0.00000000E+00  0.00000000E+00
  0.00000000E+00  0.00000000E+00  0.00000000E+00
  0.00000000E+00  0.00000000E+00  0.00000000E+00
  0.00000000E+00  0.00000000E+00  0.00000000E+00
  0.00000000E+00  0.00000000E+00  0.00000000E+00
  0.00000000E+00  0.00000000E+00  0.00000000E+00
  0.00000000E+00  0.00000000E+00  0.00000000E+00
  0.00000000E+00  0.00000000E+00  0.00000000E+00
  0.00000000E+00  0.00000000E+00  0.00000000E+00
  0.00000000E+00  0.00000000E+00  0.00000000E+00
  0.00000000E+00  0.00000000E+00  0.00000000E+00
  0.00000000E+00  0.00000000E+00  0.00000000E+00
  0.00000000E+00  0.00000000E+00  0.00000000E+00
  0.00000000E+00  0.00000000E+00  0.00000000E+00
  0.00000000E+00  0.00000000E+00  0.00000000E+00
  0.00000000E+00  0.00000000E+00  0.00000000E+00
  0.00000000E+00  0.00000000E+00  0.00000000E+00
  0.00000000E+00  0.00000000E+00  0.00000000E+00
  0.00000000E+00  0.00000000E+00  0.00000000E+00
  0.00000000E+00  0.00000000E+00  0.00000000E+00
  0.00000000E+00  0.00000000E+00  0.00000000E+00
  0.00000000E+00  0.00000000E+00  0.00000000E+00
  0.00000000E+00  0.00000000E+00  0.00000000E+00
  0.00000000E+00  0.00000000E+00  0.00000000E+00
  0.00000000E+00  0.00000000E+00  0.00000000E+00
  0.00000000E+00  0.00000000E+00  0.00000000E+00
  0.00000000E+00  0.00000000E+00  0.00000000E+00
  0.00000000E+00  0.00000000E+00  0.00000000E+00
  0.00000000E+00  0.00000000E+00  0.00000000E+00
  0.00000000E+00  0.00000000E+00  0.00000000E+00
  0.00000000E+00  0.00000000E+00  0.00000000E+00
  0.00000000E+00  0.00000000E+00  0.00000000E+00
  0.00000000E+00  0.00000000E+00  0.00000000E+00
  0.00000000E+00  0.00000000E+00  0.00000000E+00
  0.00000000E+00  0.00000000E+00  0.00000000E+00
  0.00000000E+00  0.00000000E+00  0.00000000E+00
  0.00000000E+00  0.00000000E+00  0.00000000E+00
  0.00000000E+00  0.00000000E+00  0.00000000E+00
  0.00000000E+00  0.00000000E+00  0.00000000E+00
  0.00000000E+00  0.00000000E+00  0.00000000E+00
  0.00000000E+00  0.00000000E+00  0.00000000E+00
  0.00000000E+00  0.00000000E+00  0.00000000E+00
  0.00000000E+00  0.00000000E+00  0.00000000E+00
  0.00000000E+00  0.00000000E+00  0.00000000E+00
  0.00000000E+00  0.00000000E+00  0.00000000E+00
  0.00000000E+00  0.00000000E+00  0.00000000E+00
  0.00000000E+00  0.00000000E+00  0.00000000E+00
  0.00000000E+00  0.00000000E+00  0.00000000E+00
  0.00000000E+00  0.00000000E+00  0.00000000E+00
  0.00000000E+00  0.00000000E+00  0.00000000E+00
  0.00000000E+00  0.00000000E+00  0.00000000E+00
  0.00000000E+00  0.00000000E+00  0.00000000E+00
  0.00000000E+00  0.00000000E+00  0.00000000E+00
  0.00000000E+00  0.00000000E+00  0.00000000E+00
  0.00000000E+00  0.00000000E+00  0.00000000E+00
  0.00000000E+00  0.00000000E+00  0.00000000E+00
  0.00000000E+00  0.00000000E+00  0.00000000E+00
  0.00000000E+00  0.00000000E+00  0.00000000E+00
  0.00000000E+00  0.00000000E+00  0.00000000E+00
  0.00000000E+00  0.00000000E+00  0.00000000E+00
  0.00000000E+00  0.00000000E+00  0.00000000E+00
  0.00000000E+00  0.00000000E+00  0.00000000E+00
  0.00000000E+00  0.00000000E+00  0.00000000E+00
  0.00000000E+00  0.00000000E+00  0.00000000E+00
  0.00000000E+00  0.00000000E+00  0.00000000E+00
  0.00000000E+00  0.00000000E+00  0.00000000E+00
