# Supplementary material for: Thermodynamic Origin of the Photostability of the Two-Dimensional Perovskite PEA2Pb(I1–xBrx)4
Source: ACS Energy Lett. 2023 Jan 13;8(2):943–9. doi: 10.1021/acsenergylett.2c02463 (PMC9926482; doi:10.1021/acsenergylett.2c02463)
Supplement: Supplementary file 2 — nz2c02463_si_002.zip [file nz2c02463_si_002.zip › suppl/5_Br/1/POSCAR]

1                                       
   1.00000000000000     
     8.3292757991343862    0.0026769437918943    0.0009260369494565
     0.1067070686245268    8.3204700108073624    0.0027220526262898
     2.2459208173088836    2.2539654502244759   32.1200438078356711
   Pb   Br   I    N    C    H 
     4    10     6     8    64    96
Direct
  0.0038417609027004  0.9996260841325164  0.9993398214082559
  0.5027695941373376  0.5002096500280510  0.9977311581755940
  0.5006386585078474  0.0009328838525665  0.4981466943667614
  0.9995992903283607  0.4996577021746985  0.4999842308456849
  0.3142805677019029  0.1891445692874870  0.9988556608457125
  0.5580613617414730  0.5111399507361283  0.9037543795552330
  0.5073716962141778  0.9992222001819061  0.4044386374818073
  0.8150682662798393  0.3132842819372723 -0.0001237859298912
  0.3094769690090478  0.6892030430008792  0.5009463079621496
  0.6902211819836662  0.3109805803714504  0.4985438183569061
  0.8142055594126530  0.8141537663605382  0.4988385817034804
  0.1858984045749844  0.1850303549144792  0.5002003068293034
  0.1883137436700245  0.6868530052643306  0.9985432739657120
  0.6918574373131752  0.8107431251528997 -0.0012578079971455
  0.4566561821719909  0.4806611702001657  0.0980155377554728
  0.0161459299542062  0.0167272565640245  0.8997904685793691
  0.9903549238336549  0.9851111050048239  0.0991485180328971
  0.9801696043952360  0.4495039541359748  0.5997096594067300
  0.0180285325759501  0.5477014255491672  0.4004252916027214
  0.4855223624557513  0.9844254466506051  0.5982215003464628
  0.9392106443600370  0.6009278379685716  0.9226793434990167
  0.0515375527868703  0.4012959358789120  0.0769392124696625
  0.5976216999663130  0.1081941517350065  0.9222112966555037
  0.4081440079377213  0.8965863748613906  0.0755660250241682
  0.9008237902319685  0.0440765631245866  0.5772406733789369
  0.1062692308577998  0.9524508947162319  0.4220531912293032
  0.3968075552721075  0.4016744059644557  0.5756474614257130
  0.6002467830458048  0.6046073818598726  0.4239567766010786
  0.0523204310726957  0.6169617000708824  0.8310499214259839
  0.9543898189859868  0.3843020809520503  0.1695379455735173
  0.5600162783551571  0.1171021142708926  0.8303308528369304
  0.4463477169694097  0.8829400068913507  0.1687398776115849
  0.5131133938448760  0.5023977948512603  0.5953812060789017
  0.4873637788470846  0.4976681555786708  0.4049189825021361
  0.0580053336210076  0.4853036728239472  0.9042625978451969
  0.9415756049329803  0.5211167337871869  0.0968598211043966
  0.3836048271655979  0.4439113372277526  0.6683971944019697
  0.6160908646572492  0.5541579973259373  0.3318728043851992
  0.8846189318097852  0.9491315479175618  0.6700106011851201
  0.1161145438506450  0.0487912019263461  0.3303450520228267
  0.3025166714372043  0.3015485867393679  0.6822451528009947
  0.6968337827558800  0.6975138173820000  0.3188392901557243
  0.5354189790934871  0.4392979367035614  0.6401390397682577
  0.4636605640471949  0.5564483247365141  0.3599297958394469
  0.0373160039689497  0.9721261063847489  0.6423617410818495
  0.9631578645409522  0.0254879972746890  0.3578962057592457
  0.1782953427368954  0.5957109622579664  0.7064989803531876
  0.8234800193039425  0.4056124454879801  0.2935539901119508
  0.6571852448031420  0.0588977340153666  0.7106977577131205
  0.3448231145184227  0.9387855568100895  0.2901534295668262
  0.5044974081519733  0.9844292659615467  0.9027361034058847
  0.5087248856534223  0.0117185930990924  0.0957652645860874
  0.0192872493610495  0.9331967881773262  0.5974750108569978
  0.9826223487925578  0.0608469745199614  0.4029900548040703
  0.2059731081286056  0.6842926073490468  0.8232886175346412
  0.8001982843818600  0.3188755543204227  0.1777335590323753
  0.8212198767152419  0.7943290948286766  0.6791815362994382
  0.1795994419912214  0.2034915649836501  0.3212436654159397
  0.4106314945214155  0.1828350077048586  0.8200824065704194
  0.5933607259020428  0.8158688317221714  0.1804700816777181
  0.0290637210803040  0.4644871116350505  0.8588426687910344
  0.9779999033794086  0.5376217843930260  0.1420076871667968
  0.9214273161178654  0.6957239260092799  0.8132210024211063
  0.0853264782784036  0.3030834152772007  0.1867286096557427
  0.5430812179687017  0.4081982669164337  0.7809411594324320
  0.4539383135636019  0.5958482123118797  0.2200597064346108
  0.0958438515659505  0.9049340333347411  0.7807923348076402
  0.9093846999569656  0.0947283569713676  0.2190945131161017
  0.5690569447731861  0.9639975503886338  0.8580487924729485
  0.4434365833692543  0.0347166027990848  0.1402993080429435
  0.7004860412947708  0.1988587970325922  0.8153440947066625
  0.3033553778613029  0.8044721621747160  0.1832643306254290
  0.3193799387779090  0.5913255748215965  0.6806557737040304
  0.6816719569026486  0.4078743370062772  0.3191729505717300
  0.6920359225835020  0.3437529730750861  0.7909500533641779
  0.3072533341424009  0.6616338987767625  0.2086934795540462
  0.4023667887079323  0.3265636150071082  0.7953141738677800
  0.5971415732967601  0.6740045247316198  0.2061222713307131
  0.0976581077897375  0.4532138447986939  0.7197964232973577
  0.9038503209433493  0.5491257937808545  0.2810490391828530
  0.8014525922363993  0.0807999952145229  0.6861999344268090
  0.2001290983860271  0.9169250792865611  0.3144478007626122
  0.1597273971472056  0.3062405285443134  0.7075290372234657
  0.8405109012192508  0.6948971590666255  0.2938181687231431
  0.5943705229349419  0.9045243853879357  0.7191159763019990
  0.4075204977929552  0.0932311729497936  0.2817542449233287
  0.6775824040282392  0.7723560235646424  0.7035545877425194
  0.3239731849234216  0.2253108020797979  0.2971593358297356
  0.2270393145792625  0.8269803558898646  0.7983302494062174
  0.7782781369135142  0.1751103482777573  0.2021864009864636
  0.9426949997449148  0.8386829216186148  0.7880402649002172
  0.0632493352766590  0.1594561196865888  0.2116020243531412
  0.9586196232632377  0.7190057756894481  0.9101592779938842
  0.0320048710005483  0.2840257458249958  0.0900806259800891
  0.9504751984508029  0.6022176370569019  0.9543124940571600
  0.0313467009379702  0.3989617677557618  0.0457355472911304
  0.8206791815594567  0.5696551659794674  0.9180338475087239
  0.1723068592967665  0.4288508696198357  0.0795769613208762
  0.5592068351579157  0.1114684316821201  0.9533232902769817
  0.4453204806009838  0.8940848903039124  0.0443748000690817
  0.5816600661224971  0.2247857851541053  0.9087345475540431
  0.4190325510946963  0.7783939316443726  0.0885630422664412
  0.7207467132518331  0.0818936123177375  0.9199233530487723
  0.2864519754738262  0.9287163148252576  0.0782240391182987
  0.8985376700242145  0.0234448950473398  0.5460576069113391
  0.1092565261012999  0.9711313865295299  0.4533386538552996
  0.9293686380522753  0.1646821978272577  0.5797663094022693
  0.0804401188063422  0.8313574945994873  0.4191823228133020
  0.7833228082171781  0.0257622974683148  0.5902490175749443
  0.2228239462200252  0.9742079061236426  0.4088417425806452
  0.2794077099592054  0.4128717219373044  0.5889766027775116
  0.7184284550215448  0.5933272651739953  0.4112045474677046
  0.4287287179659413  0.2797297811660231  0.5782994789740148
  0.5659827662708695  0.7259454476356624  0.4199819769496017
  0.3928971517386556  0.4388181000334993  0.5444777992279894
  0.6026875676708691  0.5729489624181776  0.4554343891120811
  0.4669071047989533  0.6266857655649316  0.5935043446292383
  0.5375772730452195  0.3749654564357702  0.4074338521870362
  0.6275698315474602  0.4985525978771546  0.5764505262274465
  0.3727764889860780  0.4994876302699192  0.4238417392654284
  0.0438036841850683  0.3702425402767158  0.9228911609786139
  0.9587307044830500  0.6364654737390190  0.0785108378390144
  0.1786627841382109  0.5317447205071358  0.9078609902664233
  0.8178949127503630  0.4809188169315662  0.0942066375166459
  0.3515598843388856  0.1863712565882981  0.6727586754619976
  0.6467485619049055  0.8117888587352663  0.3287088201600943
  0.5841015880978451  0.3157167166400212  0.6403381539408138
  0.4116439532561505  0.6787470858267780  0.3592034753204095
  0.6290415443167687  0.5142527760563449  0.6512292582355885
  0.3724152969629141  0.4778344630812100  0.3491888276000904
  0.0806974878830904  0.0962398682855228  0.6427259415832057
  0.9192407319705603  0.9018047882045107  0.3570658814542725
  0.1333979507150084  0.8923110966496005  0.6538116599410675
  0.8674606899772157  0.1068033825455500  0.3468968969032851
  0.1303334632849295  0.7101007128106398  0.7165647482625316
  0.8724044096966629  0.2921217397387831  0.2831221188887488
  0.5937907103123506  0.1623533610745594  0.7231332983286666
  0.4085584212325144  0.8353618899593800  0.2778122970725783
  0.3778350061801253  0.0232524570079123  0.9045504847363478
  0.6324239936696354  0.9642258450380924  0.0944181566695321
  0.5149878003622598  0.8712440099785226  0.9220033829520319
  0.5071349683597799  0.1264655396021984  0.0767988488573472
  0.9771613381689960  0.8097116404021009  0.5954355628913520
  0.0207522092416526  0.1852753734051337  0.4056768911519146
  0.1344136849904113  0.9476988007869512  0.5789595426147057
  0.8692465365098868  0.0406794105299902  0.4219634279722150
  0.3091742167776637  0.6245415608456806  0.8370509237142236
  0.6968992626215520  0.3805668575905953  0.1645539090622648
  0.8847625251897558  0.6904621607174531  0.6668607120144144
  0.1156008244984844  0.3073844420306512  0.3334207981613335
  0.2999509987395190  0.1210599775497655  0.8317988910844409
  0.7057833751313973  0.8753817127540485  0.1691796661623946
  0.1135293870288824  0.3701234152436040  0.8486513517719771
  0.8975738635720339  0.6334241569515976  0.1533160068553222
  0.9072024271868853  0.4172933924768983  0.8569836843737415
  0.1016797642821585  0.5812538019355438  0.1429332426701657
  0.8012543214414123  0.6447187250254720  0.8194582426764718
  0.2059624784384705  0.3527505447860111  0.1803002573590187
  0.5351483242469781  0.5218318016660646  0.7622215356678602
  0.4581728142783625  0.4835564595522837  0.2394811903069741
  0.1136383256408638  0.0173675719403614  0.7616817609141523
  0.8912587922237077  0.9815260384137293  0.2378759909969362
  0.6940029276751470  0.9195492946312372  0.8578704819793735
  0.3202983424781580  0.0840240263501346  0.1400142438448377
  0.4975282663841630  0.8679932866743113  0.8467918821806474
  0.5179183254049140  0.1284021055537803  0.1515476754301035
  0.8171645722536157  0.1485325106194472  0.8232025034334525
  0.1884209749304442  0.8557549445218520  0.1742981153898628
  0.3807753985937651  0.7032862758930657  0.6698036794720651
  0.6205823647794981  0.2951727080136677  0.3294711146450583
  0.8022848943189432  0.4069747780775358  0.7799755098423385
  0.1951694453565859  0.6009312465039180  0.2192690721608059
  0.2863377867119706  0.3759676543959331  0.7869253852494721
  0.7114098598312640  0.6233050434818209  0.2154886792878518
  0.9863431139964139  0.4581048883654388  0.7394931240176319
  0.0158221407117155  0.5459474465641490  0.2615617462231670
  0.8495389023032767  0.2018875599450649  0.6790766665130243
  0.1519911041194750  0.7958376711520986  0.3215523840009462
  0.0959386607020690  0.1950393980204033  0.7173557857445512
  0.9037325737756885  0.8069297614247212  0.2845524759535944
  0.4805298487042866  0.8868660758505686  0.7375290688989597
  0.5216229326093009  0.1108164000611902  0.2634420089694185
  0.6294847850911518  0.6514240135361041  0.7101859049505022
  0.3719921370802688  0.3462391748925225  0.2905013679801381
  0.3464907216657401  0.8791866028121539  0.7927683507910501
  0.6582004920918998  0.1244107982664576  0.2079603368905255
  0.8398732749559219  0.8980765419478857  0.7741883201089979
  0.1659455114730524  0.0982052741001141  0.2250355401987951
 
  0.00000000E+00  0.00000000E+00  0.00000000E+00
  0.00000000E+00  0.00000000E+00  0.00000000E+00
  0.00000000E+00  0.00000000E+00  0.00000000E+00
  0.00000000E+00  0.00000000E+00  0.00000000E+00
  0.00000000E+00  0.00000000E+00  0.00000000E+00
  0.00000000E+00  0.00000000E+00  0.00000000E+00
  0.00000000E+00  0.00000000E+00  0.00000000E+00
  0.00000000E+00  0.00000000E+00  0.00000000E+00
  0.00000000E+00  0.00000000E+00  0.00000000E+00
  0.00000000E+00  0.00000000E+00  0.00000000E+00
  0.00000000E+00  0.00000000E+00  0.00000000E+00
  0.00000000E+00  0.00000000E+00  0.00000000E+00
  0.00000000E+00  0.00000000E+00  0.00000000E+00
  0.00000000E+00  0.00000000E+00  0.00000000E+00
  0.00000000E+00  0.00000000E+00  0.00000000E+00
  0.00000000E+00  0.00000000E+00  0.00000000E+00
  0.00000000E+00  0.00000000E+00  0.00000000E+00
  0.00000000E+00  0.00000000E+00  0.00000000E+00
  0.00000000E+00  0.00000000E+00  0.00000000E+00
  0.00000000E+00  0.00000000E+00  0.00000000E+00
  0.00000000E+00  0.00000000E+00  0.00000000E+00
  0.00000000E+00  0.00000000E+00  0.00000000E+00
  0.00000000E+00  0.00000000E+00  0.00000000E+00
  0.00000000E+00  0.00000000E+00  0.00000000E+00
  0.00000000E+00  0.00000000E+00  0.00000000E+00
  0.00000000E+00  0.00000000E+00  0.00000000E+00
  0.00000000E+00  0.00000000E+00  0.00000000E+00
  0.00000000E+00  0.00000000E+00  0.00000000E+00
  0.00000000E+00  0.00000000E+00  0.00000000E+00
  0.00000000E+00  0.00000000E+00  0.00000000E+00
  0.00000000E+00  0.00000000E+00  0.00000000E+00
  0.00000000E+00  0.00000000E+00  0.00000000E+00
  0.00000000E+00  0.00000000E+00  0.00000000E+00
  0.00000000E+00  0.00000000E+00  0.00000000E+00
  0.00000000E+00  0.00000000E+00  0.00000000E+00
  0.00000000E+00  0.00000000E+00  0.00000000E+00
  0.00000000E+00  0.00000000E+00  0.00000000E+00
  0.00000000E+00  0.00000000E+00  0.00000000E+00
  0.00000000E+00  0.00000000E+00  0.00000000E+00
  0.00000000E+00  0.00000000E+00  0.00000000E+00
  0.00000000E+00  0.00000000E+00  0.00000000E+00
  0.00000000E+00  0.00000000E+00  0.00000000E+00
  0.00000000E+00  0.00000000E+00  0.00000000E+00
  0.00000000E+00  0.00000000E+00  0.00000000E+00
  0.00000000E+00  0.00000000E+00  0.00000000E+00
  0.00000000E+00  0.00000000E+00  0.00000000E+00
  0.00000000E+00  0.00000000E+00  0.00000000E+00
  0.00000000E+00  0.00000000E+00  0.00000000E+00
  0.00000000E+00  0.00000000E+00  0.00000000E+00
  0.00000000E+00  0.00000000E+00  0.00000000E+00
  0.00000000E+00  0.00000000E+00  0.00000000E+00
  0.00000000E+00  0.00000000E+00  0.00000000E+00
  0.00000000E+00  0.00000000E+00  0.00000000E+00
  0.00000000E+00  0.00000000E+00  0.00000000E+00
  0.00000000E+00  0.00000000E+00  0.00000000E+00
  0.00000000E+00  0.00000000E+00  0.00000000E+00
  0.00000000E+00  0.00000000E+00  0.00000000E+00
  0.00000000E+00  0.00000000E+00  0.00000000E+00
  0.00000000E+00  0.00000000E+00  0.00000000E+00
  0.00000000E+00  0.00000000E+00  0.00000000E+00
  0.00000000E+00  0.00000000E+00  0.00000000E+00
  0.00000000E+00  0.00000000E+00  0.00000000E+00
  0.00000000E+00  0.00000000E+00  0.00000000E+00
  0.00000000E+00  0.00000000E+00  0.00000000E+00
  0.00000000E+00  0.00000000E+00  0.00000000E+00
  0.00000000E+00  0.00000000E+00  0.00000000E+00
  0.00000000E+00  0.00000000E+00  0.00000000E+00
  0.00000000E+00  0.00000000E+00  0.00000000E+00
  0.00000000E+00  0.00000000E+00  0.00000000E+00
  0.00000000E+00  0.00000000E+00  0.00000000E+00
  0.00000000E+00  0.00000000E+00  0.00000000E+00
  0.00000000E+00  0.00000000E+00  0.00000000E+00
  0.00000000E+00  0.00000000E+00  0.00000000E+00
  0.00000000E+00  0.00000000E+00  0.00000000E+00
  0.00000000E+00  0.00000000E+00  0.00000000E+00
  0.00000000E+00  0.00000000E+00  0.00000000E+00
  0.00000000E+00  0.00000000E+00  0.00000000E+00
  0.00000000E+00  0.00000000E+00  0.00000000E+00
  0.00000000E+00  0.00000000E+00  0.00000000E+00
  0.00000000E+00  0.00000000E+00  0.00000000E+00
  0.00000000E+00  0.00000000E+00  0.00000000E+00
  0.00000000E+00  0.00000000E+00  0.00000000E+00
  0.00000000E+00  0.00000000E+00  0.00000000E+00
  0.00000000E+00  0.00000000E+00  0.00000000E+00
  0.00000000E+00  0.00000000E+00  0.00000000E+00
  0.00000000E+00  0.00000000E+00  0.00000000E+00
  0.00000000E+00  0.00000000E+00  0.00000000E+00
  0.00000000E+00  0.00000000E+00  0.00000000E+00
  0.00000000E+00  0.00000000E+00  0.00000000E+00
  0.00000000E+00  0.00000000E+00  0.00000000E+00
  0.00000000E+00  0.00000000E+00  0.00000000E+00
  0.00000000E+00  0.00000000E+00  0.00000000E+00
  0.00000000E+00  0.00000000E+00  0.00000000E+00
  0.00000000E+00  0.00000000E+00  0.00000000E+00
  0.00000000E+00  0.00000000E+00  0.00000000E+00
  0.00000000E+00  0.00000000E+00  0.00000000E+00
  0.00000000E+00  0.00000000E+00  0.00000000E+00
  0.00000000E+00  0.00000000E+00  0.00000000E+00
  0.00000000E+00  0.00000000E+00  0.00000000E+00
  0.00000000E+00  0.00000000E+00  0.00000000E+00
  0.00000000E+00  0.00000000E+00  0.00000000E+00
  0.00000000E+00  0.00000000E+00  0.00000000E+00
  0.00000000E+00  0.00000000E+00  0.00000000E+00
  0.00000000E+00  0.00000000E+00  0.00000000E+00
  0.00000000E+00  0.00000000E+00  0.00000000E+00
  0.00000000E+00  0.00000000E+00  0.00000000E+00
  0.00000000E+00  0.00000000E+00  0.00000000E+00
  0.00000000E+00  0.00000000E+00  0.00000000E+00
  0.00000000E+00  0.00000000E+00  0.00000000E+00
  0.00000000E+00  0.00000000E+00  0.00000000E+00
  0.00000000E+00  0.00000000E+00  0.00000000E+00
  0.00000000E+00  0.00000000E+00  0.00000000E+00
  0.00000000E+00  0.00000000E+00  0.00000000E+00
  0.00000000E+00  0.00000000E+00  0.00000000E+00
  0.00000000E+00  0.00000000E+00  0.00000000E+00
  0.00000000E+00  0.00000000E+00  0.00000000E+00
  0.00000000E+00  0.00000000E+00  0.00000000E+00
  0.00000000E+00  0.00000000E+00  0.00000000E+00
  0.00000000E+00  0.00000000E+00  0.00000000E+00
  0.00000000E+00  0.00000000E+00  0.00000000E+00
  0.00000000E+00  0.00000000E+00  0.00000000E+00
  0.00000000E+00  0.00000000E+00  0.00000000E+00
  0.00000000E+00  0.00000000E+00  0.00000000E+00
  0.00000000E+00  0.00000000E+00  0.00000000E+00
  0.00000000E+00  0.00000000E+00  0.00000000E+00
  0.00000000E+00  0.00000000E+00  0.00000000E+00
  0.00000000E+00  0.00000000E+00  0.00000000E+00
  0.00000000E+00  0.00000000E+00  0.00000000E+00
  0.00000000E+00  0.00000000E+00  0.00000000E+00
  0.00000000E+00  0.00000000E+00  0.00000000E+00
  0.00000000E+00  0.00000000E+00  0.00000000E+00
  0.00000000E+00  0.00000000E+00  0.00000000E+00
  0.00000000E+00  0.00000000E+00  0.00000000E+00
  0.00000000E+00  0.00000000E+00  0.00000000E+00
  0.00000000E+00  0.00000000E+00  0.00000000E+00
  0.00000000E+00  0.00000000E+00  0.00000000E+00
  0.00000000E+00  0.00000000E+00  0.00000000E+00
  0.00000000E+00  0.00000000E+00  0.00000000E+00
  0.00000000E+00  0.00000000E+00  0.00000000E+00
  0.00000000E+00  0.00000000E+00  0.00000000E+00
  0.00000000E+00  0.00000000E+00  0.00000000E+00
  0.00000000E+00  0.00000000E+00  0.00000000E+00
  0.00000000E+00  0.00000000E+00  0.00000000E+00
  0.00000000E+00  0.00000000E+00  0.00000000E+00
  0.00000000E+00  0.00000000E+00  0.00000000E+00
  0.00000000E+00  0.00000000E+00  0.00000000E+00
  0.00000000E+00  0.00000000E+00  0.00000000E+00
  0.00000000E+00  0.00000000E+00  0.00000000E+00
  0.00000000E+00  0.00000000E+00  0.00000000E+00
  0.00000000E+00  0.00000000E+00  0.00000000E+00
  0.00000000E+00  0.00000000E+00  0.00000000E+00
  0.00000000E+00  0.00000000E+00  0.00000000E+00
  0.00000000E+00  0.00000000E+00  0.00000000E+00
  0.00000000E+00  0.00000000E+00  0.00000000E+00
  0.00000000E+00  0.00000000E+00  0.00000000E+00
  0.00000000E+00  0.00000000E+00  0.00000000E+00
  0.00000000E+00  0.00000000E+00  0.00000000E+00
  0.00000000E+00  0.00000000E+00  0.00000000E+00
  0.00000000E+00  0.00000000E+00  0.00000000E+00
  0.00000000E+00  0.00000000E+00  0.00000000E+00
  0.00000000E+00  0.00000000E+00  0.00000000E+00
  0.00000000E+00  0.00000000E+00  0.00000000E+00
  0.00000000E+00  0.00000000E+00  0.00000000E+00
  0.00000000E+00  0.00000000E+00  0.00000000E+00
  0.00000000E+00  0.00000000E+00  0.00000000E+00
  0.00000000E+00  0.00000000E+00  0.00000000E+00
  0.00000000E+00  0.00000000E+00  0.00000000E+00
  0.00000000E+00  0.00000000E+00  0.00000000E+00
  0.00000000E+00  0.00000000E+00  0.00000000E+00
  0.00000000E+00  0.00000000E+00  0.00000000E+00
  0.00000000E+00  0.00000000E+00  0.00000000E+00
  0.00000000E+00  0.00000000E+00  0.00000000E+00
  0.00000000E+00  0.00000000E+00  0.00000000E+00
  0.00000000E+00  0.00000000E+00  0.00000000E+00
  0.00000000E+00  0.00000000E+00  0.00000000E+00
  0.00000000E+00  0.00000000E+00  0.00000000E+00
  0.00000000E+00  0.00000000E+00  0.00000000E+00
  0.00000000E+00  0.00000000E+00  0.00000000E+00
  0.00000000E+00  0.00000000E+00  0.00000000E+00
  0.00000000E+00  0.00000000E+00  0.00000000E+00
  0.00000000E+00  0.00000000E+00  0.00000000E+00
  0.00000000E+00  0.00000000E+00  0.00000000E+00
  0.00000000E+00  0.00000000E+00  0.00000000E+00
  0.00000000E+00  0.00000000E+00  0.00000000E+00
  0.00000000E+00  0.00000000E+00  0.00000000E+00
  0.00000000E+00  0.00000000E+00  0.00000000E+00
  0.00000000E+00  0.00000000E+00  0.00000000E+00
  0.00000000E+00  0.00000000E+00  0.00000000E+00
