# Supplementary material for: Thermodynamic Origin of the Photostability of the Two-Dimensional Perovskite PEA2Pb(I1–xBrx)4
Source: ACS Energy Lett. 2023 Jan 13;8(2):943–9. doi: 10.1021/acsenergylett.2c02463 (PMC9926482; doi:10.1021/acsenergylett.2c02463)
Supplement: Supplementary file 2 — nz2c02463_si_002.zip [file nz2c02463_si_002.zip › suppl/5_Br/8/POSCAR]

8                                       
   1.00000000000000     
     8.4645344753460385    0.0924477541582962   -0.0132989192491029
     0.1981394203356532    8.4494244500225442   -0.0092036885171258
     2.2533414936708192    2.2686754878485313   31.9189165630006819
   Pb   I    Br   N    C    H 
     4     6    10     8    64    96
Direct
  0.0008354332579556  0.0128316139048139  0.0001552676003876
  0.5176905020570161  0.4959938574884188  0.0015503572746930
  0.5125120988164351  0.9994183892402857  0.4993111299859268
  0.9960272365572408  0.5165579688600300  0.5012006913404889
  0.3229971243371005  0.1890462633995120  0.9962200935334975
  0.3195731963987282  0.6877855419349942  0.5046728001189807
  0.6889131743732368  0.3219040659067981  0.4963781005839041
  0.1883523656572964  0.1922926872639594  0.4967326457240793
  0.1941288951459788  0.6884579211902001  0.9971085301033039
  0.6908951409903893  0.8184907305588950  0.0052652903172979
  0.4439788662942099  0.4863981731222502  0.0962040045475869
  0.5663004220547673  0.5105855671634648  0.9056696111784630
  0.0025060618269698  0.0074634641523512  0.9047586580089376
  0.0003590678900778 -0.0000673047570065  0.0953143100738873
  0.9893084222999783  0.4387029758926189  0.5958394161923823
  0.0094343781746578  0.5649441249652216  0.4053205856504266
  0.5088593149106985  0.0012130212318677  0.4040012131411582
  0.5006817633023881 -0.0022836684819714  0.5947727252903370
  0.8336786742895430  0.3285256605385180  0.0011976176000480
  0.8297705288390005  0.8340627759258047  0.5002688030252814
  0.9368639489876370  0.6078869007032750  0.9198941601816871
  0.0663955644651714  0.3944235650248615  0.0796476155746645
  0.6217772339523541  0.1091878097849858  0.9191022098435192
  0.3828452824175865  0.8909148169829914  0.0812948337265346
  0.8947535740782137  0.0621075267758557  0.5792046709798434
  0.1084791217366489  0.9360016118954149  0.4191511612965120
  0.3922178685113893  0.3801402825816613  0.5815334795518443
  0.6094118018918375  0.6193559727662904  0.4187235377354653
  0.0516695271950589  0.6165224079696748  0.8294554038758576
  0.9520821360990870  0.3820609180435672  0.1707903221002970
  0.5639259661227655  0.1168263443902123  0.8284802008806601
  0.4355572191334304  0.8833625090053804  0.1719922939895398
  0.5097970307771735  0.4801294851972903  0.5993700391231863
  0.4911895762343019  0.5185346839097729  0.4014390949350695
  0.0523596824627594  0.4868715924863576  0.9028368782131413
  0.9510884526741300  0.5139451498147906  0.0975206645632537
  0.3833069307309762  0.4339653502964361  0.6723468191412130
  0.6164122428466461  0.5626668205497030  0.3281762975276640
  0.8840596323454667  0.9486397806528883  0.6703548292308249
  0.1177536301837909  0.0491642879724120  0.3285616930664234
  0.2996269178989875  0.2965253752494911  0.6848420809814935
  0.6999216065584031  0.7001158315696802  0.3154593793985493
  0.5344997458928641  0.4247590792851646  0.6447837166415400
  0.4656640292673476  0.5719641174092488  0.3559579869048880
  0.0346397817182286  0.9707896190254951  0.6428184830273550
  0.9667687381302636  0.0252299857383795  0.3558187688868330
  0.1757003687746740  0.5905908897487645  0.7077214578056484
  0.8232006016679589  0.4063045694210541  0.2923425324570603
  0.6582210989343893  0.0586225033993667  0.7111282513802792
  0.3455529136955321  0.9419281032124822  0.2880071172551517
  0.5200517677344327  0.9914575613680268  0.9019165051284713
  0.4823906919975315  0.0094027880868955  0.0989536363819692
  0.0131586006287624  0.9452187843813962  0.5970080479275715
  0.9870767299120518  0.0504422564774325  0.4017053341086354
  0.2021926270751791  0.6817702268971974  0.8224650120256003
  0.8008746169141835  0.3179100257308931  0.1771966396717767
  0.8212101120667743  0.7972260907639164  0.6785628543225286
  0.1794592924025336  0.2012250171922332  0.3209784410627136
  0.4171356384270496  0.1827688645752165  0.8172343785729614
  0.5826442160886337  0.8174188446415654  0.1829898118361314
  0.0287541377019366  0.4655551204522334  0.8569214881381885
  0.9768359351817533  0.5332173001478094  0.1434147274330817
  0.9226231578933027  0.6974509776613977  0.8117240908145316
  0.0796160065961806  0.3003409431113678  0.1891097743706341
  0.5472452673326985  0.4061459387015375  0.7798791002879671
  0.4533607416181548  0.5931513101634748  0.2200736153179443
  0.0926563702109921  0.9045819022600505  0.7809410362761554
  0.9067228631148411  0.0945287472144179  0.2191897402745829
  0.5724337713557145  0.9658072931949274  0.8563960455141744
  0.4266902460187317  0.0346140995616593  0.1442507032871986
  0.7019626662917970  0.1979798985458071  0.8150420158501643
  0.2977883886081354  0.8018087223969508  0.1853585217550726
  0.3194568676595796  0.5812465150603313  0.6839000717482290
  0.6801234374398192  0.4154188491517919  0.3165046125773228
  0.6936083231670869  0.3418465982500954  0.7909408244013529
  0.3067004030641775  0.6575098139594602  0.2092504514920518
  0.4088817296533244  0.3258602247503135  0.7928847283107978
  0.5914844427322946  0.6738307898347783  0.2070823279559311
  0.0925847386006890  0.4528832874122896  0.7196517063696349
  0.9061723489459023  0.5439123726985060  0.2802283911513226
  0.8010178204997995  0.0787446653501424  0.6869437737120523
  0.2022218012665683  0.9201141504683440  0.3117898522252639
  0.1546172422623546  0.3060818745109046  0.7081993428095691
  0.8443647067464375  0.6905964160889430  0.2918001634597572
  0.5964506666845657  0.9075674409819238  0.7188642918694111
  0.4061629813542984  0.0936645863068175  0.2809007626283627
  0.6789156018220490  0.7771281282239886  0.7026347140886452
  0.3222467925679305  0.2229873769543896  0.2972640478877172
  0.2219952773204069  0.8246021062056150  0.7984378706961461
  0.7788852755050550  0.1753527448696991  0.2011989892129367
  0.9426239248439860  0.8402755010916196  0.7874084137979056
  0.0573546525521071  0.1577474241875609  0.2133844951861643
  0.9595863454630520  0.7229854430190331  0.9074318365541366
  0.0453399113066806  0.2788191823021964  0.0921431073588463
  0.9448915684131930  0.6094945148766558  0.9518746591675840
  0.0551778872875040  0.3931037679458358  0.0477632649544428
  0.8197756800410634  0.5810388758058695  0.9147353106839219
  0.1836292703511711  0.4216098022916114  0.0841979457669437
  0.5949918514170713  0.1116357688118133  0.9509976607486105
  0.4104006351967673  0.8882267763487569  0.0494235828763270
  0.6029132035708410  0.2250489917912829  0.9064536160113488
  0.4019335355292642  0.7753043693624555  0.0940368616675321
  0.7428924254757501  0.0785004292149746  0.9142835050718534
  0.2616479917129851  0.9210257393502078  0.0857011426382775
  0.8926273391506157  0.0508379565809413  0.5473344698528620
  0.1102431080828054  0.9455514145714656  0.4510765136137728
  0.9232908424118259  0.1791901410973847  0.5836759720478698
  0.0819032196606677  0.8183446808816126  0.4143810204903388
  0.7792913724999863  0.0421877304461526  0.5917714418529092
  0.2231809373493576  0.9586540890449153  0.4065963725884008
  0.2765700550259017  0.3984589159532727  0.5941537783732406
  0.7249035260240403  0.6003879348393047  0.4060162636505629
  0.4228215235335795  0.2587404346571708  0.5858379543462693
  0.5792257896309732  0.7408108664386142  0.4140401668603091
  0.3897006325297064  0.4082902744968796  0.5496641819324681
  0.6122192442632195  0.5915422921375806  0.4505914544394521
  0.4654806764576477  0.6037277175304617  0.5962015010964615
  0.5355944647411301  0.3950021718300608  0.4048585223374697
  0.6207958502958478  0.4697528776940670  0.5798139177002403
  0.3805941555275123  0.5293279606452010  0.4211523951513375
  0.0328585796181689  0.3755482407195296  0.9219730127777256
  0.9689830310429043  0.6262348208864696  0.0786569515799615
  0.1716853961060056  0.5266265447224256  0.9074109952935696
  0.8317024369155078  0.4737053921354422  0.0932355546073198
  0.3485348516544678  0.1816302468720779  0.6758112549987215
  0.6514242498078240  0.8150646102360869  0.3245628739258923
  0.5836644965151667  0.3024960188430569  0.6460970712251091
  0.4158642169826390  0.6939854533041044  0.3543232453941750
  0.6253640331242236  0.5001496661543221  0.6551806711653968
  0.3751082081077304  0.4954792478875924  0.3458714910318340
  0.0796097785239976  0.0902408957014349  0.6450823191045747
  0.9233250790816251  0.9052897741998378  0.3534001164036375
  0.1278800286674143  0.8854365441316745  0.6528778135411375
  0.8728338954076990  0.1096153294871997  0.3456970123602266
  0.1276531725088282  0.7047452578616653  0.7172251622840859
  0.8709857997751346  0.2921694769258197  0.2827524237956922
  0.5954597105983876  0.1608265174081170  0.7240222771230839
  0.4096340758900389  0.8407047687250790  0.2749798476385953
  0.3969866916621223  0.0365001162560991  0.9054332786486365
  0.6058454589178843  0.9651647748092250  0.0959549757388547
  0.5306686147408115  0.8804845730338638  0.9216183482426707
  0.4719477703163307  0.1202124881606683  0.0791988115036696
  0.9711650133814631  0.8261312618335582  0.5929737762127570
  0.0258098456021806  0.1704760807885979  0.4060672715205492
  0.1249494426494653  0.9615174880165378  0.5779353854116220
  0.8759024093785286  0.0304341357098888  0.4207408555970882
  0.3041486713360363  0.6206182032962896  0.8361538832336156
  0.7001033898741092  0.3796362773798182  0.1630689425413362
  0.8840363234556134  0.6945419472144430  0.6657271273474733
  0.1153741607075691  0.3029440634777973  0.3339428935000699
  0.3084880446848153  0.1216311723751257  0.8279355985321748
  0.6910900137291214  0.8788799557496558  0.1722773403224338
  0.1143208445015911  0.3721486240416554  0.8471509466181339
  0.8933418792814901  0.6278097548679075  0.1535687902663564
  0.9097894341787471  0.4205020222732762  0.8542262650082808
  0.0968681014111648  0.5759868488379647  0.1459160458057466
  0.8047719957343151  0.6481403715662504  0.8172771217852508
  0.1979901553636439  0.3487133590242562  0.1839884985136958
  0.5394998001172875  0.5189697215639614  0.7613569091139565
  0.4614841710220408  0.4798777011560001  0.2383789071219191
  0.1093009863329179  0.0167178443401358  0.7624445772566140
  0.8884014909223424  0.9825207424507176  0.2376351652392846
  0.6938971425017483  0.9149506664502154  0.8546860856888507
  0.3046694275584793  0.0839732267999782  0.1454349104315809
  0.4952801690258764  0.8756109165843353  0.8464115387943127
  0.5017832580131882  0.1257995606275449  0.1546237634958111
  0.8166185682485556  0.1475752835855630  0.8237646030062753
  0.1830130034415055  0.8522354624819045  0.1767525089420647
  0.3829152055109964  0.6893235332740306  0.6738734300366984
  0.6171868750416841  0.3071926675868694  0.3266826722957340
  0.8018396322401724  0.4042215476953823  0.7810446471406709
  0.1987288980498183  0.5947010046548087  0.2191442613150918
  0.2949476114608786  0.3757203987010900  0.7837773007957571
  0.7056534920809721  0.6237823942715699  0.2159543462633556
  0.9792021102125051  0.4613555767798023  0.7377252352033661
  0.0189844151236027  0.5354192254451219  0.2618916107079331
  0.8483142080246333  0.1973288530335358  0.6805104018261383
  0.1554351492577928  0.8011425763448906  0.3177593811433558
  0.0890387184020415  0.1988548198524142  0.7171831926391916
  0.9096047770026081  0.7979251610245149  0.2826515476940933
  0.4843463229738137  0.8914172041129605  0.7372791004077605
  0.5187411514993436  0.1113012628019117  0.2628027585309692
  0.6319530702453872  0.6586539978451207  0.7087545950330194
  0.3686505569220414  0.3418311050591875  0.2915267204215885
  0.3393371524301042  0.8745106449114803  0.7933680171611637
  0.6610878274160291  0.1263073426039202  0.2058378333427517
  0.8412154465425616  0.9010357751805128  0.7735467521350790
  0.1575704564755344  0.0961874656520399  0.2276128468750204
 
  0.00000000E+00  0.00000000E+00  0.00000000E+00
  0.00000000E+00  0.00000000E+00  0.00000000E+00
  0.00000000E+00  0.00000000E+00  0.00000000E+00
  0.00000000E+00  0.00000000E+00  0.00000000E+00
  0.00000000E+00  0.00000000E+00  0.00000000E+00
  0.00000000E+00  0.00000000E+00  0.00000000E+00
  0.00000000E+00  0.00000000E+00  0.00000000E+00
  0.00000000E+00  0.00000000E+00  0.00000000E+00
  0.00000000E+00  0.00000000E+00  0.00000000E+00
  0.00000000E+00  0.00000000E+00  0.00000000E+00
  0.00000000E+00  0.00000000E+00  0.00000000E+00
  0.00000000E+00  0.00000000E+00  0.00000000E+00
  0.00000000E+00  0.00000000E+00  0.00000000E+00
  0.00000000E+00  0.00000000E+00  0.00000000E+00
  0.00000000E+00  0.00000000E+00  0.00000000E+00
  0.00000000E+00  0.00000000E+00  0.00000000E+00
  0.00000000E+00  0.00000000E+00  0.00000000E+00
  0.00000000E+00  0.00000000E+00  0.00000000E+00
  0.00000000E+00  0.00000000E+00  0.00000000E+00
  0.00000000E+00  0.00000000E+00  0.00000000E+00
  0.00000000E+00  0.00000000E+00  0.00000000E+00
  0.00000000E+00  0.00000000E+00  0.00000000E+00
  0.00000000E+00  0.00000000E+00  0.00000000E+00
  0.00000000E+00  0.00000000E+00  0.00000000E+00
  0.00000000E+00  0.00000000E+00  0.00000000E+00
  0.00000000E+00  0.00000000E+00  0.00000000E+00
  0.00000000E+00  0.00000000E+00  0.00000000E+00
  0.00000000E+00  0.00000000E+00  0.00000000E+00
  0.00000000E+00  0.00000000E+00  0.00000000E+00
  0.00000000E+00  0.00000000E+00  0.00000000E+00
  0.00000000E+00  0.00000000E+00  0.00000000E+00
  0.00000000E+00  0.00000000E+00  0.00000000E+00
  0.00000000E+00  0.00000000E+00  0.00000000E+00
  0.00000000E+00  0.00000000E+00  0.00000000E+00
  0.00000000E+00  0.00000000E+00  0.00000000E+00
  0.00000000E+00  0.00000000E+00  0.00000000E+00
  0.00000000E+00  0.00000000E+00  0.00000000E+00
  0.00000000E+00  0.00000000E+00  0.00000000E+00
  0.00000000E+00  0.00000000E+00  0.00000000E+00
  0.00000000E+00  0.00000000E+00  0.00000000E+00
  0.00000000E+00  0.00000000E+00  0.00000000E+00
  0.00000000E+00  0.00000000E+00  0.00000000E+00
  0.00000000E+00  0.00000000E+00  0.00000000E+00
  0.00000000E+00  0.00000000E+00  0.00000000E+00
  0.00000000E+00  0.00000000E+00  0.00000000E+00
  0.00000000E+00  0.00000000E+00  0.00000000E+00
  0.00000000E+00  0.00000000E+00  0.00000000E+00
  0.00000000E+00  0.00000000E+00  0.00000000E+00
  0.00000000E+00  0.00000000E+00  0.00000000E+00
  0.00000000E+00  0.00000000E+00  0.00000000E+00
  0.00000000E+00  0.00000000E+00  0.00000000E+00
  0.00000000E+00  0.00000000E+00  0.00000000E+00
  0.00000000E+00  0.00000000E+00  0.00000000E+00
  0.00000000E+00  0.00000000E+00  0.00000000E+00
  0.00000000E+00  0.00000000E+00  0.00000000E+00
  0.00000000E+00  0.00000000E+00  0.00000000E+00
  0.00000000E+00  0.00000000E+00  0.00000000E+00
  0.00000000E+00  0.00000000E+00  0.00000000E+00
  0.00000000E+00  0.00000000E+00  0.00000000E+00
  0.00000000E+00  0.00000000E+00  0.00000000E+00
  0.00000000E+00  0.00000000E+00  0.00000000E+00
  0.00000000E+00  0.00000000E+00  0.00000000E+00
  0.00000000E+00  0.00000000E+00  0.00000000E+00
  0.00000000E+00  0.00000000E+00  0.00000000E+00
  0.00000000E+00  0.00000000E+00  0.00000000E+00
  0.00000000E+00  0.00000000E+00  0.00000000E+00
  0.00000000E+00  0.00000000E+00  0.00000000E+00
  0.00000000E+00  0.00000000E+00  0.00000000E+00
  0.00000000E+00  0.00000000E+00  0.00000000E+00
  0.00000000E+00  0.00000000E+00  0.00000000E+00
  0.00000000E+00  0.00000000E+00  0.00000000E+00
  0.00000000E+00  0.00000000E+00  0.00000000E+00
  0.00000000E+00  0.00000000E+00  0.00000000E+00
  0.00000000E+00  0.00000000E+00  0.00000000E+00
  0.00000000E+00  0.00000000E+00  0.00000000E+00
  0.00000000E+00  0.00000000E+00  0.00000000E+00
  0.00000000E+00  0.00000000E+00  0.00000000E+00
  0.00000000E+00  0.00000000E+00  0.00000000E+00
  0.00000000E+00  0.00000000E+00  0.00000000E+00
  0.00000000E+00  0.00000000E+00  0.00000000E+00
  0.00000000E+00  0.00000000E+00  0.00000000E+00
  0.00000000E+00  0.00000000E+00  0.00000000E+00
  0.00000000E+00  0.00000000E+00  0.00000000E+00
  0.00000000E+00  0.00000000E+00  0.00000000E+00
  0.00000000E+00  0.00000000E+00  0.00000000E+00
  0.00000000E+00  0.00000000E+00  0.00000000E+00
  0.00000000E+00  0.00000000E+00  0.00000000E+00
  0.00000000E+00  0.00000000E+00  0.00000000E+00
  0.00000000E+00  0.00000000E+00  0.00000000E+00
  0.00000000E+00  0.00000000E+00  0.00000000E+00
  0.00000000E+00  0.00000000E+00  0.00000000E+00
  0.00000000E+00  0.00000000E+00  0.00000000E+00
  0.00000000E+00  0.00000000E+00  0.00000000E+00
  0.00000000E+00  0.00000000E+00  0.00000000E+00
  0.00000000E+00  0.00000000E+00  0.00000000E+00
  0.00000000E+00  0.00000000E+00  0.00000000E+00
  0.00000000E+00  0.00000000E+00  0.00000000E+00
  0.00000000E+00  0.00000000E+00  0.00000000E+00
  0.00000000E+00  0.00000000E+00  0.00000000E+00
  0.00000000E+00  0.00000000E+00  0.00000000E+00
  0.00000000E+00  0.00000000E+00  0.00000000E+00
  0.00000000E+00  0.00000000E+00  0.00000000E+00
  0.00000000E+00  0.00000000E+00  0.00000000E+00
  0.00000000E+00  0.00000000E+00  0.00000000E+00
  0.00000000E+00  0.00000000E+00  0.00000000E+00
  0.00000000E+00  0.00000000E+00  0.00000000E+00
  0.00000000E+00  0.00000000E+00  0.00000000E+00
  0.00000000E+00  0.00000000E+00  0.00000000E+00
  0.00000000E+00  0.00000000E+00  0.00000000E+00
  0.00000000E+00  0.00000000E+00  0.00000000E+00
  0.00000000E+00  0.00000000E+00  0.00000000E+00
  0.00000000E+00  0.00000000E+00  0.00000000E+00
  0.00000000E+00  0.00000000E+00  0.00000000E+00
  0.00000000E+00  0.00000000E+00  0.00000000E+00
  0.00000000E+00  0.00000000E+00  0.00000000E+00
  0.00000000E+00  0.00000000E+00  0.00000000E+00
  0.00000000E+00  0.00000000E+00  0.00000000E+00
  0.00000000E+00  0.00000000E+00  0.00000000E+00
  0.00000000E+00  0.00000000E+00  0.00000000E+00
  0.00000000E+00  0.00000000E+00  0.00000000E+00
  0.00000000E+00  0.00000000E+00  0.00000000E+00
  0.00000000E+00  0.00000000E+00  0.00000000E+00
  0.00000000E+00  0.00000000E+00  0.00000000E+00
  0.00000000E+00  0.00000000E+00  0.00000000E+00
  0.00000000E+00  0.00000000E+00  0.00000000E+00
  0.00000000E+00  0.00000000E+00  0.00000000E+00
  0.00000000E+00  0.00000000E+00  0.00000000E+00
  0.00000000E+00  0.00000000E+00  0.00000000E+00
  0.00000000E+00  0.00000000E+00  0.00000000E+00
  0.00000000E+00  0.00000000E+00  0.00000000E+00
  0.00000000E+00  0.00000000E+00  0.00000000E+00
  0.00000000E+00  0.00000000E+00  0.00000000E+00
  0.00000000E+00  0.00000000E+00  0.00000000E+00
  0.00000000E+00  0.00000000E+00  0.00000000E+00
  0.00000000E+00  0.00000000E+00  0.00000000E+00
  0.00000000E+00  0.00000000E+00  0.00000000E+00
  0.00000000E+00  0.00000000E+00  0.00000000E+00
  0.00000000E+00  0.00000000E+00  0.00000000E+00
  0.00000000E+00  0.00000000E+00  0.00000000E+00
  0.00000000E+00  0.00000000E+00  0.00000000E+00
  0.00000000E+00  0.00000000E+00  0.00000000E+00
  0.00000000E+00  0.00000000E+00  0.00000000E+00
  0.00000000E+00  0.00000000E+00  0.00000000E+00
  0.00000000E+00  0.00000000E+00  0.00000000E+00
  0.00000000E+00  0.00000000E+00  0.00000000E+00
  0.00000000E+00  0.00000000E+00  0.00000000E+00
  0.00000000E+00  0.00000000E+00  0.00000000E+00
  0.00000000E+00  0.00000000E+00  0.00000000E+00
  0.00000000E+00  0.00000000E+00  0.00000000E+00
  0.00000000E+00  0.00000000E+00  0.00000000E+00
  0.00000000E+00  0.00000000E+00  0.00000000E+00
  0.00000000E+00  0.00000000E+00  0.00000000E+00
  0.00000000E+00  0.00000000E+00  0.00000000E+00
  0.00000000E+00  0.00000000E+00  0.00000000E+00
  0.00000000E+00  0.00000000E+00  0.00000000E+00
  0.00000000E+00  0.00000000E+00  0.00000000E+00
  0.00000000E+00  0.00000000E+00  0.00000000E+00
  0.00000000E+00  0.00000000E+00  0.00000000E+00
  0.00000000E+00  0.00000000E+00  0.00000000E+00
  0.00000000E+00  0.00000000E+00  0.00000000E+00
  0.00000000E+00  0.00000000E+00  0.00000000E+00
  0.00000000E+00  0.00000000E+00  0.00000000E+00
  0.00000000E+00  0.00000000E+00  0.00000000E+00
  0.00000000E+00  0.00000000E+00  0.00000000E+00
  0.00000000E+00  0.00000000E+00  0.00000000E+00
  0.00000000E+00  0.00000000E+00  0.00000000E+00
  0.00000000E+00  0.00000000E+00  0.00000000E+00
  0.00000000E+00  0.00000000E+00  0.00000000E+00
  0.00000000E+00  0.00000000E+00  0.00000000E+00
  0.00000000E+00  0.00000000E+00  0.00000000E+00
  0.00000000E+00  0.00000000E+00  0.00000000E+00
  0.00000000E+00  0.00000000E+00  0.00000000E+00
  0.00000000E+00  0.00000000E+00  0.00000000E+00
  0.00000000E+00  0.00000000E+00  0.00000000E+00
  0.00000000E+00  0.00000000E+00  0.00000000E+00
  0.00000000E+00  0.00000000E+00  0.00000000E+00
  0.00000000E+00  0.00000000E+00  0.00000000E+00
  0.00000000E+00  0.00000000E+00  0.00000000E+00
  0.00000000E+00  0.00000000E+00  0.00000000E+00
  0.00000000E+00  0.00000000E+00  0.00000000E+00
  0.00000000E+00  0.00000000E+00  0.00000000E+00
  0.00000000E+00  0.00000000E+00  0.00000000E+00
  0.00000000E+00  0.00000000E+00  0.00000000E+00
  0.00000000E+00  0.00000000E+00  0.00000000E+00
  0.00000000E+00  0.00000000E+00  0.00000000E+00
  0.00000000E+00  0.00000000E+00  0.00000000E+00
  0.00000000E+00  0.00000000E+00  0.00000000E+00
  0.00000000E+00  0.00000000E+00  0.00000000E+00
