# Supplementary material for: Thermodynamic Origin of the Photostability of the Two-Dimensional Perovskite PEA2Pb(I1–xBrx)4
Source: ACS Energy Lett. 2023 Jan 13;8(2):943–9. doi: 10.1021/acsenergylett.2c02463 (PMC9926482; doi:10.1021/acsenergylett.2c02463)
Supplement: Supplementary file 2 — nz2c02463_si_002.zip [file nz2c02463_si_002.zip › suppl/5_Br/4/POSCAR]

4                                       
   1.00000000000000     
     8.3707445009183203    0.0897143768279740   -0.0071863670472341
     0.1944454436097004    8.3458171069148612   -0.0065330138094634
     2.2503319076018551    2.2496174972349281   32.0887882533618480
   Pb   I    Br   N    C    H 
     4     6    10     8    64    96
Direct
  0.9877090440817262  0.9988760704323365  0.9991825032871753
  0.5025752077801567  0.5099104582419377  0.0022781387518947
  0.5030710394618049  0.0131191101305225  0.5008818933312388
  0.9919038217095660  0.4982104536157856  0.4979189507641713
  0.3089523786488806  0.1917719694095817  0.9969406406490118
  0.5529063546690381  0.5220346376253996  0.9019231595064986
  0.9815927574170956  0.9878934903576722  0.0990345758701375
  0.9796709721350858  0.4481051169362449  0.5981212097685092
  0.5144219640492546  0.0206743599966399  0.4009628197901305
  0.3102536246462704  0.6913281168775708  0.5028439370167002
  0.4409921583570758  0.4881673779243344  0.0964224605707743
  0.0041846771779657  0.0038910637359995  0.9044799743909706
  0.0123925307068293  0.5622502344264116  0.4037714979715517
  0.4971755602264271 -0.0047286782360656  0.5956243228939256
  0.8146489246706408  0.3218002657394965  0.0005418217829719
  0.6855571610751149  0.3186563772445222  0.4987797818853216
  0.8128385409497070  0.8206397080973867  0.4989459131927358
  0.1796807530439390  0.1849440126524433  0.5001057369627202
  0.1816986992751269  0.6888710729358698  0.0010732258369514
  0.6830776065646982  0.8169332944235392  0.0018874207248858
  0.9563420622923156  0.6054574256997574  0.9226779725080086
  0.0588913983589179  0.4029588242178092  0.0778903496084208
  0.6174998315790000  0.1023038110622307  0.9211971726863070
  0.3988066851039853  0.8895854719028969  0.0785622629852600
  0.8947653435659922  0.0422561034167242  0.5778330992789410
  0.1004732724822773  0.9451566749808880  0.4222772592450303
  0.3992744635626244  0.3839208576439017  0.5790993019358219
  0.6109400503898795  0.6005508775832715  0.4211301772843365
  0.0511136091144565  0.6164484644897201  0.8306324188600508
  0.9504175644940658  0.3847198852149001  0.1696710902165206
  0.5627978292275351  0.1166526893955423  0.8297215951802258
  0.4393791289792696  0.8824005783344715  0.1700486097233005
  0.5123847397479758  0.4891024373903528  0.5976281845584059
  0.4890686872143403  0.5073920658874467  0.4019443633306140
  0.0652370648194975  0.4816481842571637  0.9032743872076981
  0.9423376813214923  0.5208811550766578  0.0969292872132112
  0.3846388576824366  0.4369487311606118  0.6703884024480466
  0.6171928160918746  0.5637571936877950  0.3293340414849540
  0.8844136160657244  0.9500610371126734  0.6699721205328232
  0.1163881307709044  0.0528629324972130  0.3301537291168001
  0.3021147667143246  0.2963611658411470  0.6827031938532262
  0.7000752642946573  0.7035369719425337  0.3164112992476033
  0.5370355423023356  0.4310484686026039  0.6426774273468563
  0.4654481907810810  0.5718104671590236  0.3573147923066507
  0.0364651246310762  0.9715938165765151  0.6424090204706920
  0.9648732290118232  0.0305991128829215  0.3578310510825970
  0.1761970931214120  0.5909772590196044  0.7075917121985473
  0.8243868794934025  0.4075260378742430  0.2923873051251072
  0.6571829785311742  0.0618110388584807  0.7109001226854482
  0.3424750537223130  0.9419582242398907  0.2886713488393485
  0.5126281862287991  0.9889092527143089  0.9026818492920956
  0.4924672345800199  0.0116504080393201  0.0975518356813683
  0.0183277078673338  0.9336546401078661  0.5974360955229859
  0.9846209567051940  0.0636134790093647  0.4030454918245764
  0.2031702783390290  0.6823025187295350  0.8231207446189900
  0.7980928110774161  0.3191470891621609  0.1769431309594048
  0.8219445593370074  0.7966478606949241  0.6787818167959818
  0.1785783679755989  0.2065646972221596  0.3215500978127692
  0.4147725691097053  0.1830450880266722  0.8181191980304660
  0.5885404675019347  0.8161444760684279  0.1807789908362270
  0.0293619705694944  0.4638592408770120  0.8581447713036831
  0.9732937995951150  0.5378235705614802  0.1424161897010226
  0.9201309694309476  0.6968549482869771  0.8128666925050796
  0.0807896160645721  0.3034394939569427  0.1875156112123784
  0.5477284875880729  0.4062079068573146  0.7799399286554795
  0.4588898995605868  0.5914312398424055  0.2191908580779157
  0.0916398515515258  0.9046871470575508  0.7809914511672008
  0.9082124465010639  0.0958280871933907  0.2190551306856865
  0.5702534277364014  0.9642571879141076  0.8576235661713462
  0.4292358604839425  0.0348924313304368  0.1422504780201985
  0.7028011181884601  0.1974011440807932  0.8160284297362288
  0.3004025348494647  0.8011953911119840  0.1844204851934411
  0.3196423613966198  0.5844499213163895  0.6829583481221244
  0.6812675870303793  0.4154673444720450  0.3171182171517071
  0.6952952624773439  0.3416134086283134  0.7913941974418599
  0.3101893155126639  0.6563053586873855  0.2086695462075481
  0.4074156577856830  0.3260558445189776  0.7931315635798698
  0.5979974503763806  0.6727010873792465  0.2055018374837571
  0.0941739148060056  0.4502151762031417  0.7193482488894219
  0.9068790691386185  0.5474919713291146  0.2800888623428262
  0.8004184646577912  0.0821012300290123  0.6863388476143085
  0.1996379256342024  0.9212983360552299  0.3133913962096955
  0.1571435170941942  0.3031754971861557  0.7068206254701104
  0.8445355381284994  0.6953620450310565  0.2921193825198956
  0.5955601856734429  0.9087379507222897  0.7190909974683746
  0.4037704635274925  0.0952182726181050  0.2806397156766800
  0.6789678760328315  0.7764973602401877  0.7030954351956671
  0.3207386096225717  0.2273293163363342  0.2969181496300182
  0.2228172152891987  0.8252266635249745  0.7985330862083703
  0.7776105691675166  0.1760295698001577  0.2014226117158643
  0.9399249162513263  0.8398522189519744  0.7880020976780063
  0.0601728590813394  0.1602049741137012  0.2122571020839596
  0.9763368643449816  0.7217640280013522  0.9095101295529644
  0.0397368124302062  0.2855431586986400  0.0903140440997128
  0.9762790480839041  0.6078748560319612  0.9539441638834816
  0.0457164426875543  0.4022843979232045  0.0462797421873804
  0.8361351146275141  0.5805010399087011  0.9200153514814373
  0.1773541358548862  0.4312464414372719  0.0820934640547953
  0.5894797937970987  0.1029370279206369  0.9528991920246528
  0.4350436742416484  0.8860207421142899  0.0472953760290014
  0.6016483774726483  0.2207166413127798  0.9090016941291513
  0.4159352918736052  0.7730460219441813  0.0919685335670010
  0.7391488720227455  0.0690544612756610  0.9163948637513323
  0.2760352612069711  0.9177595189848730  0.0812074890083001
  0.8914448945866836  0.0204942286337089  0.5466822109247038
  0.1021018609502289  0.9596008087605261  0.4538217169698431
  0.9200798519738070  0.1629136202965464  0.5800377848876933
  0.0700891031669828  0.8267590256352881  0.4184166434423305
  0.7789723345701879  0.0230226082671818  0.5911965747620993
  0.2177328947669646  0.9620466126171012  0.4097367528402310
  0.2813340209218321  0.3993603080139502  0.5913872259408782
  0.7270126162725148  0.5843311364101293  0.4075995333866718
  0.4326739266968050  0.2619399863577820  0.5837673637413195
  0.5826220623423187  0.7236254191447440  0.4188806246435222
  0.3980572609262274  0.4126758872594632  0.5474232287050214
  0.6151327630668533  0.5625802023230295  0.4523076344955424
  0.4625226445282916  0.6124544421050032  0.5949644402091765
  0.5304533683287040  0.3809956316269334  0.4036252189654078
  0.6258833000940657  0.4842839822710444  0.5785089290526686
  0.3770118039452984  0.5175969002357816  0.4214948610219667
  0.0470909622523127  0.3682052942060067  0.9221014816831716
  0.9571055911848946  0.6359820938271242  0.0786665047894839
  0.1885769363571122  0.5184394921849640  0.9059852304407556
  0.8215968100276893  0.4784831706120776  0.0933853422166140
  0.3517718845769907  0.1811161100013055  0.6729878538902038
  0.6511540894509913  0.8193602498670094  0.3258872711373543
  0.5887803426710659  0.3080733648115909  0.6435334569793505
  0.4181620911367597  0.6963413429072530  0.3573491583896788
  0.6276867069606651  0.5078864654765618  0.6533972783232513
  0.3715875995341248  0.4998558166801358  0.3461650479491976
  0.0778809918202827  0.0950097078509153  0.6428946059838165
  0.9214474087399309  0.9082050676256095  0.3566690465024084
  0.1330011722593328  0.8909051899678664  0.6538041364157214
  0.8690238986690385  0.1134941712181411  0.3470602879587377
  0.1275572581733663  0.7053726849715762  0.7178803626594378
  0.8725319916271512  0.2924399858027033  0.2824763607495215
  0.5937386701594048  0.1654470228296576  0.7236486577120296
  0.4058078148866318  0.8385903654768664  0.2757469668913064
  0.3895394394710707  0.0386542785342137  0.9054017497563596
  0.6184664580535792  0.9700740144994268  0.0956725468774802
  0.5176937442289357  0.8750279968551166  0.9217938473197401
  0.4819012920956809  0.1240675059153747  0.0780188653900368
  0.9813895623057309  0.8097812406199321  0.5951678653573877
  0.0297343186296704  0.1840014976806855  0.4059857716934033
  0.1313321715233148  0.9510711724394985  0.5785244330893548
  0.8702311822799603  0.0520213629486912  0.4216455638699169
  0.3066369703498452  0.6214589976607670  0.8367686137645490
  0.6950971208813695  0.3802869186862648  0.1631281185569362
  0.8855950066517562  0.6923638812762574  0.6662467481313029
  0.1152556563943228  0.3103372569133481  0.3344637516689965
  0.3045898571605233  0.1220442496704213  0.8289372416726077
  0.6980309235069906  0.8776294818925687  0.1695538506557981
  0.1107622655740961  0.3674506255887083  0.8469754013409739
  0.8903437405092961  0.6334700847465426  0.1532729475024323
  0.9066951010206582  0.4216686334341416  0.8572285915640745
  0.0951585198393320  0.5810432956012885  0.1441621714788932
  0.8010543524082706  0.6471726389794489  0.8189220969686938
  0.2001257568581667  0.3527022050097980  0.1816920120447417
  0.5404467055420882  0.5192398944854463  0.7610118093507338
  0.4678729081117468  0.4779721511915794  0.2378777437424732
  0.1080058822834704  0.0170921976690142  0.7620840634158491
  0.8911290770208949  0.9831980906539085  0.2378073938657396
  0.6932362604601968  0.9132239464656837  0.8566804414896417
  0.3046995573400678  0.0813803308751422  0.1425040950747148
  0.4942914304591626  0.8723927601067329  0.8470824967145612
  0.5006299248958905  0.1295020944093383  0.1532922900575256
  0.8184006075873860  0.1465600144549279  0.8249920311343139
  0.1839072771353544  0.8518381536802172  0.1761647491388854
  0.3823191377299925  0.6949256025032506  0.6731978917070985
  0.6186273665477681  0.3053899445129687  0.3273191061332702
  0.8050998499335090  0.4039494428241097  0.7814464944136629
  0.2011229164326375  0.5935562607959717  0.2191673253285074
  0.2925239738786336  0.3761882139742059  0.7837484228633292
  0.7137424366254239  0.6230081057358017  0.2143370804481783
  0.9810001724929464  0.4565044384648480  0.7380755712626250
  0.0198354845499729  0.5398395156738479  0.2613129149148049
  0.8474405697801498  0.2022526120310965  0.6794569970291516
  0.1524811333381553  0.8011225478555934  0.3201413896850521
  0.0924847679790134  0.1935153881323891  0.7156134919888951
  0.9094589269426766  0.8045880996549150  0.2829667033653313
  0.4828440796566509  0.8924354030121119  0.7376985628920342
  0.5162164182404728  0.1119620435795244  0.2619282570931972
  0.6322258876409435  0.6564142977627170  0.7095788202344854
  0.3676492184496482  0.3474062503943177  0.2905342000781149
  0.3413879195336412  0.8756854483815202  0.7931051611874023
  0.6589165635762381  0.1256247040325171  0.2065559034342208
  0.8370870971687276  0.9003712150549258  0.7741457897294381
  0.1626349920143379  0.0990918662841856  0.2261400530890173
 
  0.00000000E+00  0.00000000E+00  0.00000000E+00
  0.00000000E+00  0.00000000E+00  0.00000000E+00
  0.00000000E+00  0.00000000E+00  0.00000000E+00
  0.00000000E+00  0.00000000E+00  0.00000000E+00
  0.00000000E+00  0.00000000E+00  0.00000000E+00
  0.00000000E+00  0.00000000E+00  0.00000000E+00
  0.00000000E+00  0.00000000E+00  0.00000000E+00
  0.00000000E+00  0.00000000E+00  0.00000000E+00
  0.00000000E+00  0.00000000E+00  0.00000000E+00
  0.00000000E+00  0.00000000E+00  0.00000000E+00
  0.00000000E+00  0.00000000E+00  0.00000000E+00
  0.00000000E+00  0.00000000E+00  0.00000000E+00
  0.00000000E+00  0.00000000E+00  0.00000000E+00
  0.00000000E+00  0.00000000E+00  0.00000000E+00
  0.00000000E+00  0.00000000E+00  0.00000000E+00
  0.00000000E+00  0.00000000E+00  0.00000000E+00
  0.00000000E+00  0.00000000E+00  0.00000000E+00
  0.00000000E+00  0.00000000E+00  0.00000000E+00
  0.00000000E+00  0.00000000E+00  0.00000000E+00
  0.00000000E+00  0.00000000E+00  0.00000000E+00
  0.00000000E+00  0.00000000E+00  0.00000000E+00
  0.00000000E+00  0.00000000E+00  0.00000000E+00
  0.00000000E+00  0.00000000E+00  0.00000000E+00
  0.00000000E+00  0.00000000E+00  0.00000000E+00
  0.00000000E+00  0.00000000E+00  0.00000000E+00
  0.00000000E+00  0.00000000E+00  0.00000000E+00
  0.00000000E+00  0.00000000E+00  0.00000000E+00
  0.00000000E+00  0.00000000E+00  0.00000000E+00
  0.00000000E+00  0.00000000E+00  0.00000000E+00
  0.00000000E+00  0.00000000E+00  0.00000000E+00
  0.00000000E+00  0.00000000E+00  0.00000000E+00
  0.00000000E+00  0.00000000E+00  0.00000000E+00
  0.00000000E+00  0.00000000E+00  0.00000000E+00
  0.00000000E+00  0.00000000E+00  0.00000000E+00
  0.00000000E+00  0.00000000E+00  0.00000000E+00
  0.00000000E+00  0.00000000E+00  0.00000000E+00
  0.00000000E+00  0.00000000E+00  0.00000000E+00
  0.00000000E+00  0.00000000E+00  0.00000000E+00
  0.00000000E+00  0.00000000E+00  0.00000000E+00
  0.00000000E+00  0.00000000E+00  0.00000000E+00
  0.00000000E+00  0.00000000E+00  0.00000000E+00
  0.00000000E+00  0.00000000E+00  0.00000000E+00
  0.00000000E+00  0.00000000E+00  0.00000000E+00
  0.00000000E+00  0.00000000E+00  0.00000000E+00
  0.00000000E+00  0.00000000E+00  0.00000000E+00
  0.00000000E+00  0.00000000E+00  0.00000000E+00
  0.00000000E+00  0.00000000E+00  0.00000000E+00
  0.00000000E+00  0.00000000E+00  0.00000000E+00
  0.00000000E+00  0.00000000E+00  0.00000000E+00
  0.00000000E+00  0.00000000E+00  0.00000000E+00
  0.00000000E+00  0.00000000E+00  0.00000000E+00
  0.00000000E+00  0.00000000E+00  0.00000000E+00
  0.00000000E+00  0.00000000E+00  0.00000000E+00
  0.00000000E+00  0.00000000E+00  0.00000000E+00
  0.00000000E+00  0.00000000E+00  0.00000000E+00
  0.00000000E+00  0.00000000E+00  0.00000000E+00
  0.00000000E+00  0.00000000E+00  0.00000000E+00
  0.00000000E+00  0.00000000E+00  0.00000000E+00
  0.00000000E+00  0.00000000E+00  0.00000000E+00
  0.00000000E+00  0.00000000E+00  0.00000000E+00
  0.00000000E+00  0.00000000E+00  0.00000000E+00
  0.00000000E+00  0.00000000E+00  0.00000000E+00
  0.00000000E+00  0.00000000E+00  0.00000000E+00
  0.00000000E+00  0.00000000E+00  0.00000000E+00
  0.00000000E+00  0.00000000E+00  0.00000000E+00
  0.00000000E+00  0.00000000E+00  0.00000000E+00
  0.00000000E+00  0.00000000E+00  0.00000000E+00
  0.00000000E+00  0.00000000E+00  0.00000000E+00
  0.00000000E+00  0.00000000E+00  0.00000000E+00
  0.00000000E+00  0.00000000E+00  0.00000000E+00
  0.00000000E+00  0.00000000E+00  0.00000000E+00
  0.00000000E+00  0.00000000E+00  0.00000000E+00
  0.00000000E+00  0.00000000E+00  0.00000000E+00
  0.00000000E+00  0.00000000E+00  0.00000000E+00
  0.00000000E+00  0.00000000E+00  0.00000000E+00
  0.00000000E+00  0.00000000E+00  0.00000000E+00
  0.00000000E+00  0.00000000E+00  0.00000000E+00
  0.00000000E+00  0.00000000E+00  0.00000000E+00
  0.00000000E+00  0.00000000E+00  0.00000000E+00
  0.00000000E+00  0.00000000E+00  0.00000000E+00
  0.00000000E+00  0.00000000E+00  0.00000000E+00
  0.00000000E+00  0.00000000E+00  0.00000000E+00
  0.00000000E+00  0.00000000E+00  0.00000000E+00
  0.00000000E+00  0.00000000E+00  0.00000000E+00
  0.00000000E+00  0.00000000E+00  0.00000000E+00
  0.00000000E+00  0.00000000E+00  0.00000000E+00
  0.00000000E+00  0.00000000E+00  0.00000000E+00
  0.00000000E+00  0.00000000E+00  0.00000000E+00
  0.00000000E+00  0.00000000E+00  0.00000000E+00
  0.00000000E+00  0.00000000E+00  0.00000000E+00
  0.00000000E+00  0.00000000E+00  0.00000000E+00
  0.00000000E+00  0.00000000E+00  0.00000000E+00
  0.00000000E+00  0.00000000E+00  0.00000000E+00
  0.00000000E+00  0.00000000E+00  0.00000000E+00
  0.00000000E+00  0.00000000E+00  0.00000000E+00
  0.00000000E+00  0.00000000E+00  0.00000000E+00
  0.00000000E+00  0.00000000E+00  0.00000000E+00
  0.00000000E+00  0.00000000E+00  0.00000000E+00
  0.00000000E+00  0.00000000E+00  0.00000000E+00
  0.00000000E+00  0.00000000E+00  0.00000000E+00
  0.00000000E+00  0.00000000E+00  0.00000000E+00
  0.00000000E+00  0.00000000E+00  0.00000000E+00
  0.00000000E+00  0.00000000E+00  0.00000000E+00
  0.00000000E+00  0.00000000E+00  0.00000000E+00
  0.00000000E+00  0.00000000E+00  0.00000000E+00
  0.00000000E+00  0.00000000E+00  0.00000000E+00
  0.00000000E+00  0.00000000E+00  0.00000000E+00
  0.00000000E+00  0.00000000E+00  0.00000000E+00
  0.00000000E+00  0.00000000E+00  0.00000000E+00
  0.00000000E+00  0.00000000E+00  0.00000000E+00
  0.00000000E+00  0.00000000E+00  0.00000000E+00
  0.00000000E+00  0.00000000E+00  0.00000000E+00
  0.00000000E+00  0.00000000E+00  0.00000000E+00
  0.00000000E+00  0.00000000E+00  0.00000000E+00
  0.00000000E+00  0.00000000E+00  0.00000000E+00
  0.00000000E+00  0.00000000E+00  0.00000000E+00
  0.00000000E+00  0.00000000E+00  0.00000000E+00
  0.00000000E+00  0.00000000E+00  0.00000000E+00
  0.00000000E+00  0.00000000E+00  0.00000000E+00
  0.00000000E+00  0.00000000E+00  0.00000000E+00
  0.00000000E+00  0.00000000E+00  0.00000000E+00
  0.00000000E+00  0.00000000E+00  0.00000000E+00
  0.00000000E+00  0.00000000E+00  0.00000000E+00
  0.00000000E+00  0.00000000E+00  0.00000000E+00
  0.00000000E+00  0.00000000E+00  0.00000000E+00
  0.00000000E+00  0.00000000E+00  0.00000000E+00
  0.00000000E+00  0.00000000E+00  0.00000000E+00
  0.00000000E+00  0.00000000E+00  0.00000000E+00
  0.00000000E+00  0.00000000E+00  0.00000000E+00
  0.00000000E+00  0.00000000E+00  0.00000000E+00
  0.00000000E+00  0.00000000E+00  0.00000000E+00
  0.00000000E+00  0.00000000E+00  0.00000000E+00
  0.00000000E+00  0.00000000E+00  0.00000000E+00
  0.00000000E+00  0.00000000E+00  0.00000000E+00
  0.00000000E+00  0.00000000E+00  0.00000000E+00
  0.00000000E+00  0.00000000E+00  0.00000000E+00
  0.00000000E+00  0.00000000E+00  0.00000000E+00
  0.00000000E+00  0.00000000E+00  0.00000000E+00
  0.00000000E+00  0.00000000E+00  0.00000000E+00
  0.00000000E+00  0.00000000E+00  0.00000000E+00
  0.00000000E+00  0.00000000E+00  0.00000000E+00
  0.00000000E+00  0.00000000E+00  0.00000000E+00
  0.00000000E+00  0.00000000E+00  0.00000000E+00
  0.00000000E+00  0.00000000E+00  0.00000000E+00
  0.00000000E+00  0.00000000E+00  0.00000000E+00
  0.00000000E+00  0.00000000E+00  0.00000000E+00
  0.00000000E+00  0.00000000E+00  0.00000000E+00
  0.00000000E+00  0.00000000E+00  0.00000000E+00
  0.00000000E+00  0.00000000E+00  0.00000000E+00
  0.00000000E+00  0.00000000E+00  0.00000000E+00
  0.00000000E+00  0.00000000E+00  0.00000000E+00
  0.00000000E+00  0.00000000E+00  0.00000000E+00
  0.00000000E+00  0.00000000E+00  0.00000000E+00
  0.00000000E+00  0.00000000E+00  0.00000000E+00
  0.00000000E+00  0.00000000E+00  0.00000000E+00
  0.00000000E+00  0.00000000E+00  0.00000000E+00
  0.00000000E+00  0.00000000E+00  0.00000000E+00
  0.00000000E+00  0.00000000E+00  0.00000000E+00
  0.00000000E+00  0.00000000E+00  0.00000000E+00
  0.00000000E+00  0.00000000E+00  0.00000000E+00
  0.00000000E+00  0.00000000E+00  0.00000000E+00
  0.00000000E+00  0.00000000E+00  0.00000000E+00
  0.00000000E+00  0.00000000E+00  0.00000000E+00
  0.00000000E+00  0.00000000E+00  0.00000000E+00
  0.00000000E+00  0.00000000E+00  0.00000000E+00
  0.00000000E+00  0.00000000E+00  0.00000000E+00
  0.00000000E+00  0.00000000E+00  0.00000000E+00
  0.00000000E+00  0.00000000E+00  0.00000000E+00
  0.00000000E+00  0.00000000E+00  0.00000000E+00
  0.00000000E+00  0.00000000E+00  0.00000000E+00
  0.00000000E+00  0.00000000E+00  0.00000000E+00
  0.00000000E+00  0.00000000E+00  0.00000000E+00
  0.00000000E+00  0.00000000E+00  0.00000000E+00
  0.00000000E+00  0.00000000E+00  0.00000000E+00
  0.00000000E+00  0.00000000E+00  0.00000000E+00
  0.00000000E+00  0.00000000E+00  0.00000000E+00
  0.00000000E+00  0.00000000E+00  0.00000000E+00
  0.00000000E+00  0.00000000E+00  0.00000000E+00
  0.00000000E+00  0.00000000E+00  0.00000000E+00
  0.00000000E+00  0.00000000E+00  0.00000000E+00
  0.00000000E+00  0.00000000E+00  0.00000000E+00
  0.00000000E+00  0.00000000E+00  0.00000000E+00
  0.00000000E+00  0.00000000E+00  0.00000000E+00
  0.00000000E+00  0.00000000E+00  0.00000000E+00
  0.00000000E+00  0.00000000E+00  0.00000000E+00
  0.00000000E+00  0.00000000E+00  0.00000000E+00
  0.00000000E+00  0.00000000E+00  0.00000000E+00
  0.00000000E+00  0.00000000E+00  0.00000000E+00
