# Supplementary material for: Thermodynamic Origin of the Photostability of the Two-Dimensional Perovskite PEA2Pb(I1–xBrx)4
Source: ACS Energy Lett. 2023 Jan 13;8(2):943–9. doi: 10.1021/acsenergylett.2c02463 (PMC9926482; doi:10.1021/acsenergylett.2c02463)
Supplement: Supplementary file 2 — nz2c02463_si_002.zip [file nz2c02463_si_002.zip › suppl/5_Br/3/POSCAR]

3                                       
   1.00000000000000     
     8.3684954046624593    0.0860063079205569   -0.0101273250796571
     0.1905246760979860    8.3552133547384688   -0.0022464179208108
     2.2374282692250063    2.2678129244784606   32.0516689568353996
   Pb   I    Br   N    C    H 
     4     6    10     8    64    96
Direct
  0.9879322550949309  0.9959812721994689  0.0010041544262441
  0.5025445875497080  0.5092444586351785  0.9995453222571486
  0.5049896101888152  0.0111361852959445  0.4988409743341454
  0.9896925456652987  0.4960080710454076  0.4998528186465466
  0.3071904801749701  0.1912013403428930  0.9973667880095206
  0.0216299671413221  0.0120420672301951  0.9004421896298455
  0.9857083599623409  0.9865192439643650  0.1006493162038872
  0.9785745201086529  0.4435185957708733  0.5998597198228469
  0.0201548169917906  0.5534529799627136  0.3998425885660764
  0.3064837188512914  0.6926202741293220  0.5037892608451273
  0.4457871407353082  0.4879821004472277  0.0940400936598795
  0.5618327108300835  0.5136878643145376  0.9051943120233468
  0.5069775473778865  0.0054970906765567  0.4047989584596196
  0.4980825558597577  0.9930952618421125  0.5940015995182493
  0.8110486417855528  0.3172873121806792  0.0022470271804521
  0.6842978643282490  0.3183797019863037  0.4971880096261307
  0.8143098075739005  0.8195447961485632  0.4977403054982163
  0.1823355649446344  0.1866376651681959  0.5010332208129622
  0.1794743089477510  0.6868382957815021  0.0002720517722064
  0.6825483686011261  0.8148448137202446  0.0004331986257558
  0.9415643969714987  0.5994289248577215  0.9233867889106563
  0.0609081636510835  0.4026287598616092  0.0778532421331951
  0.6113694988228263  0.1112672006243462  0.9206945285931720
  0.4032338521076465  0.8888412395285655  0.0780980757255307
  0.8955583717135204  0.0396366440794251  0.5775174727786578
  0.1072758721159054  0.9587369018254259  0.4218407508117055
  0.3983828302457349  0.3815866143223626  0.5788346969261089
  0.6028204533069147  0.6108222079605368  0.4214861055258596
  0.0534475892309042  0.6171454214145680  0.8313770936032256
  0.9510208429833630  0.3847114852795806  0.1696478203218338
  0.5609901441255370  0.1177012432821220  0.8297663670918206
  0.4434173258673693  0.8827818669609727  0.1697109961191403
  0.5110254510182539  0.4869884851099046  0.5974473233357226
  0.4888865718937909  0.5087147673979553  0.4022083015020947
  0.0599075077594122  0.4828272500550970  0.9045944894884600
  0.9439856136309729  0.5202062931428415  0.0967680933626237
  0.3835259223930972  0.4365266768979449  0.6704967992164825
  0.6167939643697048  0.5635017040547967  0.3293983554045265
  0.8839581663902591  0.9466515812510948  0.6698903313974208
  0.1164392200619278  0.0518936299640288  0.3297420525069824
  0.3010097638814522  0.2964909758263595  0.6833991029638363
  0.6993586866338954  0.7034872023524908  0.3164990038580789
  0.5354429937288760  0.4294478862105063  0.6426226273524254
  0.4649321545692527  0.5704821884231048  0.3573119602705948
  0.0362033484069513  0.9694423958980007  0.6424365852747693
  0.9644879690195888  0.0293680493590072  0.3573058005996810
  0.1768827328801455  0.5917886037201643  0.7078419677622217
  0.8235294444191084  0.4081304442779035  0.2921503325955545
  0.6563690804586541  0.0571009692338826  0.7108467455201307
  0.3444849239313075  0.9413401762497924  0.2889269128964317
  0.5132972740756305  0.9900453510406877  0.9027714663618986
  0.4989525549927097  0.0096813932487245  0.0969334916940898
  0.0192547323315680  0.9317653278236631  0.5973438376692490
  0.9829505750248596  0.0667249965677068  0.4023536354591792
  0.2057646435904043  0.6828620963086872  0.8240041935715927
  0.7985073422548354  0.3193571698401392  0.1768193773562577
  0.8216370844699092  0.7931593344690464  0.6785050468878606
  0.1788350329511051  0.2053915817735783  0.3211651754917497
  0.4117602996109425  0.1844385569627600  0.8192366333943188
  0.5914432897051884  0.8149723286712749  0.1808529323450605
  0.0307544342724843  0.4648695241567308  0.8589562784486838
  0.9743940146494836  0.5374701053345917  0.1423034840494825
  0.9230919880602152  0.6966326591669881  0.8130437900061209
  0.0812427650438630  0.3035248204702561  0.1876101598860805
  0.5417942309283206  0.4090055012063710  0.7808013505720779
  0.4582981418414847  0.5918537453208147  0.2190755145920132
  0.0952926610256911  0.9034102878031515  0.7809272741773023
  0.9081322720055761  0.0963879137921963  0.2191547208218923
  0.5710684024691710  0.9654819961375540  0.8576889688889563
  0.4361017414961636  0.0347739868288025  0.1416134436413729
  0.7001790707610029  0.1984871630091326  0.8152582487165179
  0.3031116400443978  0.8031980620327774  0.1838449062506029
  0.3193324066078952  0.5843987883057902  0.6828350320339084
  0.6809817430664725  0.4155852540876611  0.3171170688294924
  0.6905921032760680  0.3434923712300612  0.7910555882277949
  0.3106167989671015  0.6585409291507984  0.2082882220395242
  0.4024538722113481  0.3282854640981382  0.7946314705218437
  0.5987198338050355  0.6713915248336522  0.2055957057137648
  0.0949254194465531  0.4515464690514474  0.7202129785741359
  0.9054744589975559  0.5483319130900832  0.2797571808661352
  0.8000489397041367  0.0779367610605123  0.6864760806370173
  0.2006711162230272  0.9205373527476216  0.3132439218102173
  0.1570009747444110  0.3041911368047365  0.7079119643464352
  0.8434107692031187  0.6957436217307823  0.2920162376013185
  0.5945605702738914  0.9041004382110077  0.7187450218769021
  0.4063737616748773  0.0943587110549250  0.2811507590653221
  0.6785547624945555  0.7722859731489650  0.7027758713793425
  0.3224856463052541  0.2261352352274686  0.2971444952880464
  0.2260300694500930  0.8245660146531432  0.7988998239458615
  0.7776998616656239  0.1764714648842443  0.2013903217013578
  0.9434360350481769  0.8387824962219670  0.7878489306967871
  0.0603327028741975  0.1605003706809407  0.2124237707966107
  0.9597729680388469  0.7166642170593027  0.9107192799571319
  0.0425083892032186  0.2855632354349871  0.0905596464868937
  0.9551490035191784  0.6008746304691958  0.9550005105907713
  0.0471335754305690  0.4010789496719737  0.0462549539236273
  0.8234090495933442  0.5696068887902906  0.9191384557589488
  0.1795097683689397  0.4317156112574868  0.0817506176679247
  0.5831883779334931  0.1123882293521877  0.9524258086745343
  0.4379844242934881  0.8856648704859988  0.0467023907900103
  0.5906499036825061  0.2284599129176535  0.9082157635145782
  0.4201967200409385  0.7719509792145226  0.0912750095707073
  0.7340960081522953  0.0839876679011926  0.9159904536568670
  0.2807128025053328  0.9176325906319875  0.0811463964840480
  0.8933060983095142  0.0184862674742375  0.5462784737101977
  0.1105973770758466  0.9791422241770735  0.4530957935834746
  0.9201024216668363  0.1601985745575876  0.5799433323715083
  0.0826652707994587  0.8381821595207559  0.4194907423290451
  0.7794072701414420  0.0196416378160931  0.5906052808272678
  0.2230402544138550  0.9788053052958511  0.4085541501607746
  0.2806109013191516  0.3958011055683141  0.5913395790555795
  0.7202095486926406  0.5976197591695680  0.4085443941064701
  0.4326830207651498  0.2598335687206748  0.5831921557831619
  0.5691902626942723  0.7327428252856695  0.4181116306063788
  0.3962815387317097  0.4112166888468248  0.5471698069175159
  0.6058304877820639  0.5772003212345994  0.4529451632869199
  0.4611826635962994  0.6101733792201506  0.5946141470871947
  0.5377440616378200  0.3850577750630589  0.4043194529734261
  0.6247678618227470  0.4822266253229280  0.5784191929075068
  0.3752411778974605  0.5129484963639203  0.4213134181036465
  0.0460910459754701  0.3677472865363697  0.9229433008942509
  0.9589502565867343  0.6351191762460553  0.0784189290648550
  0.1800005654997097  0.5265315063227881  0.9083810856882929
  0.8233388898051403  0.4776655710479623  0.0930940112247665
  0.3499793183652876  0.1809815579323563  0.6738324410097152
  0.6505454221025865  0.8189654616163066  0.3261192763887629
  0.5865848830044370  0.3064068348446171  0.6436385332610526
  0.4155041684416403  0.6941249711343279  0.3569792962448058
  0.6267838836734678  0.5059383632798112  0.6531824240999641
  0.3724260823554021  0.4965210835867013  0.3462964386262131
  0.0768071965442065  0.0930062838768487  0.6430481236199291
  0.9234332106530199  0.9059477155008473  0.3567457046240948
  0.1330509479166304  0.8893695139185883  0.6539118898747575
  0.8676276654946212  0.1097784745739393  0.3460008812340716
  0.1288158589735249  0.7064690751997070  0.7179130513521796
  0.8717360418225153  0.2934038820975106  0.2821477856282772
  0.5928374784621092  0.1603971468934400  0.7236600465555666
  0.4081797827380714  0.8381037135953817  0.2761329753626336
  0.3877813237501135  0.0327140867802397  0.9055706053211288
  0.6243315486719788  0.9662200882508220  0.0952187641270808
  0.5250198489548950  0.8779526537753479  0.9223662744612107
  0.4902913275168129  0.1218400030274904  0.0771936747764874
  0.9830935942243723  0.8077911979488602  0.5949811808844773
  0.0193234609385143  0.1906523974710388  0.4046725377139033
  0.1325650588798223  0.9499673487359543  0.5785937127065830
  0.8702343683925624  0.0481081793470179  0.4213229710330121
  0.3087372758137257  0.6227764324784246  0.8381109033353462
  0.6957499234988311  0.3804659541720728  0.1628650329646076
  0.8855022677931284  0.6893477620999773  0.6659073466999600
  0.1148769677192056  0.3091940899902924  0.3337418324869372
  0.3022157110411460  0.1232213998427393  0.8305937614551098
  0.7019105201256199  0.8752553065098144  0.1698429757215698
  0.1148885017022603  0.3697526873113158  0.8484786587602603
  0.8914412505319870  0.6331201572799552  0.1530247692902514
  0.9094393980209095  0.4204009715545867  0.8569453117017358
  0.0962454239966414  0.5807551538964633  0.1441552393740184
  0.8039631871021016  0.6467435241708838  0.8188892025447999
  0.2006697411001795  0.3527827357143083  0.1818442439841894
  0.5329775594351170  0.5227742099145928  0.7622402304696572
  0.4653838948413223  0.4784199294442683  0.2378390895670207
  0.1123910458034624  0.0150287719974678  0.7617345606123400
  0.8907407478349451  0.9839371685610697  0.2379747937134395
  0.6949294758510028  0.9169246872600191  0.8566511001791046
  0.3123507503116708  0.0833964149963101  0.1417137730434553
  0.4963774321206166  0.8721674018585673  0.8473338501907067
  0.5093367338079157  0.1281513853733597  0.1525164758264483
  0.8167326541702888  0.1472608210981923  0.8233181825518822
  0.1873671202607980  0.8549838454064361  0.1753324200974395
  0.3818844209369921  0.6944984171510374  0.6725941990987722
  0.6185758331017818  0.3054423040654742  0.3273955240733042
  0.7997871154046379  0.4059386897564797  0.7804696971326844
  0.2004998789855582  0.5973225118377127  0.2186829601171453
  0.2866590296953513  0.3786442813913422  0.7860199497002721
  0.7137161668825657  0.6204062427451277  0.2146373454689541
  0.9825016804739165  0.4585445869541125  0.7392286851107156
  0.0180332502135269  0.5412466123060433  0.2607834522353453
  0.8472855941234542  0.1980442620489703  0.6798386959004343
  0.1535054671492567  0.8003891132151316  0.3198951849239283
  0.0921294832750815  0.1949585551436901  0.7170664183122133
  0.9083388659535622  0.8049371098825252  0.2828715537668349
  0.4814274383421162  0.8873567288459611  0.7371657178552401
  0.5197732952178371  0.1110664838119633  0.2628467664613559
  0.6318872470741053  0.6521818351469725  0.7091603391046887
  0.3695254442017143  0.3461343285077083  0.2908954739708503
  0.3446281254192080  0.8751484989163637  0.7935532190488610
  0.6589324830150796  0.1261681351765803  0.2065260177656794
  0.8409324410994701  0.8986559202130334  0.7736412874758183
  0.1626616627532203  0.0993155570842827  0.2263843052410772
 
  0.00000000E+00  0.00000000E+00  0.00000000E+00
  0.00000000E+00  0.00000000E+00  0.00000000E+00
  0.00000000E+00  0.00000000E+00  0.00000000E+00
  0.00000000E+00  0.00000000E+00  0.00000000E+00
  0.00000000E+00  0.00000000E+00  0.00000000E+00
  0.00000000E+00  0.00000000E+00  0.00000000E+00
  0.00000000E+00  0.00000000E+00  0.00000000E+00
  0.00000000E+00  0.00000000E+00  0.00000000E+00
  0.00000000E+00  0.00000000E+00  0.00000000E+00
  0.00000000E+00  0.00000000E+00  0.00000000E+00
  0.00000000E+00  0.00000000E+00  0.00000000E+00
  0.00000000E+00  0.00000000E+00  0.00000000E+00
  0.00000000E+00  0.00000000E+00  0.00000000E+00
  0.00000000E+00  0.00000000E+00  0.00000000E+00
  0.00000000E+00  0.00000000E+00  0.00000000E+00
  0.00000000E+00  0.00000000E+00  0.00000000E+00
  0.00000000E+00  0.00000000E+00  0.00000000E+00
  0.00000000E+00  0.00000000E+00  0.00000000E+00
  0.00000000E+00  0.00000000E+00  0.00000000E+00
  0.00000000E+00  0.00000000E+00  0.00000000E+00
  0.00000000E+00  0.00000000E+00  0.00000000E+00
  0.00000000E+00  0.00000000E+00  0.00000000E+00
  0.00000000E+00  0.00000000E+00  0.00000000E+00
  0.00000000E+00  0.00000000E+00  0.00000000E+00
  0.00000000E+00  0.00000000E+00  0.00000000E+00
  0.00000000E+00  0.00000000E+00  0.00000000E+00
  0.00000000E+00  0.00000000E+00  0.00000000E+00
  0.00000000E+00  0.00000000E+00  0.00000000E+00
  0.00000000E+00  0.00000000E+00  0.00000000E+00
  0.00000000E+00  0.00000000E+00  0.00000000E+00
  0.00000000E+00  0.00000000E+00  0.00000000E+00
  0.00000000E+00  0.00000000E+00  0.00000000E+00
  0.00000000E+00  0.00000000E+00  0.00000000E+00
  0.00000000E+00  0.00000000E+00  0.00000000E+00
  0.00000000E+00  0.00000000E+00  0.00000000E+00
  0.00000000E+00  0.00000000E+00  0.00000000E+00
  0.00000000E+00  0.00000000E+00  0.00000000E+00
  0.00000000E+00  0.00000000E+00  0.00000000E+00
  0.00000000E+00  0.00000000E+00  0.00000000E+00
  0.00000000E+00  0.00000000E+00  0.00000000E+00
  0.00000000E+00  0.00000000E+00  0.00000000E+00
  0.00000000E+00  0.00000000E+00  0.00000000E+00
  0.00000000E+00  0.00000000E+00  0.00000000E+00
  0.00000000E+00  0.00000000E+00  0.00000000E+00
  0.00000000E+00  0.00000000E+00  0.00000000E+00
  0.00000000E+00  0.00000000E+00  0.00000000E+00
  0.00000000E+00  0.00000000E+00  0.00000000E+00
  0.00000000E+00  0.00000000E+00  0.00000000E+00
  0.00000000E+00  0.00000000E+00  0.00000000E+00
  0.00000000E+00  0.00000000E+00  0.00000000E+00
  0.00000000E+00  0.00000000E+00  0.00000000E+00
  0.00000000E+00  0.00000000E+00  0.00000000E+00
  0.00000000E+00  0.00000000E+00  0.00000000E+00
  0.00000000E+00  0.00000000E+00  0.00000000E+00
  0.00000000E+00  0.00000000E+00  0.00000000E+00
  0.00000000E+00  0.00000000E+00  0.00000000E+00
  0.00000000E+00  0.00000000E+00  0.00000000E+00
  0.00000000E+00  0.00000000E+00  0.00000000E+00
  0.00000000E+00  0.00000000E+00  0.00000000E+00
  0.00000000E+00  0.00000000E+00  0.00000000E+00
  0.00000000E+00  0.00000000E+00  0.00000000E+00
  0.00000000E+00  0.00000000E+00  0.00000000E+00
  0.00000000E+00  0.00000000E+00  0.00000000E+00
  0.00000000E+00  0.00000000E+00  0.00000000E+00
  0.00000000E+00  0.00000000E+00  0.00000000E+00
  0.00000000E+00  0.00000000E+00  0.00000000E+00
  0.00000000E+00  0.00000000E+00  0.00000000E+00
  0.00000000E+00  0.00000000E+00  0.00000000E+00
  0.00000000E+00  0.00000000E+00  0.00000000E+00
  0.00000000E+00  0.00000000E+00  0.00000000E+00
  0.00000000E+00  0.00000000E+00  0.00000000E+00
  0.00000000E+00  0.00000000E+00  0.00000000E+00
  0.00000000E+00  0.00000000E+00  0.00000000E+00
  0.00000000E+00  0.00000000E+00  0.00000000E+00
  0.00000000E+00  0.00000000E+00  0.00000000E+00
  0.00000000E+00  0.00000000E+00  0.00000000E+00
  0.00000000E+00  0.00000000E+00  0.00000000E+00
  0.00000000E+00  0.00000000E+00  0.00000000E+00
  0.00000000E+00  0.00000000E+00  0.00000000E+00
  0.00000000E+00  0.00000000E+00  0.00000000E+00
  0.00000000E+00  0.00000000E+00  0.00000000E+00
  0.00000000E+00  0.00000000E+00  0.00000000E+00
  0.00000000E+00  0.00000000E+00  0.00000000E+00
  0.00000000E+00  0.00000000E+00  0.00000000E+00
  0.00000000E+00  0.00000000E+00  0.00000000E+00
  0.00000000E+00  0.00000000E+00  0.00000000E+00
  0.00000000E+00  0.00000000E+00  0.00000000E+00
  0.00000000E+00  0.00000000E+00  0.00000000E+00
  0.00000000E+00  0.00000000E+00  0.00000000E+00
  0.00000000E+00  0.00000000E+00  0.00000000E+00
  0.00000000E+00  0.00000000E+00  0.00000000E+00
  0.00000000E+00  0.00000000E+00  0.00000000E+00
  0.00000000E+00  0.00000000E+00  0.00000000E+00
  0.00000000E+00  0.00000000E+00  0.00000000E+00
  0.00000000E+00  0.00000000E+00  0.00000000E+00
  0.00000000E+00  0.00000000E+00  0.00000000E+00
  0.00000000E+00  0.00000000E+00  0.00000000E+00
  0.00000000E+00  0.00000000E+00  0.00000000E+00
  0.00000000E+00  0.00000000E+00  0.00000000E+00
  0.00000000E+00  0.00000000E+00  0.00000000E+00
  0.00000000E+00  0.00000000E+00  0.00000000E+00
  0.00000000E+00  0.00000000E+00  0.00000000E+00
  0.00000000E+00  0.00000000E+00  0.00000000E+00
  0.00000000E+00  0.00000000E+00  0.00000000E+00
  0.00000000E+00  0.00000000E+00  0.00000000E+00
  0.00000000E+00  0.00000000E+00  0.00000000E+00
  0.00000000E+00  0.00000000E+00  0.00000000E+00
  0.00000000E+00  0.00000000E+00  0.00000000E+00
  0.00000000E+00  0.00000000E+00  0.00000000E+00
  0.00000000E+00  0.00000000E+00  0.00000000E+00
  0.00000000E+00  0.00000000E+00  0.00000000E+00
  0.00000000E+00  0.00000000E+00  0.00000000E+00
  0.00000000E+00  0.00000000E+00  0.00000000E+00
  0.00000000E+00  0.00000000E+00  0.00000000E+00
  0.00000000E+00  0.00000000E+00  0.00000000E+00
  0.00000000E+00  0.00000000E+00  0.00000000E+00
  0.00000000E+00  0.00000000E+00  0.00000000E+00
  0.00000000E+00  0.00000000E+00  0.00000000E+00
  0.00000000E+00  0.00000000E+00  0.00000000E+00
  0.00000000E+00  0.00000000E+00  0.00000000E+00
  0.00000000E+00  0.00000000E+00  0.00000000E+00
  0.00000000E+00  0.00000000E+00  0.00000000E+00
  0.00000000E+00  0.00000000E+00  0.00000000E+00
  0.00000000E+00  0.00000000E+00  0.00000000E+00
  0.00000000E+00  0.00000000E+00  0.00000000E+00
  0.00000000E+00  0.00000000E+00  0.00000000E+00
  0.00000000E+00  0.00000000E+00  0.00000000E+00
  0.00000000E+00  0.00000000E+00  0.00000000E+00
  0.00000000E+00  0.00000000E+00  0.00000000E+00
  0.00000000E+00  0.00000000E+00  0.00000000E+00
  0.00000000E+00  0.00000000E+00  0.00000000E+00
  0.00000000E+00  0.00000000E+00  0.00000000E+00
  0.00000000E+00  0.00000000E+00  0.00000000E+00
  0.00000000E+00  0.00000000E+00  0.00000000E+00
  0.00000000E+00  0.00000000E+00  0.00000000E+00
  0.00000000E+00  0.00000000E+00  0.00000000E+00
  0.00000000E+00  0.00000000E+00  0.00000000E+00
  0.00000000E+00  0.00000000E+00  0.00000000E+00
  0.00000000E+00  0.00000000E+00  0.00000000E+00
  0.00000000E+00  0.00000000E+00  0.00000000E+00
  0.00000000E+00  0.00000000E+00  0.00000000E+00
  0.00000000E+00  0.00000000E+00  0.00000000E+00
  0.00000000E+00  0.00000000E+00  0.00000000E+00
  0.00000000E+00  0.00000000E+00  0.00000000E+00
  0.00000000E+00  0.00000000E+00  0.00000000E+00
  0.00000000E+00  0.00000000E+00  0.00000000E+00
  0.00000000E+00  0.00000000E+00  0.00000000E+00
  0.00000000E+00  0.00000000E+00  0.00000000E+00
  0.00000000E+00  0.00000000E+00  0.00000000E+00
  0.00000000E+00  0.00000000E+00  0.00000000E+00
  0.00000000E+00  0.00000000E+00  0.00000000E+00
  0.00000000E+00  0.00000000E+00  0.00000000E+00
  0.00000000E+00  0.00000000E+00  0.00000000E+00
  0.00000000E+00  0.00000000E+00  0.00000000E+00
  0.00000000E+00  0.00000000E+00  0.00000000E+00
  0.00000000E+00  0.00000000E+00  0.00000000E+00
  0.00000000E+00  0.00000000E+00  0.00000000E+00
  0.00000000E+00  0.00000000E+00  0.00000000E+00
  0.00000000E+00  0.00000000E+00  0.00000000E+00
  0.00000000E+00  0.00000000E+00  0.00000000E+00
  0.00000000E+00  0.00000000E+00  0.00000000E+00
  0.00000000E+00  0.00000000E+00  0.00000000E+00
  0.00000000E+00  0.00000000E+00  0.00000000E+00
  0.00000000E+00  0.00000000E+00  0.00000000E+00
  0.00000000E+00  0.00000000E+00  0.00000000E+00
  0.00000000E+00  0.00000000E+00  0.00000000E+00
  0.00000000E+00  0.00000000E+00  0.00000000E+00
  0.00000000E+00  0.00000000E+00  0.00000000E+00
  0.00000000E+00  0.00000000E+00  0.00000000E+00
  0.00000000E+00  0.00000000E+00  0.00000000E+00
  0.00000000E+00  0.00000000E+00  0.00000000E+00
  0.00000000E+00  0.00000000E+00  0.00000000E+00
  0.00000000E+00  0.00000000E+00  0.00000000E+00
  0.00000000E+00  0.00000000E+00  0.00000000E+00
  0.00000000E+00  0.00000000E+00  0.00000000E+00
  0.00000000E+00  0.00000000E+00  0.00000000E+00
  0.00000000E+00  0.00000000E+00  0.00000000E+00
  0.00000000E+00  0.00000000E+00  0.00000000E+00
  0.00000000E+00  0.00000000E+00  0.00000000E+00
  0.00000000E+00  0.00000000E+00  0.00000000E+00
  0.00000000E+00  0.00000000E+00  0.00000000E+00
  0.00000000E+00  0.00000000E+00  0.00000000E+00
  0.00000000E+00  0.00000000E+00  0.00000000E+00
  0.00000000E+00  0.00000000E+00  0.00000000E+00
  0.00000000E+00  0.00000000E+00  0.00000000E+00
  0.00000000E+00  0.00000000E+00  0.00000000E+00
  0.00000000E+00  0.00000000E+00  0.00000000E+00
  0.00000000E+00  0.00000000E+00  0.00000000E+00
