# Supplementary material for: Thermodynamic Origin of the Photostability of the Two-Dimensional Perovskite PEA2Pb(I1–xBrx)4
Source: ACS Energy Lett. 2023 Jan 13;8(2):943–9. doi: 10.1021/acsenergylett.2c02463 (PMC9926482; doi:10.1021/acsenergylett.2c02463)
Supplement: Supplementary file 2 — nz2c02463_si_002.zip [file nz2c02463_si_002.zip › suppl/5_Br/2/POSCAR]

2                                       
   1.00000000000000     
     8.3726671767527563    0.0899306295440346   -0.0006600302227279
     0.1944693460734467    8.3563989128747664   -0.0027575792910384
     2.2755362612344374    2.2664917488444183   32.0247745951638976
   Pb   I    Br   N    C    H 
     4     6    10     8    64    96
Direct
  0.9876975859565332  0.9954077377038767  0.9983819087828752
  0.5021493547799478  0.5104658658178849  0.9972670332518596
  0.5042562671664881  0.0120923510752289  0.4961795185657352
  0.9900157671843075  0.4973450587185118  0.4969032763165744
  0.3058107422996171  0.1927360409728888  0.9958607344010096
  0.4519072790960989  0.4801732606864558  0.0979210660052932
  0.9824062242054781  0.9863028093780980  0.0986456859765221
  0.9782619813105300  0.4455431636668340  0.5976397718543549
  0.4901979227732547  0.9747416622227608  0.5976279750571331
  0.3069534067436756  0.6920730908660725  0.5023927981812186
  0.5655393455206622  0.5154824164497178  0.9033442325349794
  0.0018992012801113  0.0031029593978759  0.9037781182657628
  0.0115554708571077  0.5621083995742332  0.4030062766310838
  0.5082035044394880  0.0019068351959735  0.4025392265714923
  0.8111135809468926  0.3179041881211374 -0.0005191042489293
  0.6839378767962524  0.3178695543344038  0.4970494817135665
  0.8133123765217352  0.8180181928981940  0.4974928173520037
  0.1829698877287661  0.1857515532606368  0.4981959750823300
  0.1789144148819367  0.6869604900976938  0.9999041016279294
  0.6820185039490342  0.8143460250778105  0.0005298354326544
  0.9437225268912077  0.6044667823264563  0.9227351659042532
  0.0477963750061123  0.4011985569333891  0.0769572300434005
  0.6162889656703038  0.1094636863643931  0.9205138192915918
  0.4001479409933432  0.8963535477090170  0.0774152344972445
  0.9020708565078071  0.0408072069933977  0.5764187130311144
  0.1061905155833140  0.9455485708546780  0.4211819522432842
  0.3971340573767504  0.3867118235909477  0.5785483102592430
  0.6091608093065172  0.6076756638104692  0.4207753069366844
  0.0536717723077824  0.6158135272505941  0.8317442927673155
  0.9515933771524941  0.3842573689005570  0.1695670293733064
  0.5614921424805853  0.1171809711044466  0.8300185136935136
  0.4418173006541832  0.8827952687981951  0.1696978385117155
  0.5120703198804312  0.4885927021418891  0.5973755250395899
  0.4905463912826937  0.5087642701972771  0.4021783976626251
  0.0589090317798811  0.4827038681846051  0.9047765927796150
  0.9385671179128484  0.5229095451069751  0.0969418020851815
  0.3840400981476680  0.4365733352313894  0.6705191302575875
  0.6171225271309265  0.5636114049822787  0.3293012650934728
  0.8838422714640337  0.9474183962031336  0.6698626577939912
  0.1165579254627090  0.0530487325579111  0.3300160593423032
  0.3013263812555620  0.2965904289233445  0.6833143376970332
  0.7000776014849229  0.7033893133723577  0.3164659657886162
  0.5359491756002391  0.4296177391096309  0.6425101751070994
  0.4653284590756173  0.5709098599107795  0.3573594484680147
  0.0360467005320246  0.9695423856829215  0.6422581348478279
  0.9645130580779471  0.0303973454633301  0.3575870254715884
  0.1772530905943517  0.5914873613874395  0.7081143471997017
  0.8245627740547843  0.4077793979062291  0.2922966858928729
  0.6577245357472040  0.0587151212637131  0.7114163566456821
  0.3443194541995366  0.9425563943370971  0.2889575448090505
  0.5145620950666039  0.9904962551488231  0.9029912678510089
  0.4971860136383756  0.0133957906185402  0.0970207610140403
  0.0210350272319158  0.9304341753925012  0.5971644559706064
  0.9852514998608858  0.0611500724654654  0.4029731631562195
  0.2059558838453390  0.6817795541624032  0.8248052861619064
  0.7992277595913796  0.3190084158815386  0.1769874435483906
  0.8218640779931135  0.7940056261833165  0.6789070819083545
  0.1792605523179357  0.2065087347941776  0.3216701517322553
  0.4122910164594843  0.1836002903048560  0.8194585150785575
  0.5901096252979322  0.8156482880884633  0.1808177594881106
  0.0305643837171845  0.4630569965364514  0.8591528195733940
  0.9746847728459955  0.5373250408782941  0.1422639256529110
  0.9234980623462283  0.6967850372107335  0.8137866662072528
  0.0819241766199648  0.3029593096124275  0.1874023878248274
  0.5418361020809683  0.4083992710491071  0.7810031210697503
  0.4576063894839099  0.5932277225730090  0.2195360583983564
  0.0958218790607610  0.9054738308622693  0.7827977806987696
  0.9091129660353034  0.0954750363610079  0.2190041554735300
  0.5715348731984022  0.9648246312496835  0.8578585615598665
  0.4338198675389273  0.0354957288385259  0.1418778376283885
  0.7004428751518464  0.1986195681525710  0.8156564479261932
  0.3018789139764999  0.8029737334801268  0.1839898093460441
  0.3200107074442821  0.5842179789298610  0.6831145610225602
  0.6813565639909996  0.4155447532275324  0.3170814618903350
  0.6905732954486540  0.3435597128658094  0.7914196125377330
  0.3097947514344983  0.6588936134715515  0.2086553670518602
  0.4027067914283414  0.3272639129101391  0.7947936564674295
  0.5978257121433046  0.6727306208501532  0.2058213173547492
  0.0949348121193201  0.4513236476757596  0.7202686728120195
  0.9069137031054406  0.5477322099389640  0.2799972486730280
  0.8004874650786348  0.0790201251647579  0.6865473881535036
  0.2004835843627465  0.9217212807473446  0.3133420691749548
  0.1570964785261548  0.3040603484332008  0.7078354533909109
  0.8446643883601564  0.6953165287452031  0.2921219830732368
  0.5964834187484663  0.9057462992388084  0.7197787512044097
  0.4062269498340017  0.0955066873274876  0.2812305236472653
  0.6798341703112298  0.7735341295935736  0.7037307493129664
  0.3226217431207361  0.2272083547867359  0.2974212709454682
  0.2264138106034504  0.8250986693609371  0.8004047652792351
  0.7785273722248400  0.1758654710222562  0.2014466409335750
  0.9440525075119395  0.8406840570412299  0.7893697243172070
  0.0611515708302256  0.1597425442092560  0.2121692744018185
  0.9647579427215276  0.7208268470306860  0.9098013069448223
  0.0279230392724006  0.2847848865052031  0.0900310199494516
  0.9562813257961783  0.6068711900120211  0.9543904311722957
  0.0283855055191689  0.3995038242848011  0.0456219367906279
  0.8251531432613611  0.5771871290406704  0.9183624717045884
  0.1679509423256941  0.4260967252887002  0.0796207870093832
  0.5884830288297054  0.1125190734721940  0.9522464123648814
  0.4367398231136655  0.8928612568128472  0.0461015659580891
  0.5981722667821404  0.2264164804980074  0.9076704171990728
  0.4145131241530041  0.7792100095159964  0.0906980728202954
  0.7384922586893633  0.0782657457238312  0.9157828122769515
  0.2779996779556576  0.9272230892035939  0.0801086537731166
  0.9005103163380501  0.0182735195233852  0.5452461007500206
  0.1097957686702971  0.9593080612678194  0.4527723504048015
  0.9289554446184343  0.1609574533423688  0.5785615035914120
  0.0777580659185455  0.8267588103218099  0.4173773352025525
  0.7852610258648873  0.0235161119520684  0.5894276561764271
  0.2222831784825521  0.9649487832646366  0.4080796870816529
  0.2792799104437386  0.4032336330206134  0.5909036947993258
  0.7259326787051064  0.5917659858519826  0.4076284703387336
  0.4281789920443545  0.2644584593351426  0.5829307045996615
  0.5780940927554472  0.7301371383611215  0.4172968752798258
  0.3964119745884938  0.4167175071198708  0.5468444361606742
  0.6124546031906251  0.5744906929554316  0.4522825934938374
  0.4646747309911399  0.6127155052116635  0.5947879194169360
  0.5361251776711375  0.3839040090357783  0.4041594621745505
  0.6256538518048641  0.4821993277930462  0.5782521185663170
  0.3783955554858316  0.5163120812552513  0.4218705361054627
  0.0409186716121996  0.3695204038196296  0.9237166118679246
  0.9563926256061904  0.6375668187575350  0.0786558172574053
  0.1801928172739451  0.5229349163968965  0.9085363293390407
  0.8153791587296336  0.4859651480256690  0.0941570608285782
  0.3502512632491377  0.1811744915940663  0.6736259634944015
  0.6510548494751393  0.8189283643182217  0.3260202016852476
  0.5866674035355229  0.3064029892585352  0.6433258544740780
  0.4166099873814927  0.6947889564666144  0.3571690127135194
  0.6274661760593382  0.5054276608681282  0.6531781686257624
  0.3723993591164481  0.4973268110701945  0.3464865111342413
  0.0767173701490015  0.0931370553706965  0.6426675855491893
  0.9210315744740150  0.9083832628949331  0.3561243021566571
  0.1327847718557783  0.8900315869197571  0.6539898168988069
  0.8690210085788532  0.1140348002396800  0.3470359336283966
  0.1293145720552560  0.7060833642440951  0.7183455721878281
  0.8728220285565563  0.2929954880231719  0.2823065590487165
  0.5943807367019266  0.1622438789119363  0.7241977184117743
  0.4079365663423178  0.8394302068587511  0.2760250310970975
  0.3900627557347376  0.0360898246810794  0.9059201690686642
  0.6219358090431629  0.9679964087139785  0.0951698990428593
  0.5243484240261718  0.8784443630825255  0.9226943015875926
  0.4906300255940066  0.1272239751749022  0.0778926749856566
  0.9817417038819547  0.8074487645283340  0.5950201327689436
  0.0265359134532825  0.1826017804814428  0.4062592530197723
  0.1361425960511075  0.9443695196406884  0.5789189413023307
  0.8724667040431969  0.0444003985550441  0.4220827941824599
  0.3088005239326554  0.6204245642987782  0.8386109202182442
  0.6962908469755138  0.3803339870938984  0.1632416913271212
  0.8853031246534933  0.6899728951836887  0.6662344947938289
  0.1154653310805458  0.3101406684107557  0.3344666823082112
  0.3028978919170461  0.1220238052532982  0.8307657108675951
  0.7003135171342085  0.8760176050326141  0.1696071407095948
  0.1149765240892953  0.3678544678278420  0.8487917348138352
  0.8946373859812089  0.6339916784213959  0.1538018025073561
  0.9092370151511080  0.4190515313362075  0.8571335607159566
  0.0977864360588987  0.5781321146525645  0.1432614855494327
  0.8043814585083509  0.6468261716297202  0.8193695513939376
  0.2013040133855728  0.3520691929067186  0.1815009408391937
  0.5328454115938936  0.5219067014964905  0.7623438851761996
  0.4650520406704160  0.4801992118862485  0.2384701431239556
  0.1130486526496091  0.0182489276726728  0.7640875062429934
  0.8920274343560737  0.9827381423629231  0.2377288952697264
  0.6952108482308211  0.9158379196030030  0.8567171429778178
  0.3099443015725842  0.0838035908796801  0.1421328995184539
  0.4964722342676822  0.8717888728796966  0.8476251496813408
  0.5061911705773279  0.1286701122051187  0.1531298843991719
  0.8169780521061607  0.1478755115367414  0.8238179976109947
  0.1860710978306094  0.8541580975170513  0.1753896332235721
  0.3827481804600920  0.6943013434623359  0.6730224064197959
  0.6185554571496958  0.3055638691477986  0.3272577784233072
  0.7995571928867239  0.4065088201219770  0.7809234778528268
  0.1999672420290783  0.5972826235393676  0.2190731377959793
  0.2869507146427382  0.3771405905162545  0.7860837149771297
  0.7129134901626261  0.6221354486408176  0.2148472063558998
  0.9822589707455769  0.4582073954258695  0.7392617915824952
  0.0198600778501639  0.5403011853632793  0.2611333031820089
  0.8474615894414852  0.1990335439571346  0.6795482793006532
  0.1530062345525983  0.8016899764497029  0.3198617714939152
  0.0922910107419960  0.1947117440871686  0.7168870740938424
  0.9097094901076080  0.8043971394434342  0.2829616570708201
  0.4840964224828221  0.8892595115658448  0.7386121046562889
  0.5194029265905343  0.1122726822852199  0.2627648292067089
  0.6333652892885463  0.6535131959714877  0.7103912739823478
  0.3697655436892648  0.3471122509165859  0.2911711253005029
  0.3450988577145681  0.8753900759070633  0.7951516816889702
  0.6597770443944834  0.1256627800959343  0.2066497334559950
  0.8417876503555498  0.9016392686826953  0.7753543167522399
  0.1635673363789119  0.0984923489356810  0.2260128718740603
 
  0.00000000E+00  0.00000000E+00  0.00000000E+00
  0.00000000E+00  0.00000000E+00  0.00000000E+00
  0.00000000E+00  0.00000000E+00  0.00000000E+00
  0.00000000E+00  0.00000000E+00  0.00000000E+00
  0.00000000E+00  0.00000000E+00  0.00000000E+00
  0.00000000E+00  0.00000000E+00  0.00000000E+00
  0.00000000E+00  0.00000000E+00  0.00000000E+00
  0.00000000E+00  0.00000000E+00  0.00000000E+00
  0.00000000E+00  0.00000000E+00  0.00000000E+00
  0.00000000E+00  0.00000000E+00  0.00000000E+00
  0.00000000E+00  0.00000000E+00  0.00000000E+00
  0.00000000E+00  0.00000000E+00  0.00000000E+00
  0.00000000E+00  0.00000000E+00  0.00000000E+00
  0.00000000E+00  0.00000000E+00  0.00000000E+00
  0.00000000E+00  0.00000000E+00  0.00000000E+00
  0.00000000E+00  0.00000000E+00  0.00000000E+00
  0.00000000E+00  0.00000000E+00  0.00000000E+00
  0.00000000E+00  0.00000000E+00  0.00000000E+00
  0.00000000E+00  0.00000000E+00  0.00000000E+00
  0.00000000E+00  0.00000000E+00  0.00000000E+00
  0.00000000E+00  0.00000000E+00  0.00000000E+00
  0.00000000E+00  0.00000000E+00  0.00000000E+00
  0.00000000E+00  0.00000000E+00  0.00000000E+00
  0.00000000E+00  0.00000000E+00  0.00000000E+00
  0.00000000E+00  0.00000000E+00  0.00000000E+00
  0.00000000E+00  0.00000000E+00  0.00000000E+00
  0.00000000E+00  0.00000000E+00  0.00000000E+00
  0.00000000E+00  0.00000000E+00  0.00000000E+00
  0.00000000E+00  0.00000000E+00  0.00000000E+00
  0.00000000E+00  0.00000000E+00  0.00000000E+00
  0.00000000E+00  0.00000000E+00  0.00000000E+00
  0.00000000E+00  0.00000000E+00  0.00000000E+00
  0.00000000E+00  0.00000000E+00  0.00000000E+00
  0.00000000E+00  0.00000000E+00  0.00000000E+00
  0.00000000E+00  0.00000000E+00  0.00000000E+00
  0.00000000E+00  0.00000000E+00  0.00000000E+00
  0.00000000E+00  0.00000000E+00  0.00000000E+00
  0.00000000E+00  0.00000000E+00  0.00000000E+00
  0.00000000E+00  0.00000000E+00  0.00000000E+00
  0.00000000E+00  0.00000000E+00  0.00000000E+00
  0.00000000E+00  0.00000000E+00  0.00000000E+00
  0.00000000E+00  0.00000000E+00  0.00000000E+00
  0.00000000E+00  0.00000000E+00  0.00000000E+00
  0.00000000E+00  0.00000000E+00  0.00000000E+00
  0.00000000E+00  0.00000000E+00  0.00000000E+00
  0.00000000E+00  0.00000000E+00  0.00000000E+00
  0.00000000E+00  0.00000000E+00  0.00000000E+00
  0.00000000E+00  0.00000000E+00  0.00000000E+00
  0.00000000E+00  0.00000000E+00  0.00000000E+00
  0.00000000E+00  0.00000000E+00  0.00000000E+00
  0.00000000E+00  0.00000000E+00  0.00000000E+00
  0.00000000E+00  0.00000000E+00  0.00000000E+00
  0.00000000E+00  0.00000000E+00  0.00000000E+00
  0.00000000E+00  0.00000000E+00  0.00000000E+00
  0.00000000E+00  0.00000000E+00  0.00000000E+00
  0.00000000E+00  0.00000000E+00  0.00000000E+00
  0.00000000E+00  0.00000000E+00  0.00000000E+00
  0.00000000E+00  0.00000000E+00  0.00000000E+00
  0.00000000E+00  0.00000000E+00  0.00000000E+00
  0.00000000E+00  0.00000000E+00  0.00000000E+00
  0.00000000E+00  0.00000000E+00  0.00000000E+00
  0.00000000E+00  0.00000000E+00  0.00000000E+00
  0.00000000E+00  0.00000000E+00  0.00000000E+00
  0.00000000E+00  0.00000000E+00  0.00000000E+00
  0.00000000E+00  0.00000000E+00  0.00000000E+00
  0.00000000E+00  0.00000000E+00  0.00000000E+00
  0.00000000E+00  0.00000000E+00  0.00000000E+00
  0.00000000E+00  0.00000000E+00  0.00000000E+00
  0.00000000E+00  0.00000000E+00  0.00000000E+00
  0.00000000E+00  0.00000000E+00  0.00000000E+00
  0.00000000E+00  0.00000000E+00  0.00000000E+00
  0.00000000E+00  0.00000000E+00  0.00000000E+00
  0.00000000E+00  0.00000000E+00  0.00000000E+00
  0.00000000E+00  0.00000000E+00  0.00000000E+00
  0.00000000E+00  0.00000000E+00  0.00000000E+00
  0.00000000E+00  0.00000000E+00  0.00000000E+00
  0.00000000E+00  0.00000000E+00  0.00000000E+00
  0.00000000E+00  0.00000000E+00  0.00000000E+00
  0.00000000E+00  0.00000000E+00  0.00000000E+00
  0.00000000E+00  0.00000000E+00  0.00000000E+00
  0.00000000E+00  0.00000000E+00  0.00000000E+00
  0.00000000E+00  0.00000000E+00  0.00000000E+00
  0.00000000E+00  0.00000000E+00  0.00000000E+00
  0.00000000E+00  0.00000000E+00  0.00000000E+00
  0.00000000E+00  0.00000000E+00  0.00000000E+00
  0.00000000E+00  0.00000000E+00  0.00000000E+00
  0.00000000E+00  0.00000000E+00  0.00000000E+00
  0.00000000E+00  0.00000000E+00  0.00000000E+00
  0.00000000E+00  0.00000000E+00  0.00000000E+00
  0.00000000E+00  0.00000000E+00  0.00000000E+00
  0.00000000E+00  0.00000000E+00  0.00000000E+00
  0.00000000E+00  0.00000000E+00  0.00000000E+00
  0.00000000E+00  0.00000000E+00  0.00000000E+00
  0.00000000E+00  0.00000000E+00  0.00000000E+00
  0.00000000E+00  0.00000000E+00  0.00000000E+00
  0.00000000E+00  0.00000000E+00  0.00000000E+00
  0.00000000E+00  0.00000000E+00  0.00000000E+00
  0.00000000E+00  0.00000000E+00  0.00000000E+00
  0.00000000E+00  0.00000000E+00  0.00000000E+00
  0.00000000E+00  0.00000000E+00  0.00000000E+00
  0.00000000E+00  0.00000000E+00  0.00000000E+00
  0.00000000E+00  0.00000000E+00  0.00000000E+00
  0.00000000E+00  0.00000000E+00  0.00000000E+00
  0.00000000E+00  0.00000000E+00  0.00000000E+00
  0.00000000E+00  0.00000000E+00  0.00000000E+00
  0.00000000E+00  0.00000000E+00  0.00000000E+00
  0.00000000E+00  0.00000000E+00  0.00000000E+00
  0.00000000E+00  0.00000000E+00  0.00000000E+00
  0.00000000E+00  0.00000000E+00  0.00000000E+00
  0.00000000E+00  0.00000000E+00  0.00000000E+00
  0.00000000E+00  0.00000000E+00  0.00000000E+00
  0.00000000E+00  0.00000000E+00  0.00000000E+00
  0.00000000E+00  0.00000000E+00  0.00000000E+00
  0.00000000E+00  0.00000000E+00  0.00000000E+00
  0.00000000E+00  0.00000000E+00  0.00000000E+00
  0.00000000E+00  0.00000000E+00  0.00000000E+00
  0.00000000E+00  0.00000000E+00  0.00000000E+00
  0.00000000E+00  0.00000000E+00  0.00000000E+00
  0.00000000E+00  0.00000000E+00  0.00000000E+00
  0.00000000E+00  0.00000000E+00  0.00000000E+00
  0.00000000E+00  0.00000000E+00  0.00000000E+00
  0.00000000E+00  0.00000000E+00  0.00000000E+00
  0.00000000E+00  0.00000000E+00  0.00000000E+00
  0.00000000E+00  0.00000000E+00  0.00000000E+00
  0.00000000E+00  0.00000000E+00  0.00000000E+00
  0.00000000E+00  0.00000000E+00  0.00000000E+00
  0.00000000E+00  0.00000000E+00  0.00000000E+00
  0.00000000E+00  0.00000000E+00  0.00000000E+00
  0.00000000E+00  0.00000000E+00  0.00000000E+00
  0.00000000E+00  0.00000000E+00  0.00000000E+00
  0.00000000E+00  0.00000000E+00  0.00000000E+00
  0.00000000E+00  0.00000000E+00  0.00000000E+00
  0.00000000E+00  0.00000000E+00  0.00000000E+00
  0.00000000E+00  0.00000000E+00  0.00000000E+00
  0.00000000E+00  0.00000000E+00  0.00000000E+00
  0.00000000E+00  0.00000000E+00  0.00000000E+00
  0.00000000E+00  0.00000000E+00  0.00000000E+00
  0.00000000E+00  0.00000000E+00  0.00000000E+00
  0.00000000E+00  0.00000000E+00  0.00000000E+00
  0.00000000E+00  0.00000000E+00  0.00000000E+00
  0.00000000E+00  0.00000000E+00  0.00000000E+00
  0.00000000E+00  0.00000000E+00  0.00000000E+00
  0.00000000E+00  0.00000000E+00  0.00000000E+00
  0.00000000E+00  0.00000000E+00  0.00000000E+00
  0.00000000E+00  0.00000000E+00  0.00000000E+00
  0.00000000E+00  0.00000000E+00  0.00000000E+00
  0.00000000E+00  0.00000000E+00  0.00000000E+00
  0.00000000E+00  0.00000000E+00  0.00000000E+00
  0.00000000E+00  0.00000000E+00  0.00000000E+00
  0.00000000E+00  0.00000000E+00  0.00000000E+00
  0.00000000E+00  0.00000000E+00  0.00000000E+00
  0.00000000E+00  0.00000000E+00  0.00000000E+00
  0.00000000E+00  0.00000000E+00  0.00000000E+00
  0.00000000E+00  0.00000000E+00  0.00000000E+00
  0.00000000E+00  0.00000000E+00  0.00000000E+00
  0.00000000E+00  0.00000000E+00  0.00000000E+00
  0.00000000E+00  0.00000000E+00  0.00000000E+00
  0.00000000E+00  0.00000000E+00  0.00000000E+00
  0.00000000E+00  0.00000000E+00  0.00000000E+00
  0.00000000E+00  0.00000000E+00  0.00000000E+00
  0.00000000E+00  0.00000000E+00  0.00000000E+00
  0.00000000E+00  0.00000000E+00  0.00000000E+00
  0.00000000E+00  0.00000000E+00  0.00000000E+00
  0.00000000E+00  0.00000000E+00  0.00000000E+00
  0.00000000E+00  0.00000000E+00  0.00000000E+00
  0.00000000E+00  0.00000000E+00  0.00000000E+00
  0.00000000E+00  0.00000000E+00  0.00000000E+00
  0.00000000E+00  0.00000000E+00  0.00000000E+00
  0.00000000E+00  0.00000000E+00  0.00000000E+00
  0.00000000E+00  0.00000000E+00  0.00000000E+00
  0.00000000E+00  0.00000000E+00  0.00000000E+00
  0.00000000E+00  0.00000000E+00  0.00000000E+00
  0.00000000E+00  0.00000000E+00  0.00000000E+00
  0.00000000E+00  0.00000000E+00  0.00000000E+00
  0.00000000E+00  0.00000000E+00  0.00000000E+00
  0.00000000E+00  0.00000000E+00  0.00000000E+00
  0.00000000E+00  0.00000000E+00  0.00000000E+00
  0.00000000E+00  0.00000000E+00  0.00000000E+00
  0.00000000E+00  0.00000000E+00  0.00000000E+00
  0.00000000E+00  0.00000000E+00  0.00000000E+00
  0.00000000E+00  0.00000000E+00  0.00000000E+00
  0.00000000E+00  0.00000000E+00  0.00000000E+00
  0.00000000E+00  0.00000000E+00  0.00000000E+00
  0.00000000E+00  0.00000000E+00  0.00000000E+00
  0.00000000E+00  0.00000000E+00  0.00000000E+00
  0.00000000E+00  0.00000000E+00  0.00000000E+00
  0.00000000E+00  0.00000000E+00  0.00000000E+00
  0.00000000E+00  0.00000000E+00  0.00000000E+00
