# Supplementary material for: Thermodynamic Origin of the Photostability of the Two-Dimensional Perovskite PEA2Pb(I1–xBrx)4
Source: ACS Energy Lett. 2023 Jan 13;8(2):943–9. doi: 10.1021/acsenergylett.2c02463 (PMC9926482; doi:10.1021/acsenergylett.2c02463)
Supplement: Supplementary file 2 — nz2c02463_si_002.zip [file nz2c02463_si_002.zip › suppl/5_Br/5/POSCAR]

5                                       
   1.00000000000000     
     8.4138075753620125    0.1712428252716800   -0.0075554305989632
     0.2764967415510979    8.3940378294300899   -0.0080163268180958
     2.2821797309447072    2.2789590075870665   31.9895841527273070
   Pb   I    Br   N    C    H 
     4     6    10     8    64    96
Direct
  0.0045950698563974  0.0022230159610057  0.9977179400476212
  0.5041876361068286  0.5018862688341652  0.9993871373010997
  0.5003224868582131 -0.0013857647953859  0.4993569869639060
  0.0025540947007177  0.4985120987930359  0.4971436114881666
  0.3189514053847093  0.1877332914124000  0.9965957683876189
  0.9782725046125281  0.9922415297938371  0.0987186303496774
  0.9772860563303034  0.4440720178943488  0.5979507197083666
  0.3140212340565358  0.6835457869634260  0.5041221128418483
  0.6896984663079649  0.3120969481507528  0.4945832340259302
  0.6903519783320101  0.8144964958047002  0.0035257484983434
  0.4379584419826208  0.4881904208021086  0.0943862166897797
  0.5668871313490985  0.5157900728209779  0.9043708494398797
  0.0069320635248129  0.0036396245808024  0.9030848125833091
  0.0167362523794105  0.5673067503114465  0.4030472757274790
  0.5014632210772972  0.0080772369694449  0.4044341351561790
  0.4998597959197655  0.9883746961872132  0.5944161637381865
  0.8224189991399984  0.3206435847638834 -0.0004851052080788
  0.8180100730538195  0.8152768278760247  0.4979417244463378
  0.1832121078627920  0.1786171276369568  0.5004597117803109
  0.1858268464900439  0.6843936069212408  0.9985421172464590
  0.9448207336733924  0.6062890874253514  0.9221086718594531
  0.0588364419597870  0.4045346780064997  0.0771522328029322
  0.6222351985352679  0.1120636015259529  0.9186127720543202
  0.3893295526688729  0.8894767252206089  0.0812656311848342
  0.8956826252636436  0.0394878690823691  0.5772211917316968
  0.1061851622668096  0.9469867358751938  0.4220786695007410
  0.3966167275428580  0.3749567851795025  0.5804345807088223
  0.6115639337872856  0.6223086065044915  0.4184342319585398
  0.0532526046659938  0.6171460958008679  0.8306866057976647
  0.9486684841449496  0.3837781249593351  0.1694808670067461
  0.5644613596936748  0.1175717529197742  0.8282883541000438
  0.4370255143414657  0.8823944924346440  0.1721664996130861
  0.5091681688829721  0.4799901079642854  0.5980184043671728
  0.4944489555041808  0.5197530905511952  0.4016433919345702
  0.0605043211425405  0.4844996525474481  0.9038402582016600
  0.9415649331368312  0.5222491967318178  0.0965197373652555
  0.3833520386510185  0.4350384494975138  0.6712197468259735
  0.6165585496162321  0.5628923606993169  0.3282269393671722
  0.8839470614905142  0.9479956561838127  0.6698086326464325
  0.1166509918813404  0.0525901533829298  0.3303538416127209
  0.3013463855922470  0.2966188244070689  0.6835005823357000
  0.6996713909482373  0.7008168402190660  0.3161523512315966
  0.5351086299201321  0.4269256190605735  0.6434402695578559
  0.4656419221515068  0.5722901010097091  0.3563320508648798
  0.0356076340158166  0.9692321852304793  0.6423526784701046
  0.9655488015483761  0.0312284629994177  0.3580055309599653
  0.1749375978725994  0.5916305147497262  0.7082598117180703
  0.8257268309508514  0.4054612123885955  0.2917605197480570
  0.6582280596220584  0.0603304992274549  0.7116303674580163
  0.3425405614935334  0.9404782211196278  0.2885192936110433
  0.5200446719083166  0.9948372742530390  0.9016922560599060
  0.4867595034330763  0.0082883867989165  0.0991888465054385
  0.0201589024426090  0.9316014315425951  0.5971484961247434
  0.9850356795999966  0.0626255019917615  0.4034274838803935
  0.2038802931365376  0.6821101968005935  0.8238964121669695
  0.7978294009799475  0.3193208784593368  0.1765121799053410
  0.8217390273479156  0.7962862875492164  0.6779464116654760
  0.1786630039467794  0.2044532087704360  0.3223390411193063
  0.4165479496586725  0.1849659404340986  0.8166320879837348
  0.5846017815056528  0.8146648520759984  0.1840033344100189
  0.0315238491650646  0.4655158044173061  0.8582322288799081
  0.9706034440041943  0.5364534197351191  0.1423384875283349
  0.9231895857690446  0.6976820213668685  0.8122428327025095
  0.0787708873948356  0.3026078466885332  0.1877825074496358
  0.5460748910003165  0.4092339149035912  0.7798222657543864
  0.4540095510976970  0.5900355353494134  0.2203436622707383
  0.0924286773649721  0.9038278356702708  0.7810327268244081
  0.9090293780176624  0.0974664207807094  0.2193779428757920
  0.5734145830293083  0.9662308115365003  0.8564314533426286
  0.4285519334607463  0.0343994647499842  0.1442694939067290
  0.7028249534338015  0.1981723596939375  0.8152080810663477
  0.2983369983843104  0.8019238763222768  0.1849588555040488
  0.3181048521657866  0.5827843353393385  0.6836998547579741
  0.6813898489625846  0.4148580255137815  0.3157983001819935
  0.6935809892412066  0.3431715553055287  0.7911687484824336
  0.3068285094933808  0.6566058340767842  0.2088783397967047
  0.4075072090053291  0.3291694359124974  0.7923556488110334
  0.5929250105718147  0.6700101094652398  0.2080874473240275
  0.0936287535152124  0.4530069635537650  0.7200486777707353
  0.9087475302518148  0.5433505829670418  0.2804560440562576
  0.8006149273591714  0.0794176968140247  0.6869725665445873
  0.2000786021867240  0.9213085961219267  0.3131503418681835
  0.1568301574366626  0.3057268136418116  0.7076191463947512
  0.8454508900200799  0.6909379066225410  0.2926341136390618
  0.5972189671839920  0.9089234063942180  0.7193319795779970
  0.4033815331837392  0.0919580894440096  0.2809238988245693
  0.6799265749578779  0.7771372174031362  0.7025455985853976
  0.3204260019556053  0.2236409866167547  0.2977058995584741
  0.2227904467034412  0.8240776513248205  0.7992101151661656
  0.7786489888909012  0.1773972954939825  0.2012309055456980
  0.9422291045584742  0.8400275727547811  0.7874249708881349
  0.0595073420599443  0.1606081976671829  0.2127577356353492
  0.9644796568582703  0.7221235688879425  0.9093258209657265
  0.0410713362949828  0.2877964793349767  0.0895351789810547
  0.9576166289664003  0.6080793292619965  0.9538055419327488
  0.0446923377326406  0.4045181849774797  0.0454806500955020
  0.8268905885116238  0.5799763030895170  0.9179657747854740
  0.1766168804789334  0.4319239838314277  0.0811390717333627
  0.5963965345142780  0.1152016251076345  0.9504746729707642
  0.4179764722100192  0.8879176150188698  0.0494705960820827
  0.6027234622261712  0.2289728787228411  0.9059532076619832
  0.4097826252571222  0.7723188333328287  0.0937232016020825
  0.7440817876108576  0.0795649061909339  0.9135983978257055
  0.2669503765083677  0.9189149555621056  0.0857196102728316
  0.8938119268032809  0.0183809722394444  0.5459278004707907
  0.1080735533961451  0.9612443866234316  0.4537205219310820
  0.9183399507509437  0.1595299679493921  0.5794885044665625
  0.0797029825344094  0.8288022975863204  0.4181980290002960
  0.7804406559771737  0.0200016017350473  0.5903581467156651
  0.2220483174309939  0.9659487895787836  0.4093438844758237
  0.2795551142766911  0.3918183054606454  0.5930862619415695
  0.7277854565928309  0.6034411922258389  0.4054867999665200
  0.4313914936479222  0.2532866122370485  0.5851993444446375
  0.5785078945623938  0.7444081893174574  0.4136739638939831
  0.3934950876946132  0.4020196127607451  0.5486179369779253
  0.6158695870823420  0.5958478274637444  0.4502527942717585
  0.4587720100539355  0.6031487859383663  0.5945768530998271
  0.5420424037675673  0.3956026960791525  0.4050991689506653
  0.6218256212526855  0.4722565243677777  0.5786816266884446
  0.3835871375965593  0.5306934139283969  0.4215936315344409
  0.0439465585658989  0.3717608154295410  0.9227297335932386
  0.9558970302540623  0.6374175865720537  0.0785950433288461
  0.1808668945475705  0.5234367738978257  0.9075707464496460
  0.8218510030462910  0.4820401162987666  0.0925351556267192
  0.3512902668344364  0.1812195371822770  0.6738324199898673
  0.6498480635821245  0.8164305820134489  0.3257039901800346
  0.5892202776689361  0.3047011875772891  0.6451180256498489
  0.4125255834148823  0.6949238993137248  0.3547056917540405
  0.6236628449989712  0.5050233774818157  0.6535190838285516
  0.3758454754992355  0.4944461583963489  0.3467783185687262
  0.0743528173337530  0.0920127381545763  0.6429742967268586
  0.9241425579777127  0.9098012916066351  0.3566205731089007
  0.1327094851269803  0.8888464020620053  0.6539703681602068
  0.8694052042644376  0.1148464382062404  0.3472982395666243
  0.1257927940551124  0.7061435977624789  0.7184235303398030
  0.8747484816753069  0.2907794050247914  0.2817021635575185
  0.5950803344252595  0.1635669979205334  0.7249022518229730
  0.4057401656460125  0.8373370119242411  0.2752078974409086
  0.3961670538525288  0.0426973344165348  0.9049584718382141
  0.6116737287168825  0.9631399830895300  0.0965544951242238
  0.5304610344522527  0.8836305148518240  0.9216457249351047
  0.4757793434824822  0.1199693010367492  0.0794455529492337
  0.9861831730581189  0.8083174152746392  0.5947371039910083
  0.0246481290330235  0.1833664830827647  0.4066168801152308
  0.1328103290471980  0.9493465592318985  0.5784147140558489
  0.8725441066823028  0.0475822656680528  0.4224217130222938
  0.3066548260698759  0.6213052874892222  0.8381201832429369
  0.6950129671651427  0.3804026161655440  0.1623595304838359
  0.8847234463290040  0.6924144852325762  0.6647778730299853
  0.1156318929263445  0.3081610450273755  0.3355947239637613
  0.3076327101336906  0.1241097467980149  0.8270271497829250
  0.6937460414465407  0.8755147952033191  0.1738712401280885
  0.1157732115925863  0.3695031834538123  0.8477358641237667
  0.8867366871457252  0.6319541175421262  0.1533197309510791
  0.9108354993332091  0.4234388764722830  0.8563544754547487
  0.0913010682007762  0.5781842899397688  0.1444624749236199
  0.8052673274948892  0.6486113349911636  0.8177016967094543
  0.1968946462734338  0.3511442015928810  0.1821880577845605
  0.5375902187089954  0.5230403990646512  0.7613955210700686
  0.4619728187743928  0.4758581972706731  0.2386242568868748
  0.1082954152317934  0.0154860460939434  0.7620844078617172
  0.8930225659037887  0.9860972711109820  0.2384542891763325
  0.6958583983235196  0.9131932817757348  0.8549461378504783
  0.3055220029869684  0.0858514815047487  0.1451261288552386
  0.4962507081038798  0.8760764893634185  0.8467246607313318
  0.5031579705135789  0.1252064931420442  0.1547699269799258
  0.8183793495706183  0.1466015251701352  0.8241891802707606
  0.1830939642462914  0.8537968083996654  0.1758296100672460
  0.3804296373649639  0.6915488249344810  0.6739356022871473
  0.6184973437872779  0.3063537660900960  0.3254205056335254
  0.8020410165577537  0.4052129938641906  0.7815918761054422
  0.1980367050715022  0.5947764424880577  0.2182412643071821
  0.2926894182339437  0.3802782920294835  0.7830332579479123
  0.7074298897879637  0.6185289458975680  0.2175484270162114
  0.9806193712823625  0.4612677976766094  0.7387029700340612
  0.0227843581147528  0.5343805062656691  0.2622827587362447
  0.8473444793801383  0.1982487218852140  0.6805834571943423
  0.1532911295787576  0.8024666531467268  0.3194656489392371
  0.0925925846911854  0.1977653657449824  0.7164096043261189
  0.9104032293263502  0.7986430461987153  0.2840539851228750
  0.4853930969733607  0.8936785962252505  0.7381422579055937
  0.5151582812227513  0.1075129602834542  0.2621227405139808
  0.6336396349873191  0.6583125222552019  0.7085959392015572
  0.3666838046881040  0.3424660465235022  0.2916639297187179
  0.3402655207291845  0.8735988331873389  0.7942191493044680
  0.6610354155583728  0.1282988717928629  0.2063350747083786
  0.8400238858488754  0.9007092133063732  0.7730871908853937
  0.1617458294319695  0.0996295602027007  0.2270056051751243
 
  0.00000000E+00  0.00000000E+00  0.00000000E+00
  0.00000000E+00  0.00000000E+00  0.00000000E+00
  0.00000000E+00  0.00000000E+00  0.00000000E+00
  0.00000000E+00  0.00000000E+00  0.00000000E+00
  0.00000000E+00  0.00000000E+00  0.00000000E+00
  0.00000000E+00  0.00000000E+00  0.00000000E+00
  0.00000000E+00  0.00000000E+00  0.00000000E+00
  0.00000000E+00  0.00000000E+00  0.00000000E+00
  0.00000000E+00  0.00000000E+00  0.00000000E+00
  0.00000000E+00  0.00000000E+00  0.00000000E+00
  0.00000000E+00  0.00000000E+00  0.00000000E+00
  0.00000000E+00  0.00000000E+00  0.00000000E+00
  0.00000000E+00  0.00000000E+00  0.00000000E+00
  0.00000000E+00  0.00000000E+00  0.00000000E+00
  0.00000000E+00  0.00000000E+00  0.00000000E+00
  0.00000000E+00  0.00000000E+00  0.00000000E+00
  0.00000000E+00  0.00000000E+00  0.00000000E+00
  0.00000000E+00  0.00000000E+00  0.00000000E+00
  0.00000000E+00  0.00000000E+00  0.00000000E+00
  0.00000000E+00  0.00000000E+00  0.00000000E+00
  0.00000000E+00  0.00000000E+00  0.00000000E+00
  0.00000000E+00  0.00000000E+00  0.00000000E+00
  0.00000000E+00  0.00000000E+00  0.00000000E+00
  0.00000000E+00  0.00000000E+00  0.00000000E+00
  0.00000000E+00  0.00000000E+00  0.00000000E+00
  0.00000000E+00  0.00000000E+00  0.00000000E+00
  0.00000000E+00  0.00000000E+00  0.00000000E+00
  0.00000000E+00  0.00000000E+00  0.00000000E+00
  0.00000000E+00  0.00000000E+00  0.00000000E+00
  0.00000000E+00  0.00000000E+00  0.00000000E+00
  0.00000000E+00  0.00000000E+00  0.00000000E+00
  0.00000000E+00  0.00000000E+00  0.00000000E+00
  0.00000000E+00  0.00000000E+00  0.00000000E+00
  0.00000000E+00  0.00000000E+00  0.00000000E+00
  0.00000000E+00  0.00000000E+00  0.00000000E+00
  0.00000000E+00  0.00000000E+00  0.00000000E+00
  0.00000000E+00  0.00000000E+00  0.00000000E+00
  0.00000000E+00  0.00000000E+00  0.00000000E+00
  0.00000000E+00  0.00000000E+00  0.00000000E+00
  0.00000000E+00  0.00000000E+00  0.00000000E+00
  0.00000000E+00  0.00000000E+00  0.00000000E+00
  0.00000000E+00  0.00000000E+00  0.00000000E+00
  0.00000000E+00  0.00000000E+00  0.00000000E+00
  0.00000000E+00  0.00000000E+00  0.00000000E+00
  0.00000000E+00  0.00000000E+00  0.00000000E+00
  0.00000000E+00  0.00000000E+00  0.00000000E+00
  0.00000000E+00  0.00000000E+00  0.00000000E+00
  0.00000000E+00  0.00000000E+00  0.00000000E+00
  0.00000000E+00  0.00000000E+00  0.00000000E+00
  0.00000000E+00  0.00000000E+00  0.00000000E+00
  0.00000000E+00  0.00000000E+00  0.00000000E+00
  0.00000000E+00  0.00000000E+00  0.00000000E+00
  0.00000000E+00  0.00000000E+00  0.00000000E+00
  0.00000000E+00  0.00000000E+00  0.00000000E+00
  0.00000000E+00  0.00000000E+00  0.00000000E+00
  0.00000000E+00  0.00000000E+00  0.00000000E+00
  0.00000000E+00  0.00000000E+00  0.00000000E+00
  0.00000000E+00  0.00000000E+00  0.00000000E+00
  0.00000000E+00  0.00000000E+00  0.00000000E+00
  0.00000000E+00  0.00000000E+00  0.00000000E+00
  0.00000000E+00  0.00000000E+00  0.00000000E+00
  0.00000000E+00  0.00000000E+00  0.00000000E+00
  0.00000000E+00  0.00000000E+00  0.00000000E+00
  0.00000000E+00  0.00000000E+00  0.00000000E+00
  0.00000000E+00  0.00000000E+00  0.00000000E+00
  0.00000000E+00  0.00000000E+00  0.00000000E+00
  0.00000000E+00  0.00000000E+00  0.00000000E+00
  0.00000000E+00  0.00000000E+00  0.00000000E+00
  0.00000000E+00  0.00000000E+00  0.00000000E+00
  0.00000000E+00  0.00000000E+00  0.00000000E+00
  0.00000000E+00  0.00000000E+00  0.00000000E+00
  0.00000000E+00  0.00000000E+00  0.00000000E+00
  0.00000000E+00  0.00000000E+00  0.00000000E+00
  0.00000000E+00  0.00000000E+00  0.00000000E+00
  0.00000000E+00  0.00000000E+00  0.00000000E+00
  0.00000000E+00  0.00000000E+00  0.00000000E+00
  0.00000000E+00  0.00000000E+00  0.00000000E+00
  0.00000000E+00  0.00000000E+00  0.00000000E+00
  0.00000000E+00  0.00000000E+00  0.00000000E+00
  0.00000000E+00  0.00000000E+00  0.00000000E+00
  0.00000000E+00  0.00000000E+00  0.00000000E+00
  0.00000000E+00  0.00000000E+00  0.00000000E+00
  0.00000000E+00  0.00000000E+00  0.00000000E+00
  0.00000000E+00  0.00000000E+00  0.00000000E+00
  0.00000000E+00  0.00000000E+00  0.00000000E+00
  0.00000000E+00  0.00000000E+00  0.00000000E+00
  0.00000000E+00  0.00000000E+00  0.00000000E+00
  0.00000000E+00  0.00000000E+00  0.00000000E+00
  0.00000000E+00  0.00000000E+00  0.00000000E+00
  0.00000000E+00  0.00000000E+00  0.00000000E+00
  0.00000000E+00  0.00000000E+00  0.00000000E+00
  0.00000000E+00  0.00000000E+00  0.00000000E+00
  0.00000000E+00  0.00000000E+00  0.00000000E+00
  0.00000000E+00  0.00000000E+00  0.00000000E+00
  0.00000000E+00  0.00000000E+00  0.00000000E+00
  0.00000000E+00  0.00000000E+00  0.00000000E+00
  0.00000000E+00  0.00000000E+00  0.00000000E+00
  0.00000000E+00  0.00000000E+00  0.00000000E+00
  0.00000000E+00  0.00000000E+00  0.00000000E+00
  0.00000000E+00  0.00000000E+00  0.00000000E+00
  0.00000000E+00  0.00000000E+00  0.00000000E+00
  0.00000000E+00  0.00000000E+00  0.00000000E+00
  0.00000000E+00  0.00000000E+00  0.00000000E+00
  0.00000000E+00  0.00000000E+00  0.00000000E+00
  0.00000000E+00  0.00000000E+00  0.00000000E+00
  0.00000000E+00  0.00000000E+00  0.00000000E+00
  0.00000000E+00  0.00000000E+00  0.00000000E+00
  0.00000000E+00  0.00000000E+00  0.00000000E+00
  0.00000000E+00  0.00000000E+00  0.00000000E+00
  0.00000000E+00  0.00000000E+00  0.00000000E+00
  0.00000000E+00  0.00000000E+00  0.00000000E+00
  0.00000000E+00  0.00000000E+00  0.00000000E+00
  0.00000000E+00  0.00000000E+00  0.00000000E+00
  0.00000000E+00  0.00000000E+00  0.00000000E+00
  0.00000000E+00  0.00000000E+00  0.00000000E+00
  0.00000000E+00  0.00000000E+00  0.00000000E+00
  0.00000000E+00  0.00000000E+00  0.00000000E+00
  0.00000000E+00  0.00000000E+00  0.00000000E+00
  0.00000000E+00  0.00000000E+00  0.00000000E+00
  0.00000000E+00  0.00000000E+00  0.00000000E+00
  0.00000000E+00  0.00000000E+00  0.00000000E+00
  0.00000000E+00  0.00000000E+00  0.00000000E+00
  0.00000000E+00  0.00000000E+00  0.00000000E+00
  0.00000000E+00  0.00000000E+00  0.00000000E+00
  0.00000000E+00  0.00000000E+00  0.00000000E+00
  0.00000000E+00  0.00000000E+00  0.00000000E+00
  0.00000000E+00  0.00000000E+00  0.00000000E+00
  0.00000000E+00  0.00000000E+00  0.00000000E+00
  0.00000000E+00  0.00000000E+00  0.00000000E+00
  0.00000000E+00  0.00000000E+00  0.00000000E+00
  0.00000000E+00  0.00000000E+00  0.00000000E+00
  0.00000000E+00  0.00000000E+00  0.00000000E+00
  0.00000000E+00  0.00000000E+00  0.00000000E+00
  0.00000000E+00  0.00000000E+00  0.00000000E+00
  0.00000000E+00  0.00000000E+00  0.00000000E+00
  0.00000000E+00  0.00000000E+00  0.00000000E+00
  0.00000000E+00  0.00000000E+00  0.00000000E+00
  0.00000000E+00  0.00000000E+00  0.00000000E+00
  0.00000000E+00  0.00000000E+00  0.00000000E+00
  0.00000000E+00  0.00000000E+00  0.00000000E+00
  0.00000000E+00  0.00000000E+00  0.00000000E+00
  0.00000000E+00  0.00000000E+00  0.00000000E+00
  0.00000000E+00  0.00000000E+00  0.00000000E+00
  0.00000000E+00  0.00000000E+00  0.00000000E+00
  0.00000000E+00  0.00000000E+00  0.00000000E+00
  0.00000000E+00  0.00000000E+00  0.00000000E+00
  0.00000000E+00  0.00000000E+00  0.00000000E+00
  0.00000000E+00  0.00000000E+00  0.00000000E+00
  0.00000000E+00  0.00000000E+00  0.00000000E+00
  0.00000000E+00  0.00000000E+00  0.00000000E+00
  0.00000000E+00  0.00000000E+00  0.00000000E+00
  0.00000000E+00  0.00000000E+00  0.00000000E+00
  0.00000000E+00  0.00000000E+00  0.00000000E+00
  0.00000000E+00  0.00000000E+00  0.00000000E+00
  0.00000000E+00  0.00000000E+00  0.00000000E+00
  0.00000000E+00  0.00000000E+00  0.00000000E+00
  0.00000000E+00  0.00000000E+00  0.00000000E+00
  0.00000000E+00  0.00000000E+00  0.00000000E+00
  0.00000000E+00  0.00000000E+00  0.00000000E+00
  0.00000000E+00  0.00000000E+00  0.00000000E+00
  0.00000000E+00  0.00000000E+00  0.00000000E+00
  0.00000000E+00  0.00000000E+00  0.00000000E+00
  0.00000000E+00  0.00000000E+00  0.00000000E+00
  0.00000000E+00  0.00000000E+00  0.00000000E+00
  0.00000000E+00  0.00000000E+00  0.00000000E+00
  0.00000000E+00  0.00000000E+00  0.00000000E+00
  0.00000000E+00  0.00000000E+00  0.00000000E+00
  0.00000000E+00  0.00000000E+00  0.00000000E+00
  0.00000000E+00  0.00000000E+00  0.00000000E+00
  0.00000000E+00  0.00000000E+00  0.00000000E+00
  0.00000000E+00  0.00000000E+00  0.00000000E+00
  0.00000000E+00  0.00000000E+00  0.00000000E+00
  0.00000000E+00  0.00000000E+00  0.00000000E+00
  0.00000000E+00  0.00000000E+00  0.00000000E+00
  0.00000000E+00  0.00000000E+00  0.00000000E+00
  0.00000000E+00  0.00000000E+00  0.00000000E+00
  0.00000000E+00  0.00000000E+00  0.00000000E+00
  0.00000000E+00  0.00000000E+00  0.00000000E+00
  0.00000000E+00  0.00000000E+00  0.00000000E+00
  0.00000000E+00  0.00000000E+00  0.00000000E+00
  0.00000000E+00  0.00000000E+00  0.00000000E+00
  0.00000000E+00  0.00000000E+00  0.00000000E+00
  0.00000000E+00  0.00000000E+00  0.00000000E+00
  0.00000000E+00  0.00000000E+00  0.00000000E+00
  0.00000000E+00  0.00000000E+00  0.00000000E+00
  0.00000000E+00  0.00000000E+00  0.00000000E+00
  0.00000000E+00  0.00000000E+00  0.00000000E+00
  0.00000000E+00  0.00000000E+00  0.00000000E+00
